# Supplementary material for: A novel metabolomic approach used for the comparison of Staphylococcus aureus planktonic cells and biofilm samples
Source: Metabolomics. 2016 Mar 8;12:75. doi: 10.1007/s11306-016-1002-0 (PMC4783440; doi:10.1007/s11306-016-1002-0)
Supplement: Supplementary file 2 — Supplementary material 2 (XLSM 37155 kb) [file 11306_2016_1002_MOESM2_ESM.xlsm]

## Sheet: Single
PeakID			Individual	Samples
Mass				Intensity
RT
FORMULA			Raw Peaks	12C
Isomers
name
confidence
Map
Pathway
DB
TrypDB
KEGGid#
INCHIkey
Synonyms
SMILES
logD (9)
pos (9)
neg (9)
HBD
HBA
RT%err
Polarity
Charge
Adduct
PPMc
altPPM
Cisotope %error
Related peaks
BP
mzdiff
relation.ship
addfrag
Groups
max intensity
RSD:Tx
maxRSD
Detections
codadw
EIC Rel Intensity
Isomeric peaks

## Sheet: ESM_2
Article Title	A novel metabolomic approach used for the comparison of Staphylococcus aureus planktonic cells and biofilm samples
Journal Name	Metabolomics
Author names	Laurence H. Stipetic1, 2, Matthew J. Dalby3, Robert L. Davies1, Fraser R. Morton2, Michael P. Barrett1, 2, Gordon Ramage4, Karl E. V. Burgess*1, 2
Affiliation and e-mail address of the corresponding author	1Institute of Infection, Immunity and Inflammation, College of Medical, Veterinary and Life Sciences, The University of Glasgow, UK
	2Glasgow Polyomics, The University of Glasgow, UK
	3Institute of Molecular Cell and Systems Biology, The University of Glasgow, UK
	4Infection and Immunity Research Group, Glasgow Dental School, School of Medicine, College of Medical, Veterinary and Life Sciences, The University of Glasgow, UK
	*Corresponding Author: Karl E. V. Burgess; Glasgow Polyomics, Wolfson Wohl Cancer Research Centre, University of Glasgow, Garscube Estate, Bearsden, Scotland,G61 1QH, Phone: +44 (141) 330 4895. Email: karl.burgess@glasgow.ac.uk

## Sheet: allBasePeaks
Mass	RT	FORMULA	Isomers	Putative metabolite	confidence	Central	DB	ppm	RT%err	altPPM	Groups	BP	mzdiff	relation.ship	addfrag	Cisotope %error	Related peaks	RSD:Tx	maxRSD	max intensity	relation.id	TvsCTRL	Pvalue	Adduct	Polarity	Detections	B1	B2	B3	solv_blank	solv_blank_151210113200	solv_blank_151210115726	solv_blank_151211012928	solv_blank_151211015454	solv_blank_151211022023	F1	F2	F3	S1	S2	S3	relation.id	relation.ship	codadw	Charge	maxint	PeakID	rp_corr	ions
161.105	11.3176	C7H15NO3	2	L-Carnitine	10	Central	KEGG_Metacyc_HMDB	-0.113015	0.869499		B'F'S	L-Carnitine	0	bp		-0.4	x2-merxO18xC13xN15	0.04	0.04	4870297600	pos0	1.00293	0.922601	H	pospos	9	4730576896	4549912064	4605642240	23367.4	26673.7	34667.9	2400047	1650934	2.18795e+06	4481768448	4562685952	4609806336	4566074368	4870297600	4490441728	0	bp	0.993271	1	4870297600	p1	1	161:100_145:8_162:7_159:7
117.079	10.0787	C5H11NO2	16	Betaine	10	Central	KEGG_Metacyc_HMDB	-0.30795	-0.702508		B'F'S	Betaine	0	bp		-0.3	xC13xN15xO18x3-mer	0.02	0.03	3761456128	pos1	0.978097	0.318651	H	pos	9	3593130752	3691528704	3496248320	395320	478724	581564	49362372	34842236	51007940	3618149376	3761456128	3576166144	3525159936	3574269696	3445345024	1	bp	0.991974	1	3761456128	p20	1	117:100
147.053	11.7474	C5H9NO4	14	L-Glutamate	10	Central	KEGG_Metacyc_HMDB	-0.255387	-0.191805	-0.255387	B'F'S	L-Glutamate	0	bp		0.1	xACNx-FAxN15xC13xO18x-H2O	0.07	0.07	1901581696	pos2	0.895119	0.07268	H	posposneg	9	1901581696	1826792192	1786393984	27900.4	17863	15067.8	110307	128722	174983	1556972160	1654426240	1787949184	1539542912	1638936448	1757892992	2	bp	0.987492	1	1901581696	p27	1	147:100_129:10_148:6
103.1	17.9176	C5H13NO	1	Choline	10	Central	KEGG_Metacyc_HMDB	-0.600823	0.266307		B'F'S	Choline	0	bp		0	xO18xN15xC13	0.13	0.18	1463016832	pos3	0.990525	0.915076	H	pos	9	1209255296	1337759104	1356879872	102306	99881.6	101929	232908	178989	224847	981230592	903544640	1252715008	1134079104	1269807872	1463016832	3	bp	0.994838	1	1463016832	p47	1	103:100_104:6
234.158	10.2101										B'F'S		0	bp		C10	xNa+x3-merxO18x2-merxC13xN15	0.06	0.06	1420042624	pos4	0.943645	0.239048		pos	9	1365362816	1420042624	1326972800	0	0	0	30603.6	21313.5	24491.5	1297749376	1241979904	1337993472	1205035776	1314357120	1361232384	4	bp	0.993837	1	1420042624	p56	1	234:100_351:7
188.116	12.2677	C8H16N2O3	7	N6-Acetyl-L-lysine	8	Central	KEGG_Metacyc_HMDB	-0.0437364	26.5693		B'F'S	N6-Acetyl-L-lysine	0	bp		-0.2	x-NH3xC13xNa+	0.11	0.11	1335980800	pos5	0.860483	0.102966	H	posnegnegpos	9	968949568	1015921280	927578560	20637.5	8649.81	14606.5	35326.5	48419.8	54110.8	1147204992	1335980800	1141477760	759287488	812653952	934172480	5	bp	0.978153	1	1335980800	p67	1	188:100_128:30_146:18_131:16_216:11_189:9
115.063	11.1176	C5H9NO2	4	L-Proline	10	Central	KEGG_Metacyc_HMDB	0.173466	-0.290543		B'F'S	L-Proline	0	bp		0	x-FAxACNxN15xC13	0.08	0.08	1170693632	pos6	1.0005	0.992872	H	pospos	9	1084981888	1044572800	1133568512	168144	225220	253722	719227	727764	808441	900468928	926868096	990444928	1094515072	1170693632	999537344	6	bp	0.967689	1	1170693632	p102	1	115:100_230:55_228:11_142:10_231:6_116:6
133.037	11.9713	C4H7NO4	4	L-Aspartate	10	Central	KEGG_Metacyc_HMDB	-0.492722	0.0109991		B'F'S	L-Aspartate	0	bp		0	x-H2Ox2-merxO18xC13xN15	0.1	0.13	915367872	neg1	0.881252	0.137235	H	negpos	9	803864256	905037440	915367872	8670.28	5051.33	5315.06	48071.6	50525.3	59945.6	730971456	660700864	856721856	696273600	772248448	844121984	1	bp	0.981008	1	915367872	n22	1	133:100
129.079	10.8875	C6H11NO2	9	L-Pipecolate	8	Central	KEGG_Metacyc_HMDB	0.36019	-1.12283		B'F'S	L-Pipecolate	0	bp		0.1	xACNxO18xN15x-FAxC13	0.06	0.1	876810560	pos7	0.919797	0.124226	H	posneg	9	832467072	818469248	827923968	45468.5	46390.4	47790.4	260700	192782	200726	739583808	744862016	876810560	725713728	811572800	742760512	7	bp	0.980151	1	876810560	p129	1	129:100_216:9_130:7_347:6
403.199	4.00363										B'F'S		0	bp		C21	xC13x-NH3	0.1	0.1	819414912	pos8	0.843542	0.0982053		pos	9	819414912	749112064	676936832	0	0	0	553674	386954	479530	672532608	739675520	740747136	569214592	633810752	691118784	8	bp	0.986132	1	819414912	p161	1	403:100_386:42_404:23_789:18_387:9_790:9
175.096	12.7711	C6H13N3O3	3	L-Citrulline	10	Central	KEGG_Metacyc_HMDB	0.084844	-0.147922		B'F'S	L-Citrulline	0	bp		-0.1	x-NH3xO18x2-merxN15xC13xNa+	0.09	0.1	802485440	pos9	0.957964	0.603792	H	posnegneg	9	687530624	684488832	802485440	0	0	8954.18	19744.5	16122.4	23677.3	714611712	608933824	743545536	650209088	663399872	769488384	9	bp	0.977702	1	802485440	p208	1	175:100_158:23_176:7
135.055	9.05204	C5H5N5	1	Adenine	10	Central	KEGG_Metacyc_HMDB	0.313946	-0.087858		B'F'S	Adenine	0	bp		0	xC13xACNxN15	0.22	0.36	675035392	pos10	0.84139	0.27614	H	posneg	9	657735616	615749888	675035392	48797.3	59237.6	68413.3	1.21501e+06	862040	1.12103e+06	383929408	210754528	216858736	667561472	546638528	425265408	10	bp	0.989459	1	675035392	p238	1	135:100_733:17_136:6
325.371	7.1213	C22H47N	1	di-n-Undecylamine	7	0	0	-0.379652	0		B'F'S	di-n-Undecylamine	0	bp		-1.3	xC13	0.14	0.73	585558208	pos11	0.91385	0.432287	H	pos	9	24514412	30785476	29400944	2.92517e+06	4568600	4299570	5.46164e+06	4596391	4.24795e+06	61811924	567398656	585558208	25334572	22529494	29539782	11	bp	0.855927	1	585558208	p253	1	325:100_326:23
147.053	9.61843	C5H9NO4	14	D-Glutamate	8	Central	KEGG_Metacyc_HMDB	-0.106065	-42.9026	-0.106065	B'F'S	D-Glutamate	0	bp				0.11	0.11	580788928	neg2	0.973963	0.726328	H	negpos	9	531650784	558540416	525237536	25954.7	21421.5	23413.8	124938	100382	125990	496335392	509533152	580788928	459180896	540139328	574047680	2	bp	0.994863	1	580788928	n46	1	147:100
103.063	12.5384	C4H9NO2	14	4-Aminobutanoate	10	Central	KEGG_Metacyc_Lipidmaps_HMDB	-0.467142	-0.567882		B'F'S	4-Aminobutanoate	0	bp		0.3	x-H2OxO18xC13x-NH3xN15	0.09	0.09	576705984	pos12	0.930324	0.295369	H	posneg	9	545955392	576705984	525613312	1.09977e+06	1.01148e+06	1.02756e+06	4069462	4165153	3.84354e+06	510009632	510406560	505593280	476948928	492769952	563710976	12	bp	0.977257	1	576705984	p258	1	103:100_117:8_86:7
134.021	12.4088	C4H6O5	4	(S)-Malate	10	Central	KEGG_Metacyc_HMDB	-0.346879	0.151592		B'F'S	(S)-Malate	0	bp		0.2	x-H2OxO18xNa+xC13x-CO2	0.13	0.13	574502848	neg3	0.983729	0.852863	H	neg	9	485040992	544890816	504817344	85244.9	109338	120206	127210	192494	224833	446354144	396027136	495685184	449815680	574502848	485458624	3	bp	0.973941	1	574502848	n60	1	134:100_98:11_116:6
191.062	4.84614	C7H13NO3S	1	N-Acetylmethionine	3	0	KEGG_Metacyc_HMDB	0.564299	-57.5802		B'F'S	N-Acetylmethionine	0	bp		-0.1	x-CO2xC13	0.27	0.27	558064128	neg4	0.679892	0.0877321	H	negposnegneg	9	509486848	493000160	466071104	0	0	0	74557.5	61069.4	73241.7	405149472	465540832	558064128	267514864	295057696	435888448	4	bp	0.810778	1	558064128	n105	1	191:100_192:8
131.095	9.83091	C6H13NO2	12	L-Leucine	10	Central	KEGG_Metacyc_HMDB	0.159699	-0.396014		B'F'S	L-Leucine	0	bp		-0.1	xACNxC13xN15xO18x-FA	0.26	0.44	538394752	pos13	0.972709	0.881597	H	posneg	9	469273088	362311680	474719968	92212.6	79848.8	105396	246045	210123	210852	122993328	151925072	276705504	414965376	538394752	317293664	13	bp	0.968564	1	538394752	p283	1	131:100_143:14_132:7
146.105	18.4817	C6H14N2O2	8	D-Lysine	8	Central	KEGG_Metacyc_HMDB	-0.362014	24.7025		B'F'S	D-Lysine	0	bp		0.1	xC13x2-merxN15xNa+x-FAxO18x-NH3	0.11	0.18	452572288	pos15	0.938699	0.476273	H	posneg	9	384688640	452572288	409626240	31219.6	40048.5	24075.8	117794	84885.8	73597.2	336597760	288387136	412419424	346591456	389135840	434724032	15	bp	0.990776	1	452572288	p341	1	146:100_129:14_147:7
191.062	7.09572	C7H13NO3S	1	N-Acetylmethionine	7	0	KEGG_Metacyc_HMDB	0.510991	-7.6221		B'F'S	N-Acetylmethionine	0	bp		-0.4	x2-merxC13xS34xO18	0.15	0.35	440821056	neg5	0.815046	0.247581	H	negposnegpospos	9	434941344	346506368	297076704	0	0	0	87695.4	71620.9	43773.4	233791760	275828128	440821056	271808256	263823536	343415296	5	bp	0.861851	1	440821056	n132	1	191:100_192:7_134:7
264.078	10.3805	C9H16N2O5S	2	Met-Asp	7	0	Peptides	-0.493916	6.92456	-2.9553	B'F'S	Met-Asp	0	bp		-0.2	x2-merxS34xO18xC13xNa+	0.06	0.06	414277984	pos16	0.925438	0.206487	H	posneg	9	414277984	413839936	371466176	0	0	0	0	0	0	359775968	376530560	387081920	351485472	396989728	361665952	16	bp	0.976325	1	414277984	p366	1	264:100_149:26_265:10
129.043	9.19525	C5H7NO3	6	L-1-Pyrroline-3-hydroxy-5-carboxylate	8	Central	KEGG_Metacyc_HMDB	0.0149696	-16.3108	-0.0237773	B'F'S	L-1-Pyrroline-3-hydroxy-5-carboxylate	0	bp		0.1	xN15x2-merxC13xO18	0.1	0.21	405331264	neg6	0.976942	0.749178	H	neg	9	366307968	353730880	395016896	53021.5	53805.8	56238.2	1.94455e+06	1657370	1.43663e+06	196423904	167126480	250644224	336641280	405331264	347372512	6	bp	0.99122	1	405331264	n191	1	129:100_197:6_130:6
165.079	9.40653	C9H11NO2	7	L-Phenylalanine	10	Central	KEGG_Metacyc_HMDB	0.238741	0.176		B'F'S	L-Phenylalanine	0	bp		-0.3	x-NH3xO18xN15xC13x-FA	0.13	0.13	382750592	pos17	0.889894	0.224269	H	posneg	9	351268128	382750592	379650016	0	0	0	117381	72805.9	86319.8	263933008	255385344	301996288	282422080	354720480	353904992	17	bp	0.981908	1	382750592	p378	1	165:100_228:77_188:47_119:13_210:13_166:10_229:9_129:6
234.112	7.29343	C21H32N4O8	4	Ile-Ser-Ser-Tyr	7	0	Peptides	2.29215	-37.1097		B'F'S	Ile-Ser-Ser-Tyr	0	bp		-11.3	xO18xN15xC13xNa+	0.12	0.15	320759744	pos18	0.797118	0.13095	Double-charge	posposnegpos	9	251510048	248217472	320759744	0	0	0	46947.1	41422.9	44278.5	51378828	58298324	63874700	217819056	243672288	192533456	18	bp	0.975357	1	320759744	p418	1	234:100_235:12_123:6
119.058	7.16005	C4H9NO3	11	(-)-erythro-(2R,3R)-dihydroxybutylamide	7	0	KEGG	0.164147	-26.5266		B'F'S	(-)-erythro-(2R,3R)-dihydroxybutylamide	0	bp		0	xO18xC13xN15x-H2O	0.18	0.22	307676160	pos19	0.917337	0.501995	H	pos	9	198275904	220751280	185811200	0	0	0	74772	41577.7	62818.4	201571200	232350160	307676160	154329680	179616800	220894288	19	bp	0.967413	1	307676160	p443	1	119:100_236:15_250:12_365:8_297:6
174.1	12.4017	C7H14N2O3	5	N-Acetylornithine	10	Central	KEGG_Metacyc_HMDB	0.255213	0.0139052	0.255213	B'F'S	N-Acetylornithine	0	bp		0.1	xNa+x-NH3xC13xO18x-H2O	0.04	0.06	284086464	pos20	0.914851	0.0515484	H	posneg	9	277037024	273941888	284086464	0	0	0	0	14079.3	26751.6	204194512	210580464	228203120	241588464	259730032	262641840	20	bp	0.96504	1	284086464	p506	1	174:100_229:49_189:10_175:8
145.085	12.4944	C5H11N3O2	3	4-Guanidinobutanoate	8	Central	KEGG_Metacyc_HMDB	0.0253085	15.4272		B'F'S	4-Guanidinobutanoate	0	bp		-0.2	xO18xC13xN15	0.13	0.13	272803296	pos21	0.947897	0.534997	H	pos	9	251083056	257444688	255459408	28054.9	25917.2	30346.8	67926.7	63113.6	63055.5	198909072	193395760	236637664	211045552	240332240	272803296	21	bp	0.975361	1	272803296	p540	1	145:100_89:22_185:6
160.121	16.4963	C7H16N2O2	6	N6-Methyl-L-lysine	8	Central	KEGG_Metacyc_HMDB	-0.219234	21.7907		B'F'S	N6-Methyl-L-lysine	0	bp		0.3	x-H2OxN15xNa+x-NH3xC13	0.14	0.14	264644816	pos22	0.855215	0.224663	H	pospospos	9	207490976	264644816	228127760	5605.11	6664.05	0	112967	83876.1	80353.7	171927264	182231136	205689104	166459376	214888176	217528672	22	bp	0.992745	1	264644816	p551	1	160:100_143:12_161:8
197.08	8.96804	C8H11N3O3	3	N-Acetyl-L-histidine	7	0	KEGG_Metacyc	0.286831	0.38145		B'F'S	N-Acetyl-L-histidine	0	bp		-0.5	x-FAxC13	0.11	0.11	263808736	pos24	0.785118	0.039941	H	pospos	9	168804960	180289424	175158496	0	0	0	38629.2	10974.2	41053.7	250073344	263808736	234141696	136497312	121979432	153123648	24	bp	0.994876	1	263808736	p573	1	197:100_136:15_198:8
722.51	3.43346	C38H75O10P	4	[PG (16:0/16:0)] 1,2-dihexadecanoyl-sn-glycero-3-phospho-(1'-sn-glycerol)	7	0	Lipidmaps	0.830148	-16.5007		B'F'S	[PG (16:0/16:0)] 1,2-dihexadecanoyl-sn-glycero-3-phospho-(1'-sn-glycerol)	0	bp		-0.4	xNH3xC13	0.1	0.12	254721168	neg8	0.883782	0.250752	H	neg	9	210497392	254721168	206977920	0	0	0	18785.4	14183.6	23023.3	177841872	162415776	202397776	175545856	205805920	212723664	8	bp	0.978386	1	254721168	n253	1	723:100_694:54_737:53_724:42_708:29_765:27_738:23_695:21_751:15_766:12_709:11_725:11_752:7_739:6
197.036	11.3022	C5H11NO5S	1	Tauropine	7	0	KEGG_Metacyc	-0.136326	-2.66343		B'F'S	Tauropine	0	bp		0	xC13x2-merxO18xS34x3-merx-CO2	0.11	0.11	235268448	neg9	0.956532	0.560222	H	neg	9	219551776	229837904	221681712	8848.96	5372.73	4832.28	13889.8	16355	15357.3	204396320	191908976	235268448	186204992	226027984	229668384	9	bp	0.981998	1	235268448	n291	1	197:100_223:9_102:6_198:6
183.066	11.8458	C5H14NO4P	1	Choline phosphate	10	Central	KEGG_Metacyc_HMDB	0.469158	0.133764	-0.240968	B'F'S	Choline phosphate	0	bp		-0.1	xNa+xN15xC13	0.05	0.05	234710416	pos27	0.970491	0.431598	H	pos	9	223881376	224489184	234710416	0	0	0	0	27584.7	27697.7	228461088	213832832	217179664	208398032	230460464	224065776	27	bp	0.979156	1	234710416	p606	1	183:100_257:37_275:7_184:6
137.048	10.4985	C7H7NO2	14	Anthranilate	4.5	0	KEGG_Metacyc_HMDB	0.287943	21.2548		B'F'S	Anthranilate	0	bp		0.5	xC13	0.02	0.02	229500048	pos28	0.975643	0.211385	H	pos	9	229247312	229500048	222665136	0	13433.7	10318.3	160407	137009	158969	226966448	225593424	219312144	216472816	221770896	226571360	28	bp	0.97679	1	229500048	p628	1	137:100_204:10_138:8
118.027	11.8818	C4H6O4	7	Succinate	10	Central	KEGG_Metacyc_Lipidmaps_HMDB	-0.18262	0.0151229		B'F'S	Succinate	0	bp		-0.2	x-CO2xC13xO18x-H2O	0.05	0.4	223907200	neg10	0.827723	0.0582362	H	neg	9	129320320	139914816	154104528	89748	104501	115981	226582	228974	242010	97927008	155590496	223907200	113622384	123783496	113001896	10	bp	0.97164	1	223907200	n347	1	118:100_340:23_679:20
117.079	11.374	C5H11NO2	16	L-Valine	10	Central	KEGG_Metacyc_HMDB	-0.0754679	3.77766		B'F'S	L-Valine	0	bp				0.26	0.26	190249056	pos29	0.953989	0.811043	H	posneg	9	135793024	143222192	190249056	50720.7	49954.3	45723.2	3.93711e+06	1.40801e+06	991759	81923648	70869584	81993192	183255472	157137008	107280552	29	bp	0.97012	1	190249056	p642	1	117:100
244.142	9.80158										B'F'S		0	bp		C10	xN15xC13	0.08	0.08	174433952	pos30	0.943692	0.384435		pos	9	174433952	166387296	153246496	0	7361.89	0	10460.2	14999.3	15420	158712512	143692688	161313872	149238256	169750560	147259168	30	bp	0.980111	1	174433952	p643	1	244:100_160:48_762:22_762:17_763:17_245:11_220:9_763:8
175.048	11.521	C6H9NO5	4	N-Acetyl-L-aspartate	8	Central	KEGG_Metacyc_HMDB	-0.566374	-5.88724		B'F'S	N-Acetyl-L-aspartate	0	bp		0	x-CO2x-H2OxO18xC13xN15	0.09	0.09	156234784	neg11	0.879469	0.116048	H	neg	9	136588672	156234784	141682816	0	0	0	0	0	5956.79	123766744	127579064	140556848	116290912	127318440	138525328	11	bp	0.978694	1	156234784	n365	1	175:100_196:55_176:7_337:6
267.097	8.63228	C10H13N5O4	3	Adenosine	10	Central	KEGG_Metacyc_HMDB	-0.827438	0.609362		B'F'S	Adenosine	0	bp		-0.8	xN15xACNxC13	0.49	0.49	149704096	pos31	0.988561	0.971657	H	pos	9	102725664	103878792	83304880	26931.8	28634.4	34264.7	220048	210414	201572	47771960	41294928	44504460	66965660	149704096	69923408	31	bp	0.973917	1	149704096	p671	1	267:100_161:21_268:10_246:7
161.069	8.54848	C6H11NO4	10	O-Acetyl-L-homoserine	8	Central	KEGG_Metacyc	0.0820957	-10.0908	-2.58756	B'F'S	O-Acetyl-L-homoserine	0	bp			x-CO2xNa+	0.14	0.2	148936544	neg12	0.955423	0.62769	H	neg	9	133968312	126520656	130529864	0	0	0	53122.9	36911.7	41627.2	101844904	114166720	148936544	104675224	138110848	130802304	12	bp	0.992286	1	148936544	n393	1	161:100
733.116	9.24884										B'F'S		0	bp		C62	xC13xC13	0.18	0.18	141611008	pos32	0.951248	0.691923		pos	9	116778208	137671120	127210040	0	0	0	571317	479545	353103	107544384	109876088	125186144	97603464	123838392	141611008	32	bp	0.991332	3	141611008	p708	1	733:100_113:91_733:75_733:68_734:36_734:36_195:9_1002:8_1002:8_751:7
242.225	3.6389	C15H30O2	9	[FA methyl(14:0)] 12-methyl-tetradecanoic acid	7	0	KEGG_Metacyc_Lipidmaps	0.639924	-16.112		B'F'S	[FA methyl(14:0)] 12-methyl-tetradecanoic acid	0	bp		-1	xC13xFA	0.12	0.12	133432560	neg14	0.96583	0.691911	H	neg	9	115525656	133432560	119734560	81816.8	112546	117911	3.60295e+06	3417393	3624432	68254664	72724096	76551184	102497624	127551712	126045224	14	bp	0.975087	1	133432560	n439	1	242:100_270:21_243:16_228:9
188.116	11.101	C8H16N2O3	7	N6-Acetyl-L-lysine	8	Central	KEGG_Metacyc_HMDB	0.22058	18.8517		B'F'S	N6-Acetyl-L-lysine	0	bp			xNa+	0.05	0.05	131674096	pos33	0.939635	0.155721	H	pos	9	121954544	125085560	127997480	12643.4	10683.6	12508.1	41043	41566	31371.2	122295048	121296440	131674096	111415176	117253560	123729768	33	bp	0.979392	1	131674096	p730	1	188:100_196:10_245:8
531.432	3.67114										B'F'S		0	bp		C30	x-NH3xC13	0.05	0.31	127840960	pos34	1.02816	0.444147		pos	9	118051400	117872760	118123224	100846	116886	97326.6	222969	192066	142725	74818960	83042368	44080284	115778312	120396984	127840960	34	bp	0.973923	1	127840960	p735	1	531:100_532:33_514:9_679:7
149.051	10.2372	C5H11NO2S	5	L-Methionine	10	Central	KEGG_Metacyc_HMDB	0.220919	-0.80203		B'F'S	L-Methionine	0	bp		-2.4	xO18xS34xC13x2-merxN15	0.11	0.13	121959984	neg15	1.01724	0.825451	H	neg	9	110157816	109842256	102976696	0	0	0	76402.3	48594.8	45317.4	72899176	76485680	92768456	109533088	121959984	97050816	15	bp	0.97643	1	121959984	n481	1	149:100_180:80_178:33
246.133	13.226	C9H18N4O4	2	N2-(D-1-Carboxyethyl)-L-arginine	8	Central	KEGG_Metacyc	-0.644058	14.9094		B'F'S	N2-(D-1-Carboxyethyl)-L-arginine	0	bp		-0.1	xO18xC13xN15xNa+xK+	0.29	0.29	112914384	pos35	0.932375	0.71893	H	pos	9	102297928	89903760	80534728	0	0	0	0	0	0	69172696	62023128	76714856	70084832	71293424	112914384	35	bp	0.963786	1	112914384	p820	1	246:100_480:11_247:10_218:9
202.132	11.5481	C9H18N2O3	3	Leu-Ala	7	0	Peptides	0.618709	31.6513		B'F'S	Leu-Ala	0	bp		-1.3	xC13	0.08	0.08	110362232	pos36	0.859454	0.0546536	H	pos	9	89106152	88569376	94318448	0	0	0	0	0	0	98937816	101929048	110362232	73659440	74870232	85236552	36	bp	0.961005	1	110362232	p847	1	202:100_147:56_191:17_122:17_165:16_167:12_299:11_203:9_155:8_165:8_129:8_160:7_157:7_118:6
132.09	17.3081	C5H12N2O2	6	L-Ornithine	10	Central	KEGG_Metacyc_HMDB	-0.357356	0.394882		B'F'S	L-Ornithine	0	bp		0	xC13xN15x-NH3xO18	0.08	0.3	110145240	pos37	1.02274	0.7215	H	posposneg	9	95620592	105927536	104094960	39491.3	37299.9	39039.5	75148	60342.9	66343.6	32243534	29524114	50411784	94125960	108323056	110145240	37	bp	0.988013	1	110145240	p871	1	132:100_115:31_133:6
189.064	11.1079	C7H11NO5	4	N-Acetyl-L-glutamate	10	Central	KEGG_Metacyc_HMDB	0.175856	-1.43851		B'F'S	N-Acetyl-L-glutamate	0	bp		0.1	x-CO2x-H2OxNa+xO18xC13	0.09	0.12	102596944	neg18	0.91635	0.215689	H	neg	9	93785464	102596944	101469344	14710.3	13066.8	13340.6	21165.6	16073	16732.4	91186480	74638200	94557984	81794864	96901960	94239488	18	bp	0.978746	1	102596944	n586	1	189:100_115:47_181:18_190:8
244.142	10.8809				0.2						B'F'S		0	bp				0.1	0.11	94486512	pos40	0.923458	0.28396		pos	9	89129480	93615752	90979096	8737.59	13990.8	8490.12	15953.1	11385.8	14377.2	85469264	75159704	94486512	75767800	84449592	92555456	40	bp	0.979297	1	94486512	p930	1	244:100_161:29_155:29_173:6
143.095	11.4197	C7H13NO2	2	Stachydrine	7	0	KEGG_Metacyc_HMDB	0.661413	12.438	0.661413	B'F'S	Stachydrine	0	bp		0.7	xC13	0.08	0.08	93417632	pos41	0.971307	0.585252	H	pospos	9	88375504	88546952	88464960	9986.96	0	11981.9	78486.3	76231.6	63505.9	86494400	81336496	81602008	84275504	93417632	80079496	41	bp	0.9714	1	93417632	p937	1	143:100_174:17_280:14_144:8_276:7
256.24	3.63105	C16H32O2	16	Hexadecanoic acid	8	Central	KEGG_Metacyc_Lipidmaps_HMDB	0.432032	-10.2808		B'F'S	Hexadecanoic acid	0	bp		1.1	xFAxC13	0.22	0.22	91159888	neg20	0.70182	0.056744	H	neg	9	56339088	67356904	58019048	1.1283e+06	1.49412e+06	1.5685e+06	3.19798e+06	3.16107e+06	3.16552e+06	91159888	84982656	76606424	33732592	41566624	52232008	20	bp	0.972582	1	91159888	n640	1	256:100_284:73_257:19_285:14_312:11
180.063	10.7173	C6H12O6	57	myo-Inositol	8	Central	KEGG_Metacyc_HMDB	0.254478	-21.8626		B'F'S	myo-Inositol	0	bp		0	xO18x2-merxC13xNa+	0.07	0.12	90603512	neg21	0.96758	0.480332	H	neg	9	87017720	90603512	86196312	10638.5	5459.74	12256.9	40178.3	29752.3	29514.3	73090648	64279760	81533576	78686000	88873168	87705472	21	bp	0.982451	1	90603512	n652	1	180:100_136:15_360:10_665:8_181:7
112.027	8.33185	C4H4N2O2	2	Uracil	10	Central	KEGG_Metacyc_HMDB	-0.0877562	1.98101		B'F'S	Uracil	0	bp		-0.1	xN15xC13	0.1	0.35	90561024	neg22	0.80466	0.040732	H	negneg	9	77971160	87186104	90561024	22447.2	20641.8	17072.3	166885	150150	130176	31822966	15250177	28910956	61620856	75835656	68309704	22	bp	0.978404	1	90561024	n683	1	112:100
179.079	10.161	C6H13NO5	10	D-Galactosamine	8	Central	KEGG_Metacyc	0.208574	-12.7469		B'F'S	D-Galactosamine	0	bp		0.1	x-CO2xO18xC13x-H2O	0.09	0.09	82520096	neg24	0.927963	0.253595	H	neg	9	80234296	82520096	79961664	0	0	0	43572.2	27747.9	34679.2	66768168	64893508	76346048	68290232	81048544	75892624	24	bp	0.983545	1	82520096	n736	1	179:100_117:77_163:16_190:12_133:11_120:9_180:7_186:6
188.152	17.0045	C9H20N2O2	2	N6,N6,N6-Trimethyl-L-lysine	8	Central	KEGG_Metacyc_HMDB	-0.312985	32.7623		B'F'S	N6,N6,N6-Trimethyl-L-lysine	0	bp		-0.6	xN15xC13	0.07	0.23	80041056	pos42	0.922203	0.267315	H	pos	9	68264568	80041056	77121832	0	0	0	0	0	0	53543688	49766628	75179720	66347340	66698516	74844048	42	bp	0.987246	1	80041056	p943	1	188:100_225:39_202:28_189:9
261.157	9.6813										B'F'S		0	bp		C12	xC13	0.02	0.07	68356552	pos46	0.977798	0.562879		pos	9	61983500	62735916	68356552	0	0	0	0	0	0	60229272	58555100	66702620	62266960	64543564	61978788	46	bp	0.982715	1	68356552	p965	1	261:100_243:14_183:13_262:13_195:9_738:6
169.074	7.81686	C8H11NO3	4	Pyridoxine	10	Central	KEGG_Metacyc_HMDB	0.136461	0.473758	0.0773154	B'F'S	Pyridoxine	0	bp		0.1	xC13x-H2O	0.18	0.28	64919904	pos48	0.969634	0.880976	H	posnegpos	9	39466556	43733800	64919904	0	0	0	100333	59840.8	52361.7	1.60023e+06	1.40057e+06	2.18308e+06	45744012	57277264	40601140	48	bp	0.972874	1	64919904	p1045	1	169:100_170:9
102.068	4.86239	C5H10O2	5	methylacetoin	7	0	Metacyc	-0.247047	-45.2439		B'F'S	methylacetoin	0	bp			xFA	0.12	0.39	61452244	neg28	0.592344	0.0214186	H	neg	9	58414376	46756240	61452244	216821	280663	318586	1.32127e+06	1.20063e+06	1.63304e+06	11369577	7910099	17247968	28885182	36429952	33382960	28	bp	0.875607	1	61452244	n865	1	102:100
102.068	7.0926	C5H10O2	5	Pentanoate	7	0	KEGG_Metacyc_Lipidmaps_HMDB	-0.311794	-3.08921		B'F'S	Pentanoate	0	bp		0.5	xC13	0.16	0.52	59650380	neg29	0.78071	0.229176	H	negneg	9	43680320	39546376	59650380	129695	170207	273135	419108	470002	800581	4.2597e+06	3.04884e+06	8201912	31820736	36330892	43393988	29	bp	0.938797	1	59650380	n870	1	102:100_103:6
292.207	3.52859										B'F'S		0	bp		C13	xC13xS34	0.48	0.57	56621108	neg30	0.299948	0.162029		neg	9	2.3233e+06	571837	1.84585e+06	0	0	0	0	0	0	26115968	56621108	25586238	251032	461977	709046	30	bp	0.959942	1	56621108	n878	1	292:100_278:95_306:54_320:25_266:19_293:15_279:14_312:11_326:11_307:9_340:6
104.067	5.63107										B'F'S		0	bp				0.09	0.33	55776596	pos49	1.0916	0.247902		pos	9	36153672	40441452	39948388	38415.2	41573.9	38669.6	202032	196408	177779	29292156	38752388	55776596	38100524	44865580	44252728	49	bp	0.996327	1	55776596	p1056	1	104:100_144:68_733:27_733:21_733:18
117.054	12.9626	C3H7N3O2	1	Guanidinoacetate	8	Central	KEGG_Metacyc_HMDB	-0.216605	-7.38176		B'F'S	Guanidinoacetate	0	bp		0.1	xN15xC13x-NH3	0.11	0.11	55431376	pos50	0.932888	0.384753	H	pos	9	52559980	53256248	53721040	0	0	0	0	0	0	52426308	46769060	48222760	44259100	49139916	55431376	50	bp	0.971957	1	55431376	p1063	1	117:100_160:25_176:8_232:7
173.105	4.76939	C8H15NO3	5	Hexanoylglycine	7	0	HMDB	0.801342	-45.2441		B'F'S	Hexanoylglycine	0	bp		-0.3	xACNxC13	0.21	0.21	54524664	neg31	0.834029	0.237051	H	neg	9	45779288	46779464	43241856	0	0	18335.8	51271.7	28030	40311.2	42222544	40293312	54524664	29242474	39216632	44802536	31	bp	0.921913	1	54524664	n903	1	173:100_203:28_132:17_230:17_174:9_166:8_244:6_262:6
200.178	3.75329	C12H24O2	10	Dodecanoic acid	8	Central	KEGG_Metacyc_Lipidmaps_HMDB	0.615098	-23.546		B'F'S	Dodecanoic acid	0	bp		-0.1	xC13	0.22	0.28	53113752	neg32	0.02212	0.00061043	H	neg	9	48745140	49941608	53113752	207550	253849	288932	619780	636679	593343	1.96234e+06	2.5541e+06	3.45922e+06	844047	1.20535e+06	1.30844e+06	32	bp	0.963181	1	53113752	n941	1	200:100_294:32_201:13_295:6
386.173	4.07541	C22H26O6	2	Burseran	7	0	KEGG	0.614508	-11.4225	-1.14636	B'F'S	Burseran	0	bp		-0.4	xC13xFAx2-mer	0.26	0.26	52144860	neg34	0.668106	0.146041	H	neg	9	49278540	38626444	29319216	0	0	0	46239.8	38543.9	33416.8	52144860	39543032	46253684	18546768	28068960	31702464	34	bp	0.981528	1	52144860	n968	1	386:100_266:96_387:24_146:20_267:15_430:13_432:12_158:10_772:8_116:7_86:6_120:6_136:6_851:6
154.003	9.97664	C3H7O5P	3	Propanoyl phosphate	8	Central	KEGG_Metacyc	0.0193713	2.8664	-0.0130955	B'F'S	Propanoyl phosphate	0	bp		-0.3	xNa+xC13xO18	0.12	0.48	48019536	neg36	1.01509	0.859051	H	neg	9	38630320	42623528	43831924	0	0	0	7786.29	7314.95	6944.48	8376808	10145333	19738624	39923856	48019536	39029336	36	bp	0.974832	1	48019536	n1030	1	154:100_306:15
739.535	3.34284										B'F'S		0	bp		C39	xNH3xC13x-NH3	0.03	0.12	47013924	pos52	0.9298	0.424152		pospos	9	47013924	39111092	37704948	0	0	0	18449	7551.29	23215.1	36442320	36516664	41970644	38450524	39538796	37147792	52	bp	0.963277	1	47013924	p1087	1	740:100_754:59_741:43_782:36_755:26_768:20_783:16_565:14_742:10_769:9_723:9_551:8_593:8_756:7
228.147	8.34984	C11H20N2O3	3	Leu-Pro	7	0	Peptides_HMDB	-0.0809195	7.20807		B'F'S	Leu-Pro	0	bp			xNa+	0.07	0.18	44108604	pos53	0.864098	0.0476812	H	pospos	9	44108604	41589184	39194496	0	0	0	0	12626.4	0	25215790	22194864	31623750	33259436	38028664	36631060	53	bp	0.984629	1	44108604	p1123	1	228:100_214:49_119:42_254:29_234:17_262:13_117:13_241:10_202:10_125:10_267:6
90.0317	8.76936	C3H6O3	6	(R)-Lactate	10	Central	KEGG_Metacyc_Lipidmaps_HMDB	-0.358959	-0.6868	-0.303423	B'F'S	(R)-Lactate	0	bp		0.3	xC13	0.13	0.39	41945400	neg39	0.853829	0.153486	H	neg	9	35251984	41945400	41193864	336658	456240	496894	932382	939984	912108	9134358	4.17848e+06	9393017	28762776	36636948	35686132	39	bp	0.99404	1	41945400	n1060	1	90:100_117:19_218:16
232.106	8.22958	C9H16N2O5	5	N2-Succinyl-L-ornithine	8	Central	KEGG_Metacyc_HMDB	-0.27125	-47.0262	-2.14539	B'F'S	N2-Succinyl-L-ornithine	0	bp		0.6	xC13xN15x-H2OxK+xNH3xNa+	0.06	0.17	39405836	pos55	0.986149	0.74672	H	posnegpos	9	37580244	38387492	36180688	0	0	0	0	0	0	28428948	23279758	32768152	35051776	36137452	39405836	55	bp	0.989915	1	39405836	p1184	1	232:100_216:51_244:12_233:11_218:8
144.09	5.776	C6H12N2O2	3	D-isoglutamine	7	0	Metacyc	0.471867	-29.6537	0.471867	B'F'S	D-isoglutamine	0	bp				0.03	0.24	38060576	pos56	1.04739	0.26366	H	pos	9	25001366	27130016	27626678	34445.8	38808	35954.9	72765.6	70305.7	64962.9	23440640	35183728	38060576	27616226	27171112	28750756	56	bp	0.990347	1	38060576	p1215	1	144:100_105:15
103.063	11.5001	C4H9NO2	14	N,N-Dimethylglycine	8	Central	KEGG_Metacyc_HMDB	-0.611826	7.26151		B'F'S	N,N-Dimethylglycine	0	bp				0.08	0.11	37391396	neg40	0.948552	0.38198	H	neg	9	34992688	37258112	37391396	120947	123573	113700	1.52e+06	1313838	1187778	27743936	27813656	33420798	31672992	37362672	34965660	40	bp	0.987211	1	37391396	n1085	1	103:100
140.983	14.1036	CH4NO5P	1	Carbamoyl phosphate	8	Central	KEGG_Metacyc_HMDB	0.923366	13.5171		B'F'S	Carbamoyl phosphate	0	bp		2.3	xK+xC13xK+x-CO2	0.59	0.59	36642180	neg41	0.773212	0.584369	H	neg	9	12261876	30015758	36642180	84207.5	86787.8	86724.7	288386	128858	122060	28579430	18290598	29195844	23632166	30325626	7.06393e+06	41	bp	0.99846	1	36642180	n1086	1	141:100_118:85_97:52_162:50_200:45_200:45_238:36_338:11_156:11_125:10_74:10_74:10_240:8_143:8_143:8_300:8_218:8_202:7_120:7_120:7_300:7_184:7_202:6
398.137	12.8816	C15H22N6O5S	1	S-Adenosyl-L-methionine	8	Central	KEGG_Metacyc_HMDB	-0.595038	-6.75827	1.13804	B'F'S	S-Adenosyl-L-methionine	0	bp		-0.4	xS34xC13	0.14	0.14	34827348	pos58	0.792399	0.0740003	H	pos	9	31970436	34827348	33055030	0	0	0	0	0	0	27957582	29543620	33403828	28341278	28809664	21972354	58	bp	0.98627	1	34827348	p1254	1	398:100_399:16_183:8
151.049	11.0254	C5H5N5O	3	Guanine	10	Central	KEGG_Metacyc_HMDB	0.493976	-0.312907		B'F'S	Guanine	0	bp			xNa+	0.07	0.34	34332184	pos59	0.884005	0.184116	H	posneg	9	28718826	28998802	34332184	0	0	0	0	27871.6	23252.1	11395872	6.63478e+06	13835299	25690632	29163928	26517936	59	bp	0.968125	1	34332184	p1265	1	151:100_159:32_240:30_218:23_156:8
199.096	10.7314	C8H13N3O3	1	gamma-Glutamyl-beta-aminopropiononitrile	8	Central	KEGG	0.479907	11.4335	0.479907	B'F'S	gamma-Glutamyl-beta-aminopropiononitrile	0	bp		0.5	xC13x-H2O	0.06	0.08	32610288	pos61	0.90901	0.190737	H	pos	9	32610288	28037548	31762306	0	0	0	0	0	0	28810302	28244698	30807560	26239202	29867688	27894870	61	bp	0.97361	1	32610288	p1297	1	199:100_147:54_203:26_665:19_202:18_173:14_198:13_200:9_104:8_214:7_198:6_153:6
253.154	21.9981										B'F'S		0	bp		C11	xC13xN15xC13	0.09	0.33	31857738	pos63	0.949982	0.54933		posposnegposneg	9	26298048	31440286	31857738	0	0	0	0	3962.32	0	5.41317e+06	4.74045e+06	8572178	25555302	29693266	29866118	63	bp	0.992934	1	31857738	p1313	1	253:100_254:12
143.095	16.7186	C7H13NO2	2	Stachydrine	7	0	KEGG_Metacyc_HMDB	0.0764241	40.19	0.0764241	B'F'S	Stachydrine	0	bp				0.15	0.36	31795404	pos64	0.854721	0.23143	H	pos	9	24678160	31795404	27784620	6596.78	8894.86	14218.1	65087.9	116612	36205.2	19380036	10668052	22915174	19939718	26021830	26055732	64	bp	0.936446	1	31795404	p1318	1	143:100
181.074	11.1774	C9H11NO3	11	3-Amino-3-(4-hydroxyphenyl)propanoate	8	Central	KEGG_Metacyc_HMDB	0.723989	15.6596		B'F'S	3-Amino-3-(4-hydroxyphenyl)propanoate	0	bp		2.2	xC13	0.15	0.25	31303228	pos65	0.925214	0.560285	H	pos	9	23265902	31303228	28575572	0	0	0	0	23547.4	21038	17457596	15657480	24857176	21149992	28302744	27473876	65	bp	0.96479	1	31303228	p1319	1	181:100_157:86_165:68_229:49_189:27_143:26_182:12
132.042	11.4109	C5H8O4	16	2-Acetolactate	8	Central	KEGG_Metacyc_HMDB	-0.356356	18.5306		B'F'S	2-Acetolactate	0	bp		0	x-CO2xC13xO18	0.13	0.2	29534450	neg42	0.988878	0.904527	H	neg	9	24272302	27534374	27230224	33696.6	32875	37129.6	79837.8	81133.4	78643	21872522	19480432	28307510	22629740	29534450	25993624	42	bp	0.982175	1	29534450	n1170	1	132:100_122:59_280:25_219:24_133:6
207.09	4.7186	C11H13NO3	6	Cantleyine	7	0	KEGG	0.305692	-34.7167	-1.36025	B'F'S	Cantleyine	0	bp		0.3	xACNxC13	0.17	0.17	28492208	neg43	0.903871	0.399841	H	negneg	9	26197798	28292004	25588332	0	0	0	0	0	0	26029674	23428106	28492208	19337312	26611502	26431520	43	bp	0.94643	1	28492208	n1185	1	207:100_205:77_244:30_208:13_206:7_256:6
284.127	7.12564										S		0	bp		C13	xC13	0.14	1.15	28339760	pos67	0.257662	0.378201		pos	9	28339760	4213510	4056753	0	0	0	0	0	0	15488991	1.90432e+06	2800228	2.66306e+06	3.52887e+06	3.24109e+06	67	bp	0.945426	1	28339760	p1327	1	284:100_285:14
299.077	11.611	C9H18NO8P	1	D-4'-Phosphopantothenate	8	Central	KEGG_Metacyc_HMDB	-0.0669405	4.19334		B'F'S	D-4'-Phosphopantothenate	0	bp		-0.5	x2+xC13	0.21	0.21	28042224	neg44	0.863145	0.328511	H	neg	9	24123752	28042224	23830156	0	0	0	0	0	0	22123226	19610454	22923532	17912734	20791306	26891634	44	bp	0.972914	1	28042224	n1215	1	299:100_165:39_197:22_300:10_150:9
287.246	4.0608	C16H33NO3	1	[SP hydroxy,hydroxy,methyl(10:2/2:0)] 6R-(8-hydroxydecyl)-2R-(hydroxymethyl)-piperidin-3R-ol	7	0	Lipidmaps	-0.798015	-41.8335		B	[SP hydroxy,hydroxy,methyl(10:2/2:0)] 6R-(8-hydroxydecyl)-2R-(hydroxymethyl)-piperidin-3R-ol	0	bp		0.7	xC13		0.92	27686982	pos69	0	0.0114178	H	posneg	5	19455406	21566132	27686982	77495.8	116080	105749	151667	127725	162877	0	725087	1.11363e+06	0	0	0	69	bp	0.971952	1	27686982	p1341	1	287:100_288:18
175.868	14.0848										B'F'S		0	bp			xO18xC13	0.79	0.79	26533324	pos70	0.843977	0.798578		pos	9	3.06957e+06	20672574	26533324	0	0	0	0	0	0	20194918	7.93066e+06	19948196	19044168	22105460	1.28168e+06	70	bp	0.995703	1	26533324	p1343	1	176:100_94:64_178:22_178:22_276:13_160:12_96:11_232:10_138:7_376:6_314:6
365.206	4.92866	C17H27N5O4	2	Leu-Pro-His	7	0	Peptides	0.0314355	-45.2666		B'F'S	Leu-Pro-His	0	bp		-2.3	xC13	0.17	0.23	25501442	pos71	0.732633	0.0565388	H	posneg	9	17245718	20299870	16199608	0	0	0	0	0	0	17196534	17652374	25501442	11670708	11957880	15746917	71	bp	0.946004	1	25501442	p1388	1	365:100_356:18_366:17
240.061	13.218										B'F'S		0	bp		C18	x2-merxNa+xC13x-H2O	0.16	0.17	25411826	neg46	0.949004	0.617856		neg	9	24260576	23046314	24123134	0	0	0	0	0	0	19842008	15013652	20852882	18577928	23797652	25411826	46	bp	0.981004	2	25411826	n1245	1	240:100_480:67_246:31_241:19_174:16_481:12_130:7_218:6
243.122	10.6786	C10H17N3O4	2	Ala-Gly-Pro	7	0	Peptides	-0.18868	6.7949	-0.168115	B'F'S	Ala-Gly-Pro	0	bp		3.4	xC13	0.07	0.15	24878982	pos72	0.891593	0.141784	H	pos	9	22534958	20703250	24284634	0	0	0	0	0	0	23919150	18558306	24878982	21705956	19274082	19222860	72	bp	0.970341	1	24878982	p1403	1	243:100_228:78_243:28_244:15_261:11_175:7
207.057	8.5429	C7H13NO4S	1	S-(2-Hydroxyethyl)-N-acetyl-L-cysteine	4.5	0	KEGG	0.377666	2.85069		B'F'S	S-(2-Hydroxyethyl)-N-acetyl-L-cysteine	0	bp		-0.4	xS34xC13xK+x-H2OxNa+	0.15	0.21	24843466	pos73	0.873169	0.226834	H	pos	9	24028840	24843466	23961550	0	0	0	0	0	0	14903896	15837806	21774668	17609950	22800176	23186108	73	bp	0.989357	1	24843466	p1409	1	207:100_188:90_208:50_210:24_208:7_189:7
185.009	12.487	C3H8NO6P	2	O-Phospho-L-serine	8	Central	KEGG_Metacyc_HMDB	-0.277341	-23.1229		B'F'S	O-Phospho-L-serine	0	bp		0.2	x2-merxC13xO18	0.22	0.22	24811026	neg47	0.843825	0.286115	H	neg	9	18050610	19745936	16961420	0	0	0	0	0	0	19145662	20148064	24811026	12974219	13901059	19330872	47	bp	0.971043	1	24811026	n1293	1	185:100_169:21_207:17_283:11_305:7
117.043	9.79992	C4H7NO3	5	L-2-Amino-3-oxobutanoic acid	8	Central	KEGG_Metacyc_Lipidmaps_HMDB	-0.0488984	-1.07927	-0.0916179	B'F'S	L-2-Amino-3-oxobutanoic acid	0	bp			x2-mer	0.13	0.13	24515130	neg48	0.950652	0.587879	H	neg	9	23320110	24515130	21435406	12918.2	11999.2	13053	165845	142861	144837	20446276	21802470	23740928	18721542	22882418	24248308	48	bp	0.993649	1	24515130	n1307	1	117:100
240.147	9.29874	C12H20N2O3	2	Slaframine	7	0	KEGG	-0.550789	21.5242		B'F'S	Slaframine	0	bp		-0.1	xC13	0.02	0.05	24455168	pos74	0.948622	0.191669	H	pospos	9	22441392	24455168	24293538	65873.6	58645.3	57492.3	75649.8	67796.8	64101	20574924	20939446	20806590	22182492	22405274	22944706	74	bp	0.964933	1	24455168	p1432	1	240:100_211:17_241:13_323:13_301:10_238:9_185:8_158:7_245:6
256.14	9.95703	C23H40N6O5S	3	His-Leu-Leu-Met	3	0	Peptides	2.67095	-60.6905		B'F'S	His-Leu-Leu-Met	0	bp				0.14	0.21	24119438	pos76	0.953254	0.668449	Double-charge	pos	9	10355373	11746066	9371072	0	0	0	0	0	0	18977710	24119438	16035105	10527769	8416395	11057128	76	bp	0.958278	1	24119438	p1443	1	256:100_139:28_361:11
155.019	12.0727										B'F'S		0	bp		C4	xC13xFAx2-mer	0.5	0.5	24105918	neg49	1.13123	0.746329		neg	9	9245622	16747285	15576636	0	0	0	0	0	0	11868541	10105427	14916839	14487246	24105918	8431704	49	bp	0.989915	1	24105918	n1310	1	155:100_116:70_89:54_228:37_320:22_195:19_232:14_310:14_163:9_361:8_191:8_217:6
183.137	17.1886										B'F'S		0	bp		C10	x-NH3xN15xC13	0.17	0.17	23419060	pos77	0.951436	0.651215		pos	9	19462352	18347636	18478496	0	0	0	42509.1	43515.3	32429.3	18699694	17063508	23419060	15163115	17348634	21043160	77	bp	0.988494	1	23419060	p1446	1	183:100_114:48_223:34_116:8
174.137	16.4498	C8H18N2O2	1	Ne,Ne dimethyllysine	7	0	HMDB	0.165449	34.8331		B'F'S	Ne,Ne dimethyllysine	0	bp				0.15	0.15	23011252	pos78	0.915038	0.401855	H	posneg	9	20175750	23011252	20633120	17833.9	16849.6	15268.2	22520.3	16587.6	20162.9	17551100	16624717	21059866	16586390	19543014	22268406	78	bp	0.988483	1	23011252	p1455	1	174:100
105.079	15.7126	C4H11NO2	2	Diethanolamine	8	Central	KEGG_HMDB	0.0448467	34.9893		B'F	Diethanolamine	0	bp		0.1	xC13	0.32	0.32	22736332	pos79	0.00649532	0.00279641	H	pos	9	19618846	19357496	22736332	70779.8	74198.6	68524.9	111456	112021	105356	4308177	4550570	2.90677e+06	92085.2	178071	130687	79	bp	0.990623	1	22736332	p1456	1	105:100
253.154	20.6139				0.2						B'F'S		0	bp		C11	xN15xC13xN15	0.09	0.15	21835076	pos80	0.957658	0.664443		posneg	9	17213206	18243348	21835076	0	0	0	0	0	0	5536082	4845032	6.50469e+06	16348475	18921754	19595568	80	bp	0.992637	1	21835076	p1459	1	253:100_254:12
185.993	12.7217	C3H7O7P	3	3-Phospho-D-glycerate	10	Central	KEGG_Metacyc_HMDB	0.0505857	0.0922138		B'F	3-Phospho-D-glycerate	0	bp		0.1	xC13xNa+	0.86	0.86	21165198	neg51	1.41265	0.618634	H	neg	9	8713624	7912935	5888919	0	0	0	0	0	0	5599891	4979094	7400674	5.1391e+06	5502106	21165198	51	bp	0.978525	1	21165198	n1353	1	186:100_150:40_154:17_363:17_260:7
174.112	19.8097	C6H14N4O2	2	L-Arginine	10	Central	KEGG_Metacyc_HMDB	0.106182	-0.0517427		B'F'S	L-Arginine	0	bp		-0.2	xNa+xO18xN15xC13	0.08	0.14	21105332	pos81	0.86232	0.0616388	H	posneg	9	18854726	20848022	21105332	208605	221048	102334	140770	153846	156266	12230083	10624884	13989508	15867355	18413492	18155188	81	bp	0.985586	1	21105332	p1461	1	174:100_175:7
160.085	7.28698	C6H12N2O3	4	D-Alanyl-D-alanine	8	Central	KEGG_Metacyc_Peptides_HMDB	0.182874	-38.7361	0.182874	B'F'S	D-Alanyl-D-alanine	0	bp		-0.2	x-NH3x-NH3xC13	0.17	0.23	20901344	pos82	1.03311	0.769555	H	pos	9	13271870	13207741	13616493	0	0	0	38966.8	26918	15318.1	13038341	16927462	20901344	11668874	13542590	16212083	82	bp	0.986585	1	20901344	p1466	1	160:100_143:25_143:19_161:6_351:6_297:6
114.043	12.1344	C4H6N2O2	6	5,6-Dihydrouracil	8	Central	KEGG_Metacyc_HMDB	0.275617	27.3954		B'F'S	5,6-Dihydrouracil	0	bp	x-NH3	0.2	xC13	0.06	0.06	20170224	pos83	0.983133	0.648854	H	pos	9	19246614	19644258	19343214	9445.92	10203	12977.9	0	24896.6	13494	18535280	16682759	17731234	19030820	18050812	20170224	83	bp	0.953274	1	20170224	p1474	1	114:100_155:93_224:84_202:44_231:25_173:24_620:16_250:13_225:10_278:8_163:8_156:7
145.11	4.66606	C7H15NO2	6	4-Trimethylammoniobutanoate	4	Central	KEGG_Metacyc_HMDB	0.192927	-58.7804		B'F'S	4-Trimethylammoniobutanoate	0	bp			xACN	0.15	0.53	20024850	pos84	1.2399	0.156344	H	pos	9	14862155	11780414	14872345	15431.7	9279.38	7029.49	126101	62252.6	46720	8649423	7708973	18929532	16653712	20024850	14795676	84	bp	0.968369	1	20024850	p1492	1	145:100_244:72_179:53_205:50_531:37_207:37_256:25_141:23_651:21_210:16_278:15_301:14_532:11_673:10_657:10_266:9_245:9_221:6_315:6_295:6_180:6
160.121	18.3234	C7H16N2O2	6	N6-Methyl-L-lysine	8	Central	KEGG_Metacyc_HMDB	-0.116784	29.5895		B'F'S	N6-Methyl-L-lysine	0	bp				0.15	0.34	19027028	pos86	0.83947	0.155847	H	posneg	9	15851539	19027028	17353268	5083.89	6501.78	4934.09	120163	73453.6	64719	6878477	13839223	9830659	12110657	15513660	16222747	86	bp	0.885782	1	19027028	p1535	1	160:100
217.106	9.56907	C8H15N3O4	3	N-Acetyl-L-citrulline	8	Central	KEGG_Metacyc_HMDB	0.0954663	5.85318	0.118497	B'F'S	N-Acetyl-L-citrulline	0	bp		0.4	xNa+xK+xC13x-NH3	0.02	0.09	18765742	pos87	0.962037	0.0808037	H	pos	9	18199754	17974598	18765742	0	0	0	0	0	0	17405924	14956698	17923308	17948886	17400698	17504812	87	bp	0.98303	1	18765742	p1536	1	217:100_229:68_161:67_217:67_239:59_170:56_200:52_211:38_180:37_275:37_138:32_204:19_186:15_226:14_212:12_194:10_280:10_143:9_226:9_218:9_186:9_257:8_785:8_218:8_260:8_230:7_348:7_101:7_171:6_244:6_382:6_158:6
119.058	12.1719	C4H9NO3	11	L-Threonine	10	Central	KEGG_Metacyc_HMDB	0.145435	1.34798		B'F'S	L-Threonine	0	bp			xACN	0.05	0.11	18514718	pos88	0.937526	0.209617	H	posneg	9	16755285	18204270	18514718	26428	31788.3	14369.7	112654	67855.3	62352.1	15125541	12042390	13990714	16165513	16235288	17732720	88	bp	0.978083	1	18514718	p1578	1	119:100
244.179	4.82216	C12H24N2O3	4	Leucyl-leucine	7	0	KEGG_Metacyc_Peptides	-0.250693	-33.4086		B'F'S	Leucyl-leucine	0	bp		-0.1	xC13	0.13	0.14	17789504	pos89	0.809087	0.116108	H	pos	9	12590157	14499690	11284937	0	0	0	0	0	0	14162668	14191383	17789504	9022808	10341297	11684437	89	bp	0.94036	1	17789504	p1579	1	244:100_173:95_327:86_163:52_287:51_131:43_262:40_262:29_278:20_127:19_292:14_328:14_245:13_155:12_289:9_203:9_174:8_301:7_288:7_85:7_212:6
489.236	5.51776	C19H35N7O6S	1	Arg-Met-Pro-Ser	3	0	Peptides	-1.17848	-189.973	-2.50707	B'F'S	Arg-Met-Pro-Ser	0	bp		8	xC13	0.61	0.61	17249924	pos90	0.754509	0.46588	H	pos	9	11060659	12561069	8.26646e+06	0	0	0	0	0	0	16447593	17249924	14788380	4194123	6326393	13539410	90	bp	0.990474	1	17249924	p1617	1	489:100_490:29_230:11_163:8_179:7_491:6
120.042	9.48079	C4H8O4	9	D-Erythrose	8	Central	KEGG_Metacyc_HMDB	-0.310122	-3.46232		B'F'S	D-Erythrose	0	bp				0.08	0.15	17224326	neg53	0.982072	0.741236	H	neg	9	15950413	15915194	16422420	31152.4	38442.3	43944.4	326038	259700	215250	13075196	11143858	14975422	15540786	17224326	14657210	53	bp	0.987571	1	17224326	n1371	1	120:100_294:74_149:29_71:15_148:14_85:9_169:8_295:8
161.957	13.9934				0.2						B'F'S		0	bp			xNa+xO18	0.61	0.61	16963524	neg54	0.924505	0.878142		neg	9	4287296	14588712	16963524	38859.3	44772.9	44302.6	110480	47771.9	55313.9	15058643	8697246	14880325	14493858	15410002	3.22998e+06	54	bp	0.989622	1	16963524	n1384	1	162:100_156:22
280.24	3.60981	C18H32O2	84	Linoleate	7	0	KEGG_Metacyc_Lipidmaps_HMDB	0.244236	-10.373	0.244236	B'F'S	Linoleate	0	bp		1.6	xC13	0.62	0.62	16923008	neg55	0.0125705	7.73191e-06	H	neg	9	16923008	16377790	16849616	14264.6	11841.3	17937.9	39237.9	34995.2	36212.5	473064	388688	298115	81409.7	205829	343177	55	bp	0.953931	1	16923008	n1392	1	280:100_282:77_281:22_283:15
136.037	10.5708	C4H8O5	3	[FA trihydroxy(4:0)] 2,3,4-trihydroxy-butanoic acid	8	Central	KEGG_Metacyc_Lipidmaps_HMDB	0.30573	-12.6615		B'F'S	[FA trihydroxy(4:0)] 2,3,4-trihydroxy-butanoic acid	0	bp		0.3	xC13	0.11	0.19	16906674	neg56	0.923345	0.348936	H	neg	9	14786640	16906674	16130538	20027.8	23364.1	24007.5	29278.4	30015.3	42076	10924162	10279749	14430225	13034108	16300283	14823511	56	bp	0.983272	1	16906674	n1396	1	136:100_176:85_322:21_384:17_217:6_177:6
131.095	7.35704	C6H13NO2	12	(3R)-beta-Leucine	8	Central	KEGG_Metacyc_HMDB	-0.139778	-31.4449		B'F'S	(3R)-beta-Leucine	0	bp				0.12	0.15	15704014	neg59	0.935788	0.452845	H	neg	9	13961245	15704014	14051595	4260.48	3509.98	3879.11	110978	93522.3	59731.2	15029731	11017645	13144437	11894651	13878815	15136254	59	bp	0.992272	1	15704014	n1421	1	131:100_234:32_193:22_125:14_275:11_246:11_175:6_163:6
144.115	4.31398	C8H16O2	11	[FA (8:0)] octanoic acid	7	0	KEGG_Metacyc_Lipidmaps_HMDB	0.0119856	-33.787	0.0119856	B'F'S	[FA (8:0)] octanoic acid	0	bp		0	xC13xO18	0.08	0.13	15410606	neg61	0.624436	0.0249711	H	neg	9	15410606	13117218	11998764	2.52714e+06	3.45239e+06	3.59406e+06	6.65593e+06	6832061	6.66113e+06	15302820	12252030	14139448	8799133	8852035	7655096	61	bp	0.962507	1	15410606	n1449	1	144:100_130:17_145:9_272:8
167.982	13.0289	C3H5O6P	3	Phosphoenolpyruvate	10	Central	KEGG_Metacyc_HMDB	-0.110489	0.0681645		B'F'S	Phosphoenolpyruvate	0	bp		0.5	xO18xNa+xC13	0.58	0.58	15335415	neg62	1.4999	0.426993	H	neg	9	6327909	6685979	5.34719e+06	0	0	0	0	0	5241.55	3.44776e+06	3721919	5551469	5592318	6612080	15335415	62	bp	0.96742	1	15335415	n1467	1	168:100_80:16_621:8_246:7
192.027	13.4803	C6H8O7	12	Citrate	10	Central	KEGG_Metacyc_HMDB	0.367215	-0.220002		B'F'S	Citrate	0	bp		0.6	xC13xK+	0.55	0.69	14877261	neg63	1.14426	0.731467	H	neg	9	3.57112e+06	2.78025e+06	3.22042e+06	5780.07	5893.65	5382.34	20853.2	20997.5	20071	2.07514e+06	13931616	14877261	2.29032e+06	2711055	5951244	63	bp	0.972739	1	14877261	n1477	1	192:100_193:7
126.043	7.34358	C5H6N2O2	2	Thymine	4	Central	KEGG_Metacyc_HMDB	0.0034926	-66.0961	0.0034926	B'F'S	Thymine	0	bp		0.8	xC13xN15	0.14	0.58	14735860	neg64	0.778043	0.126065	H	neg	9	10753394	13874336	14735860	6358.68	0	0	97862.9	105386	81722.6	1801518	617771	841006	8869282	11655714	10101577	64	bp	0.972246	1	14735860	n1483	1	126:100_127:6
751.408	5.15513										B'F'S		0	bp		C44	xC13xC13xC13	0.43	0.43	14611881	pos93	0.919196	0.77273		pos	9	9800449	13172601	9023437	0	0	0	0	0	0	9485706	11746266	11657505	7.00524e+06	7.79393e+06	14611881	93	bp	0.971744	2	14611881	p1629	1	751:100_752:89_1002:76_1002:68_751:60_752:59_1002:48_752:48_1003:45_230:33_752:28_1003:24_752:13_1003:11_189:8
160.085	9.8438	C6H12N2O3	4	D-Alanyl-D-alanine	8	Central	KEGG_Metacyc_Peptides_HMDB	-0.030429	-2.7009	-0.030429	B'F'S	D-Alanyl-D-alanine	0	bp		0.4	xC13xN15	0.06	0.12	14252847	neg66	0.933887	0.367184	H	negnegpos	9	13771918	14252847	11898758	9069.93	5229.46	12904.2	24849.4	20944.1	23233.3	9363940	11422045	11651409	11682919	12377964	13223189	66	bp	0.987189	1	14252847	n1511	1	160:100_220:9_231:9_161:7_158:6_233:6
133.074	6.66115	C5H11NO3	4	N-hydroxyvaline	7	0	Metacyc	0.281526	-31.7031		B'F	N-hydroxyvaline	0	bp				0.97	0.97	14019780	pos94	2.65277	0.380158	H	pos	9	2.19844e+06	2.63472e+06	2.66142e+06	13558.5	11895.8	12927	34839.7	35231.3	36376.5	1.38784e+06	3.16557e+06	3786018	14019780	2.95117e+06	2910439	94	bp	0.829341	1	14019780	p1646	1	133:100
240.061	14.8672										B'F'S		0	bp		C16	xK+xC13x2-merx-H2O	0.16	0.21	13567563	neg67	0.749136	0.0559603		negneg	9	11161961	10172619	8926899	0	0	0	0	0	0	9120746	10300538	13567563	6.21769e+06	7923129	8529145	67	bp	0.978139	2	13567563	n1526	1	240:100_267:23_533:20_241:18_480:16_532:14_266:6
173.105	7.06819	C8H15NO3	5	N-Acetyl-L-leucine	7	0	KEGG_Metacyc_HMDB	0.755576	-8.79895		B'F'S	N-Acetyl-L-leucine	0	bp		-0.6	xC13xACN	0.37	0.38	13550303	neg68	0.65474	0.157333	H	negneg	9	12932662	10306662	7.86829e+06	0	0	0	0	0	0	7.48152e+06	7.1362e+06	13550303	5.32559e+06	5348830	9692961	68	bp	0.951115	1	13550303	n1553	1	173:100_203:15_174:8_244:7
211.096	5.88589	C9H13N3O3	1	Zalcitabine	4.5	0	KEGG	0.552813	-28.7862		B'F'S	Zalcitabine	0	bp				0.48	0.48	12876533	pos98	0.662036	0.199845	H	pos	9	8328225	11061537	9276081	0	0	0	17505.8	15662.4	12580.6	12876533	9937115	11941201	5.02592e+06	4146207	9805682	98	bp	0.986864	1	12876533	p1678	1	211:100_103:46_103:42_104:40_236:19_133:15_225:9
146.069	7.54536	C5H10N2O3	6	D-Glutamine	8	Central	KEGG_Metacyc_HMDB	-0.0700987	-46.9475		B'F'S	D-Glutamine	0	bp			xNa+	0.17	0.17	12825655	pos99	0.987455	0.916067	H	pos	9	9401492	10240591	10987276	0	0	0	13550.2	9619.25	11750.5	10031657	10855905	12825655	8426379	9898056	11920665	99	bp	0.981833	1	12825655	p1685	1	146:100_169:52_236:44_222:18_223:12_163:11_223:10_226:10_224:8_213:7_168:7_221:6_199:6
134.058	6.76964	C5H10O4	8	Deoxyribose	8	Central	KEGG_Metacyc_HMDB	0.348506	-31.1777		B'F	Deoxyribose	0	bp				1.01	1.01	12552951	neg69	4.7888	0.306993	H	negneg	9	1.14502e+06	1.29517e+06	1.23426e+06	0	0	0	48897.2	16458.6	31613.2	708004	818964	982134	3.71214e+06	12552951	1.33114e+06	69	bp	0.919345	1	12552951	n1558	1	134:100_179:23
133.038	10.4643	C4H7NO4	4	D-Aspartate	8	Central	KEGG_Metacyc_HMDB	0.0499455	-47.4526		B'F'S	D-Aspartate	0	bp			x-FAx-NH3x-H2O	0.1	0.13	12444380	neg70	0.902508	0.215504	H	neg	9	12280509	12444380	12328790	8158.51	5420.41	10230.9	25547.2	23128.6	27428.9	9604985	9316619	11789816	9839395	11516059	12085784	70	bp	0.978103	1	12444380	n1560	1	133:100_204:69_137:17_115:13_265:11_119:10_205:9_155:6
174.1	7.2188	C7H14N2O3	5	N5-Ethyl-L-glutamine	7	0	KEGG_Metacyc	0.0882736	-33.0257	0.0882736	B'F'S	N5-Ethyl-L-glutamine	0	bp		0.3	x-H2Ox-NH3xC13	0.13	0.15	12043290	neg71	0.978442	0.805094	H	neg	9	10440145	11766781	10672473	0	0	0	18440.2	11187.1	8384.46	11856306	8690005	10450216	9354111	10773173	12043290	71	bp	0.987435	1	12043290	n1581	1	174:100_223:43_232:42_242:20_236:8_266:8_203:7_219:6
331.324	7.37776										B'F'S		8.71405e-06	bp		C24	xC13	0.07	0.75	11925645	pos101	1.02387	0.762824		pospos	9	706791	719557	852794	108892	129822	112635	115278	119467	117823	1.16982e+06	9926115	11925645	836496	737746	759306	101	bp	0.985973	1	11925645	p1709	1	331:100_331:100_332:27_265:11
143.975	23.6451				0.2			4.08175			S		0	bp			xN15	0.02	0.13	11586413	pos104	1.16962	0.14795		pos	9	11252278	9017747	9091257	0	0	7613873	10705459	11074709	10733692	11190415	11065404	10330490	11586413	11567024	11188025	104	bp	0.939416	1	11586413	p1762	1	144:100
204.111	13.5884	C8H16N2O4	5	N6-Acetyl-N6-hydroxy-L-lysine	8	Central	KEGG_Metacyc	0.380936	33.3686	-2.87709	B'F'S	N6-Acetyl-N6-hydroxy-L-lysine	0	bp		-1.7	xC13xK+	0.39	0.39	11404231	pos107	1.00282	0.99178	H	posneg	9	9500935	7.59091e+06	6612404	0	0	0	0	0	0	5.79549e+06	6504846	7.21241e+06	5.40441e+06	6962557	11404231	107	bp	0.977698	1	11404231	p1771	1	204:100_217:99_229:93_242:17_230:11_205:7
324.036	11.8212	C9H13N2O9P	4	UMP	10	Central	KEGG_Metacyc_HMDB	0.0974363	4.79776		B'F'S	UMP	0	bp		3.1	xC13	0.31	0.42	11296149	neg72	0.809387	0.314067	H	neg	9	8.37305e+06	10073764	9422290	0	0	0	0	0	0	4536930	9007418	11296149	6.25501e+06	6128178	10173695	72	bp	0.967721	1	11296149	n1596	1	324:100_302:92_166:41_218:33_163:28_325:13_184:10_245:8
732.782	10.4569				0.2						B'F'S		0	bp				0.11	0.11	11287378	pos109	0.89311	0.295354		pos	9	11287378	9044960	9753775	0	0	0	296896	313477	278723	8985243	7752576	9334788	7.76905e+06	9603903	9497264	109	bp	0.89999	1	11287378	p1788	1	733:100
653.324	3.65133							4.73694			B'F'S		0	bp		C35	x-NH3xC13	0.41	0.41	10887116	pos110	0.902383	0.715834		pos	9	1.54324e+06	1.93377e+06	2303523	712262	885647	954854	1.10374e+06	1.10221e+06	1.08965e+06	7.79704e+06	10887116	5.9376e+06	1.26624e+06	1.38154e+06	2.56847e+06	110	bp	0.970841	1	10887116	p1789	1	653:100_654:38_655:9_467:8_450:7_636:7
206.106	9.24259	C11H14N2O2	2	Phenylethylmalonamide	7	0	KEGG	0.303889	34.3193		B'F'S	Phenylethylmalonamide	0	bp				0.11	0.11	10638953	pos111	0.979258	0.780847	H	pospos	9	9873135	9575482	9626091	0	0	0	12012.1	9260.28	11088.2	7.72103e+06	8149633	8592209	8469575	9363112	10638953	111	bp	0.989041	1	10638953	p1796	1	206:100_128:23_200:19_142:10
303.293	7.73365										B'F'S		0	bp		C19	xC13	0.04	0.76	10332046	pos114	0.858583	0.248673		pos	9	423397	553483	565983	162500	162521	167443	173470	152340	156645	1095860	7175404	10332046	422004	456381	446291	114	bp	0.988911	1	10332046	p1802	1	303:100_304:21
162.072	8.67108							4.51659			B'F'S		0	bp		C2	xC13	0.13	0.2	10076011	neg74	0.971205	0.734683		neg	9	9035308	8421135	8662400	0	0	0	0	0	0	6.82636e+06	7.77996e+06	10076011	7192696	9098170	9075878	74	bp	0.99342	1	10076011	n1607	1	162:100_163:11_322:10_163:10_71:8_162:6
111.992	11.4966	CH5O4P	2	Hydroxymethylphosphonate	8	Central	KEGG_Metacyc	-0.546728	1.81571		B'F'S	Hydroxymethylphosphonate	0	bp				0.64	0.64	9777297	neg76	1.0544	0.901615	H	neg	9	5.44461e+06	5.68242e+06	4.94917e+06	0	0	0	0	0	0	1.40296e+06	1.57881e+06	1.58077e+06	3.1498e+06	9777297	4.02361e+06	76	bp	0.96782	1	9777297	n1636	1	112:100
116.084	4.63941	C6H12O2	16	Hexanoic acid	7	0	KEGG_Metacyc_Lipidmaps_HMDB	0.0717257	-44.7284		B'F'S	Hexanoic acid	0	bp		0.2	xC13	0.07	0.17	9652534	neg77	0.757858	0.0136786	H	neg	9	7.66647e+06	8002578	6.88849e+06	1.02535e+06	1.11809e+06	1.18839e+06	3.41139e+06	3.45811e+06	3372747	9652534	7639001	7.096e+06	5264725	6.07357e+06	5.75712e+06	77	bp	0.962878	1	9652534	n1637	1	116:100_288:24_278:17_194:9_134:8_117:7
256.106	8.75129	C11H16N2O5	1	1-(beta-D-Ribofuranosyl)-1,4-dihydronicotinamide	7	0	KEGG_Metacyc_HMDB	-0.668853	6.13802	-0.668853	B'F'S	1-(beta-D-Ribofuranosyl)-1,4-dihydronicotinamide	0	bp		0.3	xC13xNa+	0.06	0.55	9612177	pos115	0.709227	0.0353126	H	pos	9	8.20624e+06	7.71747e+06	9612177	0	0	0	0	0	0	1148952	896389	2432584	5956865	6453320	5.70055e+06	115	bp	0.972534	1	9612177	p1804	1	256:100_211:93_218:76_259:56_245:48_199:44_240:31_220:31_105:23_281:16_283:15_221:14_182:13_196:13_257:13_278:12_233:10_252:8_219:8_219:8_291:7_212:7_247:7_260:6
219.111	8.21866	C9H17NO5	1	Pantothenate	10	Central	KEGG_Metacyc_HMDB	0.122084	2.47711	-2.93572	B'F'S	Pantothenate	0	bp				0.06	0.74	9289928	pos116	0.715355	0.0679904	H	posneg	9	7.3013e+06	7244797	9289928	13688.7	12827.1	13901.9	25214.6	15579.5	24336.2	837375	205268	324118	5311698	5.99137e+06	5.74815e+06	116	bp	0.985445	1	9289928	p1831	1	219:100
172.121	8.43208	C16H32N4O4	1	Lys-Val-Val	7	0	Peptides	0.48651	-1.77638		B'F'S	Lys-Val-Val	0	bp		-7.7	xC13	0.2	0.2	8935244	pos118	0.928229	0.585522	Double-charge	pos	9	7495792	8741506	7783387	0	0	0	42439.8	31676.6	25251.4	7.8816e+06	6.724e+06	8724400	5.9757e+06	7385754	8935244	118	bp	0.970232	1	8935244	p1838	1	172:100_145:19_175:8_99:8
175.121	11.6579										B'F'S		0	bp				0.07	0.1	8926167	pos119	1.01803	0.727645		pos	9	8701684	7916526	8562438	0	0	0	0	0	0	7506465	6789624	8.36761e+06	7.90431e+06	8926167	8804250	119	bp	0.965164	1	8926167	p1845	1	175:100_177:65_166:60_238:58_190:34_344:25_446:24_199:18_240:15
125.015	12.288	C2H7NO3S	1	Taurine	10	Central	KEGG_Metacyc_HMDB	-0.82815	-0.582719		B'F'S	Taurine	0	bp			xS34	0.06	0.16	8873375	neg79	0.928655	0.443793	H	neg	9	7330004	8873375	7.0635e+06	0	0	0	0	0	0	2.83808e+06	2.41219e+06	3323087	6714337	7254760	7.63779e+06	79	bp	0.984983	1	8873375	n1663	1	125:100_317:24_197:24_260:9_165:6
265.062	10.0822										B'F'S		0	bp		C10	xS34xC13x-H2O	0.23	0.32	8739763	neg80	0.919308	0.614142		neg	9	6.81815e+06	8455916	8739763	0	0	0	0	0	0	5.70275e+06	4.38277e+06	8.27082e+06	5367967	8428937	8279214	80	bp	0.974941	1	8739763	n1670	1	265:100_212:39_125:36_247:20_271:16_213:12_266:11_204:8
190.095	13.1252	C7H14N2O4	5	meso-2,6-Diaminoheptanedioate	10	Central	KEGG_Metacyc	-0.184007	-4.95898		B'F'S	meso-2,6-Diaminoheptanedioate	0	bp		0.6	x-NH3xC13	0.16	0.16	8735887	pos122	0.97072	0.773372	H	pos	9	7.31138e+06	7897152	7909367	0	0	0	0	0	0	6.86683e+06	6057650	7.26161e+06	6445090	7260017	8735887	122	bp	0.967383	1	8735887	p1858	1	190:100_213:55_163:38_213:37_222:18_131:17_320:17_229:16_271:12_233:11_191:8_149:8_173:8_292:7
113.048	8.6898	C5H7NO2	6	(S)-1-Pyrroline-5-carboxylate	8	Central	KEGG_Metacyc_HMDB	0.385119	-6.89907	0.385119	B'F'S	(S)-1-Pyrroline-5-carboxylate	0	bp				0.07	0.41	8371308	pos124	1.02937	0.617057	H	pos	9	4.85607e+06	5531404	5198347	8301.57	9704.13	10482.9	69466.9	60893.9	59973.9	3.44652e+06	6249091	8.37131e+06	5326420	5006431	5710792	124	bp	0.974696	1	8.37131e+06	p1885	1	113:100_208:79
216.147	11.3408	C10H20N2O3	1	Val-Val	7	0	Peptides	0.168053	33.4433		B'F'S	Val-Val	0	bp				0.16	0.3	7738467	pos126	1.24619	0.155418	H	pos	9	5.34626e+06	5600684	5208100	0	0	0	0	0	11141.7	5.36478e+06	4.38695e+06	7738467	5.51549e+06	7466918	7149914	126	bp	0.956497	1	7738467	p1892	1	216:100_166:80
177.064	11.2106	C6H11NO5	1	4-Hydroxy-4-methylglutamate	8	Central	KEGG	-0.0880486	-29.1863		B'F'S	4-Hydroxy-4-methylglutamate	0	bp				0.09	0.1	7428364	neg83	0.882193	0.109603	H	neg	9	7428364	7375827	6713322	0	0	0	0	0	0	6850082	5.76476e+06	6.93819e+06	5.67473e+06	6651432	6.65643e+06	83	bp	0.967903	1	7428364	n1714	1	177:100_166:90_125:50_142:30_157:20_122:15_244:15_167:9_165:8_336:7
210.079	5.18906	C13H10N2O	1	2-Aminoacridone	7	0	KEGG	0.517363	-13.0783		B'F'S	2-Aminoacridone	0	bp				0.08	0.09	7340250	pos128	0.955558	0.525134	H	pospos	9	6.21402e+06	7.34025e+06	6925340	0	0	0	0	0	0	893445	762685	890323	5.952e+06	6806074	6.81138e+06	128	bp	0.986576	1	7.34025e+06	p1898	1	210:100
97.977	11.2282	H3O4P	1	Orthophosphate	4	Central	KEGG_Metacyc_HMDB	0.834279	-9.37711		B'F'S	Orthophosphate	0	bp			xCl37	0.29	0.61	7310023	neg85	1.37546	0.23732	H	neg	9	3.537e+06	3.91909e+06	4778184	86195.1	101323	91632.8	110408	103540	97052.8	404484	1.12591e+06	1.71916e+06	4.09509e+06	5422642	7.31002e+06	85	bp	0.983691	1	7.31002e+06	n1730	1	98:100_100:38_127:18_342:14_199:9
115.1	16.2038	C6H13NO	2	Trimethylaminoacetone	7	0	Metacyc_HMDB	0.0523074	23.7846		B'F'S	Trimethylaminoacetone	0	bp				0.14	0.14	7114635	pos130	0.939849	0.531083	H	pos	9	6467192	7.03486e+06	6447682	17457.5	21401.7	16854.2	253451	50977.1	23556.6	5646376	5030562	6.35019e+06	5318477	6316628	7.11463e+06	130	bp	0.993493	1	7.11463e+06	p1901	1	115:100_115:11_167:10_97:7
170.069	12.0542				0.2						B'F'S		0	bp				0.17	0.19	7036597	pos131	1.02842	0.838881		pos	9	7036597	5.41395e+06	5561151	0	0	0	0	14053.5	22630.7	6.10798e+06	4.58733e+06	4315799	5024335	6.98363e+06	6.51564e+06	131	bp	0.958334	1	7036597	p1906	1	170:100_170:73
188.08	8.5344	C7H12N2O4	2	L-glycyl-L-hydroxyproline	7	0	HMDB	0.464925	-39.4864	0.49151	B'F'S	L-glycyl-L-hydroxyproline	0	bp		0.2	xC13	0.12	0.12	7010873	neg86	0.956864	0.593375	H	neg	9	6.40096e+06	6750146	6675964	0	0	0	0	7729.82	5583.22	5151679	4501130	5.72596e+06	5.48193e+06	7.01087e+06	6.47901e+06	86	bp	0.984932	1	7.01087e+06	n1735	1	188:100_207:37_117:21_189:8
407.91	23.8309										S		0	bp			x-H2OxS34	0.07	0.1	6993224	neg87	1.06521	0.420358		neg	9	6.59987e+06	5.43852e+06	6.24368e+06	5099006	2.94136e+06	4.67846e+06	5.54773e+06	5887591	5428040	5885591	6.50323e+06	5.9601e+06	6041249	6993224	6439747	87	bp	0.994565	1	6993224	n1744	1	408:100_330:35_338:27_290:17_254:16_176:16_410:15_416:12_476:8_487:8_337:7_332:7_339:7_398:7_236:6_488:6
273.169	4.76357	C12H23N3O4	3	Leu-Ala-Ala	3	0	Peptides	-0.650722	-60.0772		B'F'S	Leu-Ala-Ala	0	bp		0.9	x-NH3xC13x-H2O	0.08	0.25	6979682	pos132	0.758409	0.00608358	H	pos	9	6.2e+06	5762921	5712633	0	0	0	0	0	0	4932271	4376454	6979682	4.17024e+06	4853756	4381292	132	bp	0.937421	1	6979682	p1908	1	273:100_214:73_274:63_331:36_314:36_228:34_549:29_180:15_274:14_157:13_226:13_550:11_215:9_200:8_275:8_340:7_255:7_142:7_329:7_157:6
308.235	3.82787	C19H32O3	3	[FA methyl(18:2)] methyl 9,10-epoxy-12,15-octadecadienoate	7	0	Lipidmaps	-0.294141	0.506162		B'F'S	[FA methyl(18:2)] methyl 9,10-epoxy-12,15-octadecadienoate	0	bp		1.7	xC13	0.12	0.12	6873915	pos133	0.909782	0.286535	H	pos	9	6.38588e+06	6497173	6873915	0	0	0	0	0	0	5.10388e+06	5.45561e+06	5017425	5371042	6778962	5.82454e+06	133	bp	0.953382	1	6873915	p1930	1	308:100_910:91_924:84_336:65_925:47_896:46_911:44_952:41_882:39_236:38_431:38_278:38_356:27_897:27_883:26_280:25_260:25_349:25_373:23_953:23_385:23_309:23_322:22_938:21_912:17_294:17_337:15_926:15_501:14_939:12_393:12_601:11_457:11_234:10_455:10_305:9_332:9_279:8
653.218	13.8984										B'F'S		0	bp		C27	xC13xK+	0.61	0.61	6869220	pos134	1.05883	0.900642		pos	9	5.45094e+06	3.32729e+06	2.62866e+06	0	0	0	0	0	0	3.30495e+06	2.65536e+06	2.9969e+06	2.42391e+06	2.78482e+06	6.86922e+06	134	bp	0.957165	1	6.86922e+06	p1969	1	653:100_654:30_830:29_415:25_249:25_691:23_831:11_416:10_655:8_692:7
326.609	13.8923										B'F'S		0	bp		C7	x2-merxC13xC13xK+	0.18	0.22	6860751	neg89	0.93137	0.625179		neg	9	6386216	6.86073e+06	5135301	0	0	0	0	0	0	5876922	3.80456e+06	5.48834e+06	4814774	5.44515e+06	6860751	89	bp	0.969679	1	6860751	n1775	1	327:100_415:40_653:32_327:30_416:16_654:11_277:9_328:8_346:8_830:6
172.085	10.6235	C7H12N2O3	2	Glycylproline	7	0	Metacyc_Peptides_HMDB	0.673418	3.7012	0.673418	B'F'S	Glycylproline	0	bp				0.29	0.29	6828353	pos135	1.00745	0.96943	H	pos	9	5528026	5052793	5398855	9478.39	7723.77	0	14100.4	10707.9	11213.6	5687751	5870601	5780103	6.82835e+06	5576233	3694075	135	bp	0.960054	1	6.82835e+06	p1983	1	172:100_212:74_226:38
78.9824	14.1083										B'F'S		0	bp		C3	xC13xACN	0.47	0.47	6806089	pos136	0.89105	0.767136		pospos	9	2.69067e+06	6.0768e+06	6.80609e+06	196727	228541	185719	346801	199974	195202	6457888	4.14531e+06	5.75607e+06	5.71319e+06	6.04223e+06	2.1214e+06	136	bp	0.994325	1	6.80609e+06	p1986	1	79:100_237:14_155:7_153:6
189.111	13.426	C7H15N3O3	1	L-Homocitrulline	7	0	KEGG_Metacyc_HMDB	-0.0982019	28.031		B'F'S	L-Homocitrulline	0	bp				0.6	0.6	6777793	pos137	1.188	0.70578	H	pos	9	4489863	3125455	2529138	0	0	0	0	0	0	2.09228e+06	2.3956e+06	2.84143e+06	2.26447e+06	3.00938e+06	6.77779e+06	137	bp	0.970213	1	6.77779e+06	p1991	1	189:100_276:20_443:8
489.236	6.56261	C19H35N7O6S	1	Arg-Met-Pro-Ser	3	0	Peptides	-1.36001	-143.805	-2.6886	B'F'S	Arg-Met-Pro-Ser	0	bp		5.6	xC13	0.17	0.19	6765798	pos138	0.866792	0.38579	H	pos	9	5437909	4.78859e+06	3724005	0	0	0	0	0	0	5.73574e+06	5158532	6765798	3.33765e+06	4676787	4.07774e+06	138	bp	0.976256	1	6765798	p1997	1	489:100_216:35_490:27
229.151	8.5874				0.2						B'F'S		0	bp				0.06	0.23	6708719	pos140	0.781807	0.0224198		pos	9	5442729	4700369	4829921	0	0	0	0	0	0	6.70872e+06	5.75498e+06	4.15904e+06	3.62906e+06	4.00016e+06	4.07678e+06	140	bp	0.981975	1	6.70872e+06	p2001	1	229:100_85:7
150.053	10.0395	C5H10O5	37	D-Xylulose	8	Central	KEGG_Metacyc_HMDB	-0.456764	1.65851		B'F'S	D-Xylulose	0	bp				0.16	0.16	6559702	neg90	0.830385	0.148197	H	neg	9	6081510	6.5597e+06	6.02326e+06	14770.7	17196.2	19862.4	28436.9	26877.5	27391.8	4683646	3.64741e+06	4.42119e+06	4.36833e+06	5.10289e+06	6.02748e+06	90	bp	0.97525	1	6.5597e+06	n1791	1	150:100
449.372	7.13038										B'F'S		0	bp				0.22	0.77	6554830	neg91	0.663998	0.151124		neg	9	257138	219878	147032	0	0	0	0	60602.1	0	476258	5.88696e+06	6.55483e+06	109154	169717	135497	91	bp	0.90879	1	6.55483e+06	n1792	1	449:100
125.048	7.35717	C6H7NO2	4	N-Ethylmaleimide	7	0	KEGG_Metacyc	0.115855	7.36418	0.115855	B'F'S	N-Ethylmaleimide	0	bp				0.12	0.24	6539746	pos141	0.616629	0.0988057	H	pos	9	4.06799e+06	5.01667e+06	6.53975e+06	13185.4	12363.2	9638.45	86998.8	92324	75107.3	211356	225698	172994	2.89297e+06	3623335	3118165	141	bp	0.976623	1	6.53975e+06	p2003	1	125:100_148:24
136.019	8.95069	C4H8O3S	1	S-Methyl-1-thio-D-glycerate	7	0	KEGG_Metacyc	0.0606728	19.5522		B'F'S	S-Methyl-1-thio-D-glycerate	0	bp		1	xS34xC13	0.1	0.15	6491763	neg93	0.9718	0.682075	H	neg	9	5.96555e+06	6.33342e+06	6.24702e+06	0	0	0	0	0	0	4983196	4.86184e+06	6361193	5.30541e+06	6.2258e+06	6.49176e+06	93	bp	0.988589	1	6.49176e+06	n1797	1	136:100_204:61_244:17_250:10
181.067	10.3775										B'F'S		0	bp				0.06	0.07	6439604	neg95	0.860778	0.0259194		neg	9	5904245	6289223	5836607	0	0	0	0	0	0	6.04371e+06	5630536	6439604	4809911	5.42303e+06	5.28694e+06	95	bp	0.984149	1	6439604	n1820	1	181:100_146:9
438.284	4.75484	C22H38N4O5	3	Ile-Leu-Pro-Pro	3	0	Peptides	-0.5355	-110.312		B'S	Ile-Leu-Pro-Pro	0	bp		-1.1	xC13	0.21	1.73	6345314	pos142	0.794646	0.335561	H	pos	7	3.68444e+06	4869426	6345314	0	0	0	0	0	0	0	0	95132.3	3.59418e+06	4903903	3.34149e+06	142	bp	0.970245	1	6345314	p2005	1	438:100_495:68_250:62_244:43_218:34_460:32_522:29_439:23_496:16_561:12_523:10_517:9_173:8_245:7_211:7
226.118	9.19289				0.1						B'F'S		0	bp	x2-mer			0.2	0.47	6149445	pos143	0.845586	0.258346		pos	9	5748763	5.38644e+06	6149445	0	0	0	0	0	0	1.85343e+06	1.8425e+06	3.8959e+06	5433410	5.46034e+06	3.7219e+06	143	bp	0.9523	1	6149445	p2020	1	226:100_135:43_331:13
242.127	4.86353				0.1						B'F'S		0	bp	x-H2O	C11	x-FAxC13	0.08	0.11	6082481	pos144	0.805845	0.0688596		pos	9	5.07112e+06	6082481	5071557	0	0	0	0	0	0	5083328	5371101	5.64827e+06	3.96441e+06	4653657	4.4569e+06	144	bp	0.831683	1	6082481	p2023	1	242:100_396:47_313:13_272:9_97:9
254.09	21.0512	C11H14N2O5	4	N-Ribosylnicotinamide	8	Central	KEGG_Metacyc_HMDB	-0.920017	20.4387	-0.920017	B'F'S	N-Ribosylnicotinamide	0	bp		-0.3	xC13xC13	0.1	0.61	6065690	pos146	0.66646	0.0443646	H	pos	9	4.49694e+06	6065690	5.12565e+06	0	0	0	0	0	0	375092	320232	912033	3.21896e+06	3.90104e+06	3.33561e+06	146	bp	0.989791	1	6065690	p2033	1	254:100_257:22_255:12_255:12
177.046	5.07185	C6H11NO3S	3	N-Formyl-L-methionine	4	Central	KEGG_Metacyc_HMDB	0.340151	-52.2499		B'F'S	N-Formyl-L-methionine	0	bp		0	xS34xC13	0.29	0.29	5929108	neg98	0.539666	0.0272308	H	negnegneg	9	4.5645e+06	4864346	4433093	0	0	0	0	0	0	4795043	4118387	5.92911e+06	1939716	2.23848e+06	3.30262e+06	98	bp	0.981878	1	5.92911e+06	n1824	1	177:100_228:86_189:85_189:69_190:7_178:7_289:7_271:6_202:6_245:6
403.199	7.0297				0.2						B'F'S		0	bp			x-NH3	0.21	0.21	5921630	pos147	0.957998	0.800724		pos	9	4.81043e+06	4.94594e+06	3.47328e+06	0	0	0	549424	592457	518667	5921630	4.58451e+06	4466785	3660021	3.79108e+06	5.22287e+06	147	bp	0.87923	1	5921630	p2037	1	403:100_386:42_181:21_347:11_341:11
250.095	4.50439	C12H14N2O4	1	3-Oxohexobarbital	3	0	KEGG	-0.525863	-64.1147	-0.505871	B'F'S	3-Oxohexobarbital	0	bp		0.1	xC13	0.19	0.2	5737011	pos149	0.573822	0.0149163	H	pos	9	5.45163e+06	5.46558e+06	5737011	0	0	0	0	0	0	580102	524657	768510	3378270	3.65486e+06	2.52344e+06	149	bp	0.959154	1	5737011	p2043	1	250:100_228:77_258:44_490:25_218:24_251:13_426:13_185:10_512:8
105.068	6.55892				0.2						B'F'S		0	bp				0.15	0.3	5610573	pos151	0.873319	0.244653		pos	9	3.61961e+06	4050226	4143876	0	0	0	35489.7	16214.3	13948.9	3.02186e+06	4556262	5610573	2894057	3.95474e+06	3.46834e+06	151	bp	0.987857	1	5610573	p2053	1	105:100
214.193	3.71905	C13H26O2	15	CAI-1	7	0	KEGG_Metacyc	0.762054	-13.6927		B'F'S	CAI-1	0	bp		-0.5	xC13	0.26	0.4	5582932	neg99	0.841533	0.352612	H	neg	9	4.46049e+06	5582932	5252519	37475.7	46209.7	58797.3	116373	131376	131119	2.07987e+06	3.62905e+06	4893828	3105776	4.39918e+06	5.36709e+06	99	bp	0.95773	1	5582932	n1837	1	214:100_466:23_215:14_585:12_452:10_291:9_731:7_745:6
323.052	12.1551	C9H14N3O8P	3	CMP	10	Central	KEGG_Metacyc_HMDB	0.237222	1.97269		B'F'S	CMP	0	bp				0.19	0.22	5565628	neg100	0.98613	0.910673	H	negpos	9	4.4575e+06	5.00216e+06	4665205	0	0	0	0	0	0	2.92353e+06	4.04859e+06	4534961	3.84577e+06	4.51756e+06	5565628	100	bp	0.955081	1	5565628	n1846	1	323:100_262:66_161:41_132:20_230:15_620:11_250:10_145:8_199:7
289.127	10.8776	C11H19N3O6	4	Pro-Ser-Ser	7	0	Peptides	0.174707	-20.4414		B'F'S	Pro-Ser-Ser	0	bp		-0.1	xC13xNa+x2+	0.08	0.15	5433726	neg104	0.937529	0.390248	H	neg	9	4954138	5433726	4.57304e+06	0	0	0	0	0	0	4552009	3738845	5.06514e+06	4.28581e+06	4977740	4.76273e+06	104	bp	0.980453	1	5433726	n1869	1	289:100_159:39_246:38_154:18_203:17_216:15_290:12_278:10_145:6_146:6_465:6
105.043	9.4028	C3H7NO3	3	D-Serine	8	Central	KEGG_Metacyc_HMDB	0.173751	-32.5987		B'F'S	D-Serine	0	bp			xACN	0.05	0.21	5433526	pos152	0.908911	0.225413	H	pos	9	5.18593e+06	4.41145e+06	4.46471e+06	0	0	0	54503.9	41071.1	38547.2	3733354	3915614	5.43353e+06	4508836	4.12601e+06	4.14635e+06	152	bp	0.971404	1	5.43353e+06	p2054	1	105:100
145.973	23.4015										F		0	bp		C4	xC13	0.13	0.13	5417036	pos153	0.991417	0.918115		pos	9	4.69874e+06	4715370	4988087	0	0	0	4957437	4.95351e+06	4.90014e+06	5417036	5002709	5.29455e+06	5.27373e+06	4097636	4.90722e+06	153	bp	0.946266	1	5417036	p2055	1	146:100
337.334	3.82808										B'F		0	bp		C22	xC13	0.89	0.89	5329031	pos154	0.0544486	0.00549071		posneg	9	5.32903e+06	3.87605e+06	4617865	62253.6	87009.1	73713.6	79858.9	89648.4	74116.5	322976	526982	451496	67706.2	185840	499093	154	bp	0.946541	1	5.32903e+06	p2057	1	337:100_369:54_309:26_338:25_329:13
199.132	17.6989										B'F'S		0	bp		C12	xC13	0.08	0.15	5287469	pos157	0.947871	0.435122		pos	9	4.56354e+06	5.28747e+06	4.84816e+06	0	0	0	0	0	4192.49	3.51898e+06	3865720	4682346	4256667	4960416	4.71584e+06	157	bp	0.981396	1	5.28747e+06	p2064	1	199:100_259:82_179:50_210:21_245:21_200:13_260:11
206.167	3.93153	C14H22O	5	[PR] (+)-15-nor-4-thujopsen-3-one	7	0	Lipidmaps	0.328021	-1.74162	0.352273	B'F'S	[PR] (+)-15-nor-4-thujopsen-3-one	0	bp		1.5	xC13	0.25	0.25	5265033	neg105	0.916316	0.590683	H	neg	9	4.21318e+06	3.96651e+06	3.71169e+06	425812	650822	639371	1021435	991859	972121	5265033	5.02424e+06	4.93676e+06	2.65351e+06	3.84408e+06	4.39868e+06	105	bp	0.974202	1	5265033	n1888	1	206:100_766:41_893:36_907:31_172:29_894:20_154:18_879:18_865:18_207:17_396:17_908:16_739:14_935:13_298:11_880:10_866:10_300:8_936:8_414:7_921:7_909:6
892.651	4.1048										B'F'S		0	bp		C50	xC13	0.11	0.11	5262866	pos158	1.10289	0.28437		pos	9	4153547	4111602	4.70519e+06	0	0	0	0	0	0	3105665	3.62955e+06	3.52536e+06	4.798e+06	5.26287e+06	4.24398e+06	158	bp	0.976399	1	5.26287e+06	p2071	1	893:100_825:50_238:29_809:27_161:27_224:26_210:15
227.138	21.7824										B'F'S		0	bp		C8	xC13	0.06	0.27	5254420	pos159	0.916438	0.359861		posneg	9	4.17219e+06	5254420	5.08565e+06	0	0	0	0	0	0	1.37319e+06	1.06567e+06	1.82943e+06	4.18136e+06	4721822	4.39641e+06	159	bp	0.99536	1	5254420	p2078	1	227:100_243:59_255:14_228:9
174.101	8.82621	C7H14N2O3	5	N5-Ethyl-L-glutamine	7	0	KEGG_Metacyc	0.41834	-8.79937	0.41834	B'F'S	N5-Ethyl-L-glutamine	0	bp				0.06	0.13	5246088	pos160	0.938804	0.385133	H	pos	9	3928549	4264797	3.5711e+06	0	9355.02	0	29520.7	27534.9	13120.9	4314390	4167356	5246088	3.45445e+06	3.66347e+06	3.92659e+06	160	bp	0.991554	1	5246088	p2083	1	174:100_211:97_147:61_175:44_184:34_293:26_250:25_165:20_248:12_254:11_72:8_114:8
254.126	12.2749	C12H18N2O4	1	Midodrine	4.5	0	KEGG	-0.697635	46.299	-0.677959	B'F'S	Midodrine	0	bp				0.2	0.2	5147864	pos161	0.991722	0.952295	H	pos	9	4.04998e+06	4611467	4.89623e+06	0	0	0	0	9900.16	11695.5	3.66701e+06	2.82195e+06	3843527	4.83454e+06	5147864	3463043	161	bp	0.962021	1	5147864	p2095	1	254:100_125:92_257:41
219.093	4.44085	C18H26N6O7	2	Ala-Asp-Pro-His	3	0	Peptides	-0.658945	-260.292		B'F'S	Ala-Asp-Pro-His	0	bp		-10.6	xC13xS34	0.12	0.25	5074654	neg106	0.970019	0.73101	Double-charge	negpos	9	4.13357e+06	4.86669e+06	4534158	0	0	0	0	0	0	3296224	3.46462e+06	5074654	3.79835e+06	4.77761e+06	4552690	106	bp	0.963087	1	5074654	n1914	1	219:100_258:74_219:39_259:10_220:9_221:8_175:8_426:7_179:7_450:6
144.126	17.3726	C7H16N2O	2	1-(3-aminopropyl)-4-aminobutanal	7	0	Metacyc_HMDB	-0.0817326	45.9993		B'F'S	1-(3-aminopropyl)-4-aminobutanal	0	bp		-0.6	xC13	0.16	0.46	5034092	pos162	0.908	0.45959	H	pos	9	3949113	5034092	4.12518e+06	202028	210452	176778	223376	207712	214789	3.20429e+06	1.62566e+06	1.45772e+06	3.36418e+06	3933068	4605168	162	bp	0.978257	1	5034092	p2098	1	144:100_181:86_182:8_213:7_145:7
564.512	3.54061				0.2						B'F'S		0	bp		C36	xC13	0.05	0.09	5018240	pos163	0.900481	0.0950017		pos	9	4.6101e+06	5.01824e+06	4.45427e+06	0	0	0	0	0	0	3.54416e+06	3375998	4033851	4.07917e+06	4.47414e+06	4.12781e+06	163	bp	0.95899	1	5.01824e+06	p2104	1	565:100_669:16_745:11_732:8
232.117	12.6699	C8H16N4O4	1	(3R)-hydroxy-N-acetyl-(L)-arginine	7	0	Metacyc	-0.331948	-4.27352		B'F'S	(3R)-hydroxy-N-acetyl-(L)-arginine	0	bp		0	x-H2OxC13	0.14	0.14	4965853	pos164	0.97051	0.741739	H	pos	9	4379686	4482485	4412297	0	0	0	0	0	0	3.9714e+06	3.85622e+06	4.03048e+06	3.82484e+06	4.09231e+06	4.96585e+06	164	bp	0.963708	1	4.96585e+06	p2108	1	232:100_576:78_363:62_149:26_202:25_245:21_163:20_214:13_233:9
254.109	7.40404	C12H18N2O2S	1	Thiamylal	4.5	0	KEGG	-0.782529	28.3535	0.929337	B'F'S	Thiamylal	0	bp		-0.2	xS34xC13	0.13	0.13	4842248	pos165	0.914261	0.391234	H	pos	9	4077631	4794852	4842248	0	0	0	0	0	0	3.99028e+06	3.56645e+06	4003216	3.56104e+06	4341986	4635815	165	bp	0.9844	1	4842248	p2117	1	254:100_255:13_249:8_256:8_247:7
245.137	8.47244	C10H19N3O4	6	Leu-Asn	7	0	Peptides	-0.400909	2.97242	-0.380512	B'F'S	Leu-Asn	0	bp			xACN	0.17	0.21	4839352	pos166	0.857726	0.236699	H	pos	9	4.83935e+06	4.68946e+06	4079091	0	0	0	0	0	0	3134480	2.624e+06	3.99807e+06	3164729	4.04701e+06	4.46012e+06	166	bp	0.975212	1	4.83935e+06	p2122	1	245:100_145:42
171.137	18.5392										B'S		0	bp				0.75	0.75	4831539	pos167	29.1301	0.15674		pos	6	91398.3	89042.3	100751	0	0	0	0	0	0	0	0	0	717656	2.64196e+06	4.83154e+06	167	bp	0.96776	1	4.83154e+06	p2124	1	171:100
367.309	3.85518	C22H41NO3	1	[FA dimethyl,amino,trihydrox] 1-dimethylamino-9S,11R,15S-trihydroxy-5Z,13E-prostadiene	7	0	Lipidmaps	0.203824	-23.6773		B	[FA dimethyl,amino,trihydrox] 1-dimethylamino-9S,11R,15S-trihydroxy-5Z,13E-prostadiene	0	bp	xS34				1.73	4817686	pos168	0	0.00757643	H	pos	4	4316563	3545485	4817686	0	0	0	0	0	0	133496	0	0	0	0	0	168	bp	0.92709	1	4817686	p2125	1	367:100_281:97
227.102	8.19175				0.1						B'F'S		0	bp	xNa+			0.18	0.46	4792832	pos169	1.2377	0.198199		pos	9	1.33224e+06	1.28601e+06	1.02705e+06	0	0	0	0	0	0	2.36751e+06	4792832	2.25717e+06	1.80833e+06	1.38248e+06	1.321e+06	169	bp	0.981794	1	4792832	p2127	1	227:100
179.079	13.0861	C6H13NO5	10	D-Galactosamine	8	Central	KEGG_Metacyc	-0.139726	12.455		B'F'S	D-Galactosamine	0	bp		1	xC13	0.3	0.3	4788713	pos170	0.956838	0.820912	H	posneg	9	3.5599e+06	4.01967e+06	3.65526e+06	0	0	0	30336.9	9429.4	0	3.13298e+06	2.74268e+06	3.90462e+06	2.73264e+06	3.22856e+06	4788713	170	bp	0.966759	1	4788713	p2128	1	179:100_261:53_155:27_217:17_281:15_638:11_203:11_245:8_180:8_217:7_205:6_244:6_262:6
151.03	12.075	C4H9NO3S	1	methiin	7	0	Metacyc	-0.455874	11.7942	-0.48898	B'F'S	methiin	0	bp				0.45	0.45	4739286	neg107	0.754631	0.333084	H	neg	9	4023218	3.53107e+06	3.6476e+06	0	0	0	0	0	0	3.95445e+06	4.73929e+06	4492795	2.18239e+06	2.00627e+06	4264619	107	bp	0.962648	1	4.73929e+06	n1939	1	151:100_213:46_260:23_212:19_456:12
262.131	8.10142	C14H18N2O3	4	Phe-Pro	7	0	Peptides_HMDB	-0.978823	9.29661	-0.978823	B'F'S	Phe-Pro	0	bp		5	xC13	0.09	0.19	4728169	pos171	0.81906	0.0491893	H	pos	9	4.62155e+06	4.72817e+06	4.71035e+06	0	0	0	0	0	0	3.28173e+06	2.67745e+06	3.93377e+06	3.76368e+06	4.22058e+06	3531778	171	bp	0.986323	1	4.72817e+06	p2141	1	262:100_192:92_848:60_849:56_848:40_231:40_203:36_258:32_185:31_849:29_263:28_261:22_241:21_220:21_263:21_193:20_420:19_157:17_209:16_286:15_302:13_265:13_198:13_253:12_297:10_297:9_174:7_295:7
320.122	12.0487	C12H20N2O8	2	Mugineic acid	7	0	KEGG_Metacyc	-0.103532	-34.2989		B'F'S	Mugineic acid	0	bp		4.6	xC13	0.06	0.06	4721315	pos172	0.849499	0.0258869	H	pos	9	4246577	4721315	4437510	0	0	0	0	0	0	4.01993e+06	3865417	4.23575e+06	3.6149e+06	3.70794e+06	4.06502e+06	172	bp	0.957239	1	4721315	p2169	1	320:100_133:67_248:63_229:37_321:18_110:15
73.0527	9.08972	C3H7NO	6	Aminoacetone	8	Central	KEGG_Metacyc_HMDB	-0.147586	10.9812	-0.21603	B'F'S	Aminoacetone	0	bp				0.09	0.27	4682983	pos173	0.787362	0.305788	H	pospos	9	2746159	3.43366e+06	4682983	31890.4	27681.9	28223.3	97474.6	90405.6	75701.5	299708	295880	340388	3.12683e+06	2837954	2.58818e+06	173	bp	0.969455	1	4682983	p2175	1	73:100_192:20
757.401	4.86031										B'S		0	bp		C37	xC13	0.09	0.27	4370435	pos176	0.93024	0.703634		pos	6	2.58225e+06	3.17912e+06	4370435	0	0	0	0	0	0	0	0	0	3.45219e+06	3001307	2971516	176	bp	0.916064	1	4370435	p2187	1	757:100_384:69_552:66_750:47_575:43_488:41_758:41_196:38_454:36_469:25_455:23_634:22_327:22_576:18_385:16_398:14_250:14_820:13_428:13_201:11_228:11_392:10
480.123	14.861							-4.88672			B'F'S		0	bp		C17	xK+xNa+xC13	0.24	0.35	4327745	pos178	0.654932	0.222375		pos	9	4.32774e+06	2.93981e+06	2.167e+06	0	0	0	0	0	0	2.90155e+06	2794510	4.21397e+06	1.53826e+06	2144428	2.4963e+06	178	bp	0.964619	1	4.32774e+06	p2210	1	480:100_533:42_249:42_481:18_443:17_518:12_534:9_502:7_571:6
165.079	10.6905	C9H11NO2	7	D-Phenylalanine	8	Central	KEGG_Metacyc	0.544284	21.6798		B'F'S	D-Phenylalanine	0	bp				0.31	0.31	4295394	neg110	0.724491	0.203726	H	neg	9	2.73214e+06	3.63631e+06	4295394	0	0	0	46724.4	36202.2	28413.9	2.2282e+06	1.95492e+06	2587596	2384122	1.89248e+06	3.44926e+06	110	bp	0.909889	1	4295394	n1953	1	165:100
130.082	7.12528										B'F'S		0	bp				0.24	0.24	4242266	pos179	0.997429	0.98682		pos	9	1.74253e+06	1.62845e+06	1.64145e+06	0	0	0	35009.9	21507.6	31764.3	4.24227e+06	3204224	3.30462e+06	2.09337e+06	1.31016e+06	1.59602e+06	179	bp	0.829856	1	4.24227e+06	p2233	1	130:100_207:43_242:31
111.043	10.6564	C4H5N3O	1	Cytosine	10	Central	KEGG_Metacyc_HMDB	0.728871	3.15944		B'S	Cytosine	0	bp				0.6	0.9	4198445	pos181	0.918519	0.83033	H	pos	8	3.37307e+06	2.23099e+06	2.48151e+06	22750.3	24207.6	11870.5	90612	66173.5	64520.4	1.11629e+06	0	814918	1.55951e+06	4.19844e+06	1.66879e+06	181	bp	0.917595	1	4.19844e+06	p2237	1	111:100_110:77
129.09	13.0875	C5H11N3O	3	4-Guanidinobutanal	8	Central	KEGG_Metacyc	0.288343	15.9779		B'F'S	4-Guanidinobutanal	0	bp				0.14	0.26	4150099	pos182	0.847339	0.421159	H	pospospos	9	2.53194e+06	3033206	4150099	10462.1	12927.5	13321.7	53926	24578.4	21106.3	3556638	2.14255e+06	3.15045e+06	2406057	2.66917e+06	3156873	182	bp	0.977778	1	4150099	p2239	1	129:100
431.231	4.03085							5.89294			B'F'S		0	bp				0.13	0.47	4100614	pos183	1.29521	0.396811		pospospos	9	3158793	1.894e+06	1.21284e+06	8490.31	0	0	51026.6	38205.1	39961.3	3.2238e+06	4.10061e+06	2.44284e+06	3.04229e+06	2.33208e+06	2.74095e+06	183	bp	0.944457	1	4.10061e+06	p2240	1	431:100_248:24
161.105	13.8186	C7H15NO3	2	(S)-Carnitine	7	0	KEGG_Metacyc	0.000783848	27.7241		B'F'S	(S)-Carnitine	0	bp				0.29	0.29	4068009	pos185	1.34679	0.261569	H	pospos	9	2540945	2536587	1.97414e+06	7209.04	0	0	54007.6	62095.1	57993.3	3487927	3820853	3983160	3.20274e+06	2.22634e+06	4.06801e+06	185	bp	0.928289	1	4.06801e+06	p2243	1	161:100
177.064	9.33883	C6H11NO5	1	4-Hydroxy-4-methylglutamate	4	Central	KEGG	0.0880296	-55.0795		B'F'S	4-Hydroxy-4-methylglutamate	0	bp				0.07	0.17	3973737	neg111	0.966941	0.478287	H	neg	9	3902740	3.76445e+06	3.88879e+06	0	0	0	0	0	0	2.78338e+06	2.72161e+06	3.65727e+06	3.46991e+06	3.97374e+06	3.73029e+06	111	bp	0.978998	1	3.97374e+06	n1954	1	177:100_114:60_290:29_391:25_103:12_186:12_190:12
162.126	4.38077										B'F'S		0	bp		C9	xNH3xC13	0.16	0.16	3972926	pos188	1.03463	0.790867		pos	9	3972926	3.1929e+06	3.13567e+06	1.38912e+06	1.51896e+06	1.69972e+06	2.05601e+06	2285794	2.47768e+06	2922753	3.58619e+06	3.03592e+06	3.85115e+06	3.89379e+06	2.91331e+06	188	bp	0.964342	1	3972926	p2247	1	162:100_272:35_288:21_179:18_106:11
172.085	8.12235	C7H12N2O3	2	Glycylproline	7	0	Metacyc_Peptides_HMDB	0.438714	-25.9528	0.438714	B'F'S	Glycylproline	0	bp			x-NH3	0.53	0.53	3959817	pos189	6.67831	0.107508	H	posneg	9	408431	367880	386344	0	0	0	13102.9	11569.4	14216.7	241474	221041	269787	1235206	2.56955e+06	3959817	189	bp	0.987792	1	3959817	p2252	1	172:100
192.065	6.23524				0.2						B'F'S		0	bp				0.11	0.28	3913424	neg113	0.985166	0.883727		negneg	9	3.31115e+06	2656753	2.76154e+06	0	0	0	0	0	0	2.20909e+06	3.91342e+06	3.41421e+06	2.65352e+06	3.24238e+06	2.70405e+06	113	bp	0.934038	1	3.91342e+06	n1970	1	192:100_382:9_150:6
586.398	10.1702				0.1						B'F'S		0	bp	xC13			0.09	0.11	3885564	pos190	0.96424	0.56886		pos	9	3278205	3.44235e+06	3.52016e+06	0	0	0	0	0	0	3.30988e+06	3.15801e+06	3.88556e+06	2970001	3.56963e+06	3.33488e+06	190	bp	0.829813	1	3.88556e+06	p2253	1	586:100
346.287	3.77459	C23H38O2	5	[ST (2:0)] 24-Nor-5beta-chol-22-ene-3alpha,6alpha-diol	7	0	Lipidmaps	-0.216984	-35.3507		B'F'S	[ST (2:0)] 24-Nor-5beta-chol-22-ene-3alpha,6alpha-diol	0	bp		0.1	xC13x-H2O	0.09	0.26	3838849	pos192	1.11399	0.266391	H	pos	9	3.17249e+06	3.47972e+06	2.7573e+06	0	0	0	0	0	0	1.79734e+06	2.66234e+06	1.68621e+06	3411051	3.83885e+06	3.23224e+06	192	bp	0.938843	1	3.83885e+06	p2255	1	346:100_531:58_748:30_328:28_347:26_842:8
159.951	12.5841										B'F'S		0	bp				0.74	0.74	3815551	neg114	1.34394	0.631262		neg	9	746882	2329695	1.66967e+06	0	0	0	5372.44	5292.89	3922.35	1.47968e+06	829691	1.82361e+06	1.87258e+06	3.81555e+06	690531	114	bp	0.977641	1	3.81555e+06	n1973	1	160:100
254.157	22.0589				0.2						B'F'S		0	bp	xC13			0.27	0.34	3810252	pos193	0.777201	0.204421		pos	9	3.1331e+06	3.81025e+06	3477946	0	0	0	0	0	0	681807	510990	995332	2.25997e+06	2.28529e+06	3.55418e+06	193	bp	0.852488	1	3.81025e+06	p2261	1	254:100
359.188	4.66519	C16H29N3O4S	2	Leu-Met-Pro	7	0	Peptides	-0.86713	-34.0483	2.9192	B'S	Leu-Met-Pro	0	bp				0.33	0.33	3629853	pos203	1.03509	0.898465	H	pos	6	2083430	2161893	3.38534e+06	0	0	0	0	0	0	0	0	0	2.23548e+06	3.62985e+06	2.03305e+06	203	bp	0.966438	1	3.62985e+06	p2276	1	359:100_652:46_341:29_326:25_804:19_372:18_279:7
253.142	17.1049	C24H38N6O6	1	Asn-Lys-Phe-Val	7	0	Peptides	-0.970762	6.45949		B'F'S	Asn-Lys-Phe-Val	0	bp		-13.5	xC13	0.13	0.29	3596376	pos204	1.05449	0.570829	Double-charge	pos	9	2854030	3249674	3.11731e+06	0	0	0	0	0	0	2.40674e+06	1735657	3.15311e+06	2794389	3.33267e+06	3.59638e+06	204	bp	0.980647	1	3.59638e+06	p2283	1	253:100_283:15_254:13
238.141	4.87164										F		0	bp				0.23	0.48	3594321	pos205	0.544465	0.240716		pos	9	770570	345355	367691	331426	360044	360800	628485	774077	681650	1.87849e+06	2.70923e+06	3.59432e+06	322093	202444	283239	205	bp	0.805441	1	3.59432e+06	p2286	1	238:100_299:91
163.049	9.81921	C6H5N5O	1	Pterin	7	0	KEGG_Metacyc_HMDB	0.2808	15.5375		B'F'S	Pterin	0	bp		1.2	xC13	0.15	0.15	3587703	neg116	0.996361	0.976114	H	neg	9	2.76571e+06	3587703	3.04628e+06	0	0	0	0	0	5064.61	2.1742e+06	1710508	1.88514e+06	2.64656e+06	3.55938e+06	3.15955e+06	116	bp	0.968234	1	3587703	n1984	1	163:100_222:6
248.083	8.42487	C12H13N4Cl	1	Pyrimethamine	4.5	0	KEGG_Metacyc	0.367014	35.5799	-0.479477	B'F'S	Pyrimethamine	0	bp		-4.6	xC13	0.51	0.51	3557732	pos206	2.40787	0.180654	H	pos	9	785238	1.30149e+06	826825	0	0	0	0	0	0	775693	326199	445434	1.1682e+06	2.28952e+06	3557732	206	bp	0.981889	1	3557732	p2288	1	248:100_330:13_249:9
204.111	16.3275	C8H16N2O4	5	N6-Acetyl-N6-hydroxy-L-lysine	8	Central	KEGG_Metacyc	0.284185	44.5468	-2.97384	B'F'S	N6-Acetyl-N6-hydroxy-L-lysine	0	bp				0.22	0.22	3498440	pos207	0.799026	0.199827	H	pos	9	2.62732e+06	3.49844e+06	3.09734e+06	0	0	0	0	7390.16	0	1.99292e+06	2208694	2.44316e+06	1.84218e+06	2.68845e+06	2.83886e+06	207	bp	0.993398	1	3.49844e+06	p2291	1	204:100_251:44
565.268	4.59915	C25H39N7O6S	1	Arg-Met-Pro-Tyr	3	0	Peptides	-1.23006	-247.891		B'F'S	Arg-Met-Pro-Tyr	0	bp		7.9	xC13	0.31	0.31	3496841	pos208	1.03469	0.885904	H	pos	9	1.83046e+06	1.52238e+06	1.15884e+06	0	0	0	0	0	0	2.3456e+06	2.09337e+06	3496841	1013712	1723519	1.93098e+06	208	bp	0.939319	1	3496841	p2293	1	565:100_566:36_329:20_365:18_182:14
408.154	4.42852				0.2						B'F'S		0	bp				0.31	0.31	3473582	pos209	0.514235	0.0256661		pos	9	2.70324e+06	2.38466e+06	1.87481e+06	0	0	0	18021.8	10832.8	7666.36	2.972e+06	2.53276e+06	3.47358e+06	873826	1.60188e+06	1.10477e+06	209	bp	0.907268	1	3.47358e+06	p2298	1	408:100
131.095	12.5761	C6H13NO2	12	(3R)-beta-Leucine	8	Central	KEGG_Metacyc_HMDB	0.0163684	23.1045		B'S	(3R)-beta-Leucine	0	bp				0.78	0.91	3471105	neg117	0.636768	0.478393	H	neg	9	671930	3.01799e+06	3.4711e+06	0	5078.22	3816.35	65887.1	50352.6	46475.9	368223	3155413	1.19997e+06	707381	975787	2.87674e+06	117	bp	0.835667	1	3.4711e+06	n1986	1	131:100
287.185	4.84637	C13H25N3O4	3	Leu-Val-Gly	7	0	Peptides	0.340366	-45.7546		B'F'S	Leu-Val-Gly	0	bp				0.29	0.29	3428522	neg120	0.836152	0.394107	H	neg	9	2.50044e+06	3.42852e+06	2.74819e+06	0	0	0	0	0	0	2.27722e+06	2266273	3.22444e+06	1829349	2.23642e+06	3.18965e+06	120	bp	0.917184	1	3.42852e+06	n1992	1	287:100
202.095	7.68362	C8H14N2O4	5	Proclavaminic acid	7	0	KEGG_Metacyc	0.252492	-45.5094	0.277233	B'F'S	Proclavaminic acid	0	bp				0.1	0.17	3414637	pos212	0.981541	0.807454	H	pos	9	2.91743e+06	3.37973e+06	3.11875e+06	0	0	0	0	0	0	2.68635e+06	2.50099e+06	3.41464e+06	2.74334e+06	3.15942e+06	3.33933e+06	212	bp	0.965891	1	3.41464e+06	p2311	1	202:100_187:96_268:55_193:44_226:38_273:21_303:14_140:14_123:11
201.173	7.88527	C11H23NO2	2	[FA amino(11:0)] 11-amino-undecanoic acid	7	0	Lipidmaps	0.412729	13.8304		B'F'S	[FA amino(11:0)] 11-amino-undecanoic acid	0	bp		0.2	xC13	0.12	0.5	3406742	pos213	0.639296	0.0625731	H	pos	9	328129	230086	321014	124323	137445	153852	125845	147270	147830	1.33532e+06	3.40674e+06	1.76753e+06	167396	182789	211902	213	bp	0.918235	1	3.40674e+06	p2320	1	201:100_202:12
262.08	11.2588	C9H14N2O7	2	Glu-Asp	7	0	Peptides	-0.434401	-30.729	-2.0942	B'F'S	Glu-Asp	0	bp		0.8	x-H2OxC13	0.12	0.12	3394114	neg121	1.03235	0.722574	H	neg	9	3.04787e+06	2670848	2.93737e+06	0	0	0	0	0	0	2.96871e+06	2.69853e+06	2.93226e+06	2.69861e+06	3394114	2.84339e+06	121	bp	0.959493	1	3394114	n1993	1	262:100_148:13_263:11_368:7
136.039	9.59564	C5H4N4O	3	Hypoxanthine	10	Central	KEGG_Metacyc_HMDB	0.0337034	1.32672		B'S	Hypoxanthine	0	bp				0.23	1.73	3393698	pos214	0.368871	0.276475	H	pos	7	3.3937e+06	1.08037e+06	1.01956e+06	0	0	0	13290.6	0	13475.7	0	0	431275	808383	713222	504836	214	bp	0.943196	1	3.3937e+06	p2322	1	136:100
395.106	12.8367										B'F		0	bp				1.4	1.4	3337305	neg123	3.8974	0.454782		neg	9	355473	275511	350879	0	0	0	0	0	0	700625	227903	301180	223983	265424	3.3373e+06	123	bp	0.951091	1	3.3373e+06	n2019	1	395:100_262:64_219:12
113.084	5.11317	C6H11NO	1	epsilon-Caprolactam	4.5	0	KEGG_Metacyc	0.632986	-43.0561	0.588771	B'F'S	epsilon-Caprolactam	0	bp				0.11	0.64	3284012	pos216	1.11801	0.238904	H	pos	9	1.80265e+06	1.62679e+06	1.70467e+06	213018	234665	261031	267218	241312	253251	1.15833e+06	3284012	1.23069e+06	2.13257e+06	1902299	1.70513e+06	216	bp	0.912889	1	3284012	p2324	1	113:100
249.087	3.54073										F'S		0	bp				0.3	0.89	3276538	neg125	0.259252	0.285778		neg	9	3.27654e+06	790305	780411	52966	52022.6	72899.4	100340	104406	110009	2683061	2.8629e+06	1.82823e+06	320015	373556	563091	125	bp	0.961171	2	3.27654e+06	n2024	1	249:100_298:65_250:31
207.09	6.84532	C11H13NO3	6	N-Acetyl-L-phenylalanine	8	Central	KEGG_Metacyc_HMDB	0.407763	-7.26459	-1.25818	B'F'S	N-Acetyl-L-phenylalanine	0	bp		0	xC13	0.37	0.5	3237072	neg127	0.548511	0.257134	H	neg	9	3.23707e+06	1.59807e+06	1.32629e+06	0	0	0	0	0	0	1.4061e+06	1.66132e+06	2.39081e+06	803998	976200	1.59942e+06	127	bp	0.980925	1	3.23707e+06	n2029	1	207:100_208:12
474.29	3.37667							-3.13677			B		0	bp		C28	xC13		0.89	3175926	neg130	0	0.000428558		neg	5	3047552	3.17593e+06	2.95751e+06	0	0	0	0	0	0	0	164429	219594	0	0	0	130	bp	0.945579	1	3.17593e+06	n2060	1	474:100_475:30
241.179	15.6626										B'F'S		0	bp		C12	xC13	0.32	0.32	3154532	pos218	0.96483	0.863067		pospos	9	2.32273e+06	2.5428e+06	2.37479e+06	0	0	0	0	0	15354.3	1.52664e+06	1.69943e+06	2.00032e+06	1.69925e+06	2.13189e+06	3.15453e+06	218	bp	0.99006	1	3.15453e+06	p2326	1	241:100_254:19_242:13_237:6
187.047	11.4352				0.1			-5.83021			B'F		0	bp	xNa+			0.89	0.89	2992745	pos220	1.09092	0.885666		pos	8	1.01639e+06	1.19809e+06	1.17505e+06	0	0	0	0	0	0	2.84997e+06	2992745	2.09322e+06	1624185	2.07354e+06	0	220	bp	0.875645	1	2992745	p2369	1	187:100
521.242	3.75542	C23H35N7O5S	1	Arg-Phe-Cys-Pro	3	0	Peptides	-0.499905	-326.051		B'F'S	Arg-Phe-Cys-Pro	0	bp		6.8	xC13	0.28	0.56	2895439	pos224	0.593573	0.337443	H	pos	9	2.89544e+06	1.20747e+06	1162316	0	0	0	0	0	0	2371239	1.51774e+06	2.08723e+06	709206	1.27203e+06	1.14405e+06	224	bp	0.953219	1	2.89544e+06	p2377	1	521:100_522:32
242.163	4.9502										S		0	bp		C13	xC13	0.51	0.87	2891020	pos225	48.3144	0.0805932		pos	5	0	58801.5	61095.2	0	0	0	0	0	0	0	0	0	909912	1.9918e+06	2891020	225	bp	0.961024	1	2891020	p2379	1	242:100_186:33_243:14_276:13
191.116	18.6001										B'F'S		0	bp				0.15	0.17	2814555	pos227	1.07519	0.515667		pos	9	2.20593e+06	2.48129e+06	2147699	4858.13	0	0	0	0	6054.03	2.2624e+06	1.67086e+06	2.28228e+06	2.09311e+06	2.44117e+06	2814555	227	bp	0.976943	1	2814555	p2385	1	191:100_215:47_242:37
145.093	6.22513										B'F'S		0	bp				0.04	0.21	2799146	pos228	1.06842	0.455625		pos	9	1.80889e+06	2.13602e+06	1.67437e+06	0	0	0	0	0	0	1.85183e+06	2178731	2.79915e+06	1.93446e+06	1.96847e+06	2.10084e+06	228	bp	0.94844	1	2.79915e+06	p2388	1	145:100_123:35_305:31
135.055	12.801	C5H5N5	1	Adenine	4	Central	KEGG_Metacyc_HMDB	0.0408795	41.2917		B'F'S	Adenine	0	bp				0.18	0.26	2798326	neg137	0.776003	0.0989723	H	neg	9	2.2756e+06	2.79833e+06	2.62687e+06	11312.1	10227	10434.4	297309	250259	214215	1.65687e+06	1.48407e+06	2.37867e+06	1.57126e+06	2.16934e+06	2235235	137	bp	0.962556	1	2.79833e+06	n2078	1	135:100_415:82_125:45_240:41_261:38_148:31_269:20_183:20_416:14_345:10
223.085	7.55151	C11H13NO4	2	Bendiocarb	7	0	KEGG	0.517482	20.9807		B'F'S	Bendiocarb	0	bp		0.2	xC13	0.13	0.13	2777848	neg138	1.05222	0.612741	H	neg	9	2.35868e+06	2583695	2.22347e+06	0	0	0	0	0	0	1.89112e+06	1.74236e+06	2.11205e+06	2131487	2.63068e+06	2.77785e+06	138	bp	0.992337	1	2.77785e+06	n2089	1	223:100_202:66_214:47_226:36_88:30_220:21_213:17_116:15_224:12_112:10_273:10_164:9_236:7_221:7_163:6
171.126	4.77783	C9H17NO2	1	Gabapentin	3	0	HMDB	0.0561593	-85.0097		B	Gabapentin	0	bp	x-H2O		xACN	0.22	1.09	2775410	pos229	0.200386	0.0757941	H	pos	9	1.51876e+06	918983	2178408	383626	573319	606184	913982	910135	858656	436659	2775410	474384	250503	293413	381098	229	bp	0.959409	1	2775410	p2391	1	171:100_172:10
191.043	11.0088	C6H9NO6	4	Nitrilotriacetic acid	7	0	KEGG_Metacyc	0.426398	-34.3762	0.426398	S	Nitrilotriacetic acid	0	bp				0.58	0.58	2765907	neg139	1770.82	0.094901	H	neg	3	0	0	0	0	0	0	0	0	0	0	0	0	729728	1.81683e+06	2.76591e+06	139	bp	0.966356	1	2.76591e+06	n2109	1	191:100_159:64
205.059	10.5758							-3.9876			B'S		0	bp				0.53	0.87	2763556	neg140	33.3475	0.0870053		neg	8	79210.3	47179.4	33542.2	0	0	0	0	0	0	59985.4	54706.6	0	881244	1.68853e+06	2.76356e+06	140	bp	0.956269	1	2.76356e+06	n2111	1	205:100_173:51
228.111	5.42778	C10H16N2O4	2	(S)-ATPA	3	0	KEGG	0.807044	-63.9508		B'F'S	(S)-ATPA	0	bp				0.17	0.17	2696134	neg141	1.00527	0.969428	H	negneg	9	1.5531e+06	1.94816e+06	2.09127e+06	0	0	0	0	0	0	2.1283e+06	1998596	2.69613e+06	1.56345e+06	1.87439e+06	2.18418e+06	141	bp	0.956411	1	2.69613e+06	n2113	1	228:100_205:23_178:15_179:12
227.189	4.10056										B'F'S		0	bp			x-NH3	0.43	0.43	2579903	pos234	0.195427	0.0531748		pos	9	2.01678e+06	1.20568e+06	2.5799e+06	194841	203977	218788	226596	187999	184765	842598	1.03152e+06	778515	354607	551337	227994	234	bp	0.953785	1	2.5799e+06	p2401	1	227:100
531.273	4.02286										B'F'S		0	bp		C25	xC13	0.1	0.35	2579699	neg145	0.871899	0.116159		neg	9	2467778	2570457	2.5797e+06	0	0	0	0	0	0	505733	301697	633287	1.96429e+06	2.38265e+06	2.29513e+06	145	bp	0.953348	1	2.5797e+06	n2121	1	531:100_823:94_532:27
121.074	12.9842	C4H11NO3	1	Tromethamine	4.5	0	KEGG_Metacyc	-0.0128615	9.54947		B'S	Tromethamine	0	bp				0.15	0.8	2573469	pos236	0.788338	0.231561	H	pos	9	1.08796e+06	916496	697867	19445.4	14097.6	14069.4	70716	65999.4	65440.7	1.11825e+06	2.57347e+06	422029	600305	720980	809058	236	bp	0.957659	1	2.57347e+06	p2406	1	121:100
441.259	4.88435	C20H35N5O6	4	Asn-Leu-Val-Pro	3	0	Peptides	-0.435086	-104.736		B'S	Asn-Leu-Val-Pro	0	bp				0.17	0.25	2555567	pos237	0.939606	0.744821	H	pos	6	1.53961e+06	2.00115e+06	2.55557e+06	0	0	0	0	0	0	0	0	0	1.78656e+06	2.27418e+06	1.66739e+06	237	bp	0.83932	1	2.55557e+06	p2407	1	441:100_357:39
202.132	5.48799	C9H18N2O3	3	Leu-Ala	7	0	Peptides	1.15398	-43.8228		B'F'S	Leu-Ala	0	bp				0.23	0.3	2548231	pos238	0.639016	0.0295498	H	pos	9	1728650	1.9592e+06	1.6831e+06	0	0	0	15348	11216.6	12724	1.66166e+06	1.47346e+06	2.54823e+06	912182	1.09788e+06	1.42206e+06	238	bp	0.97275	1	2.54823e+06	p2409	1	202:100
194.116	4.98031	C17H32N4O6	10	Ala-Leu-Val-Ser	7	0	Peptides	-2.65201	-36.5083		F	Ala-Leu-Val-Ser	0	bp			xNH3	0.21	0.3	2506525	pos239	0.700129	0.225136	Double-charge	pos	9	538341	340009	318436	289069	349403	367570	493355	538876	657710	1.78062e+06	2415623	2506525	277140	221073	339692	239	bp	0.982912	1	2506525	p2410	1	194:100_211:24_263:21
232.106	6.79066	C9H16N2O5	5	Boc-Asn	7	0	KEGG	0.336469	-13.7974	-1.53767	B'F'S	Boc-Asn	0	bp				0.56	0.56	2499062	neg149	0.895966	0.783793	H	neg	9	1.30643e+06	2.20857e+06	1.24775e+06	0	0	0	0	0	0	2.49906e+06	2.05119e+06	2.05743e+06	937371	982194	2347688	149	bp	0.873853	1	2.49906e+06	n2131	1	232:100_232:94
117.079	13.5322	C5H11NO2	16	5-Aminopentanoate	8	Central	KEGG_Metacyc_Lipidmaps_HMDB	-0.0405448	25.4699		B'F'S	5-Aminopentanoate	0	bp				0.47	0.76	2474972	neg150	0.724995	0.608611	H	neg	9	557177	2.47497e+06	974114	3491.42	4643.16	4628.33	62967	46526.6	45640.5	579595	827372	522146	526550	1436399	941572	150	bp	0.820544	1	2.47497e+06	n2133	1	117:100_276:9
532.436	4.41045				0.2						B'F'S		6.3456e-05	bp				0.16	0.46	2471416	pos241	1.02239	0.858716		pos	9	1.84404e+06	2.12481e+06	2.38378e+06	0	0	0	11949.5	9534.27	0	1.35262e+06	1.64574e+06	581803	2.21847e+06	1.80497e+06	2.47142e+06	241	bp	0.824669	1	2.47142e+06	p2414	1	532:100_532:100_410:61
179.081	17.952	C7H9N5O	2	7-Aminomethyl-7-carbaguanine	7	0	HMDB	-0.124532	46.7471		B'F'S	7-Aminomethyl-7-carbaguanine	0	bp				0.16	0.16	2458943	pos242	1.04673	0.676862	H	posposneg	9	2.03396e+06	2.05138e+06	2.09393e+06	0	0	0	0	0	0	1.7934e+06	1.82367e+06	2.1046e+06	2.45894e+06	2228029	1781040	242	bp	0.963936	1	2.45894e+06	p2417	1	179:100
274.153	4.7879	C25H40N8O6	3	Arg-Leu-Phe-Asn	3	0	Peptides	-1.95685	-234.176		B'F'S	Arg-Leu-Phe-Asn	0	bp		-13.2	x-FAxACNx-H2OxC13	0.21	0.23	2431177	neg151	0.879347	0.420194	Double-charge	neg	9	1.99326e+06	2.43118e+06	1.89162e+06	0	0	0	0	0	0	1.85069e+06	1.40044e+06	2.2517e+06	1.44882e+06	1.87437e+06	2.23082e+06	151	bp	0.955962	1	2.43118e+06	n2135	1	274:100_273:97_327:37_183:32_282:24_274:14_215:6
124.909	9.64774				0.2						B'F'S		0	bp				0.07	0.07	2429318	neg152	0.886228	0.0642742		negneg	9	2.28345e+06	2.42932e+06	2303555	1.02957e+06	994765	1.06362e+06	928306	893238	1060683	2.20232e+06	2.2661e+06	2.16586e+06	1.97931e+06	2.23784e+06	2.00091e+06	152	bp	0.943077	1	2.42932e+06	n2142	1	125:100_246:94_217:75_234:53_183:46_247:12
218.127	4.88088	C9H18N2O4	5	N2-(D-1-Carboxyethyl)-L-lysine	4	Central	KEGG_Metacyc	0.0384339	-125.3		S	N2-(D-1-Carboxyethyl)-L-lysine	0	bp			x-FAx-H2O	0.59	1.02	2416786	pos243	30.1629	0.10596	H	pos	7	52249	106142	0	0	0	0	0	0	0	74490.1	0	155876	557589	1.80315e+06	2.41679e+06	243	bp	0.934575	1	2.41679e+06	p2418	1	218:100_244:47
92.0473	9.65859	C3H8O3	1	Glycerol	4	Central	KEGG_Metacyc_HMDB	-0.604366	8.15885		B'F'S	Glycerol	0	bp				0.18	0.26	2397926	neg153	0.837526	0.278576	H	neg	9	1.75225e+06	2.39793e+06	1.92773e+06	170607	252185	257993	646160	589916	626852	1236003	1589215	936265	1425043	2.03247e+06	1.63288e+06	153	bp	0.958028	1	2.39793e+06	n2148	1	92:100_785:64_280:38_275:33_456:26_786:23_393:23_186:18_217:15_229:10
269.308	7.14074										B		0	bp					1.73	2360695	pos244	0	0.0124498		pos	4	2.36069e+06	1.61392e+06	1.86653e+06	0	40152.6	0	51465.6	0	58022.1	407719	0	0	0	0	0	244	bp	0.845135	1	2.36069e+06	p2420	1	269:100_140:56_98:12
232.142	5.26664	C10H20N2O4	3	Leu-Thr	3	0	Peptides	0.04889	-53.2822		B'F'S	Leu-Thr	0	bp				0.42	0.42	2357160	pos245	0.598088	0.0916918	H	posposneg	9	1.79539e+06	1.61108e+06	1.45381e+06	0	0	0	0	0	0	1842774	1450044	2.35716e+06	672011	806272	1.42859e+06	245	bp	0.940597	1	2.35716e+06	p2423	1	232:100_325:55_576:25
438.275	3.78248	C21H43O7P	3	[GP (18:0)] 1-octadecanoyl-2-sn-glycero-3-phosphate	8	Central	KEGG_Lipidmaps_HMDB	0.373176	-5.75063		B'F'S	[GP (18:0)] 1-octadecanoyl-2-sn-glycero-3-phosphate	0	bp		-0.1	xC13	0.13	0.13	2352775	neg155	0.74419	0.0262588	H	neg	9	1.55328e+06	1.71242e+06	1.82004e+06	0	0	0	0	0	0	2.35277e+06	1.9425e+06	2.24483e+06	1082948	1.41108e+06	1.29073e+06	155	bp	0.971676	1	2.35277e+06	n2160	1	438:100_424:77_186:67_439:23_425:17_270:12
189.1	5.89136	C8H15NO4	5	2 -(Butylamido)-4-hydroxybutanoic acid	7	0	KEGG_Metacyc	0.711753	-34.6076	-2.80489	B'F'S	2 -(Butylamido)-4-hydroxybutanoic acid	0	bp				0.18	0.18	2343111	neg159	1.16033	0.31281	H	negneg	9	1.54808e+06	1.82675e+06	1.64852e+06	0	0	0	0	0	0	1.66281e+06	1.30848e+06	1.58951e+06	1.73981e+06	2343111	1.74582e+06	159	bp	0.865581	1	2343111	n2169	1	189:100_156:45_205:21
213.123	22.5065										B'F'S		0	bp		C8	xC13	0.09	0.38	2311645	pos247	0.970875	0.747743		pospos	9	1.83361e+06	2.17953e+06	2311645	0	0	0	0	0	0	665622	526312	1.08719e+06	1.89004e+06	2.00389e+06	2.24665e+06	247	bp	0.993213	1	2311645	p2429	1	213:100_214:9
923.654	4.21776				0.2						B'F'S		0	bp				0.19	0.19	2306291	pos249	0.919196	0.55466		pos	9	1791671	2306291	1.92594e+06	0	0	0	0	0	0	1.84597e+06	1.92682e+06	2236123	1.67392e+06	1.62327e+06	2.23996e+06	249	bp	0.907693	1	2306291	p2432	1	924:100
265.154	19.4409										B'F'S		0	bp		C12	x2+xC13xNa+	0.14	0.18	2302338	pos250	0.985659	0.898146		posneg	9	1.80245e+06	2.25405e+06	2.24341e+06	0	0	0	0	0	0	863055	713561	1.02685e+06	1.75538e+06	2151842	2.30234e+06	250	bp	0.987881	1	2.30234e+06	p2433	1	265:100_133:14_266:14_197:13_287:6
101.972	14.2103										B'F'S		0	bp				0.56	0.56	2292844	neg163	0.934602	0.878812		neg	9	812013	1.7589e+06	2.29284e+06	29205.4	26097.6	26087.5	21237.4	10794.1	12240.2	2.1666e+06	1.33888e+06	2026373	2078156	1923177	544340	163	bp	0.994899	1	2.29284e+06	n2178	1	102:100_146:67_100:6
126.079	7.12977	C12H20N4O2	1	Hexazinone	7	0	KEGG	0.0214801	16.9678		B'F'S	Hexazinone	0	bp				0.19	0.21	2286530	pos251	0.778048	0.221966	Double-charge	pos	9	1.5279e+06	1.7222e+06	2.28653e+06	66286.2	43605.6	60067.8	116437	96464.3	117398	276482	190189	208131	1.65524e+06	1.52491e+06	1.12762e+06	251	bp	0.856304	1	2.28653e+06	p2438	1	126:100_300:87_145:77_154:71_234:43_233:42
168.069	6.39516	C11H8N2	1	beta-Carboline	7	0	HMDB	0.710609	0.519215		B'F'S	beta-Carboline	0	bp				0.12	0.45	2256775	pos252	0.850302	0.125934	H	pos	9	2.20938e+06	2155358	2.25677e+06	0	0	0	0	0	0	232631	145049	364732	1.65916e+06	2.11975e+06	1.85137e+06	252	bp	0.978401	1	2.25677e+06	p2444	1	168:100
182.085	5.7153	C12H10N2	1	Harman	7	0	KEGG	0.779113	-6.02853		B'F'S	Harman	0	bp				0.09	0.11	2253536	pos253	0.853126	0.146968	H	pos	9	1.8045e+06	2.25354e+06	1.9615e+06	0	0	0	0	0	0	260359	288577	320800	1.5698e+06	1689888	1.87574e+06	253	bp	0.977006	1	2.25354e+06	p2445	1	182:100_168:100
104.07	6.05672										B'F'S		0	bp				0.07	0.26	2221555	pos254	1.03826	0.562141		pos	9	1.4725e+06	1687211	1695021	0	0	0	10320.7	10823	7969.29	1.33067e+06	2194970	2221555	1.55132e+06	1.76471e+06	1.72445e+06	254	bp	0.963735	1	2221555	p2447	1	104:100_202:58
173.965	17.2802				0.2						B'F'S		-1.08785e-05	bp				0.08	0.08	2202685	neg166	1.04351	0.472185		negneg	9	1.99435e+06	2.03584e+06	1.97308e+06	1.53378e+06	1.7728e+06	1.35063e+06	1.34103e+06	1.77985e+06	1.62647e+06	1.96457e+06	1976256	1.789e+06	2170132	2.20268e+06	1.89162e+06	166	bp	0.974732	1	2.20268e+06	n2187	1	174:100_174:100_174:100
185.07	11.9491										B'F'S		0	bp				0.07	0.16	2201040	pos255	0.961338	0.733247		pos	9	1.58822e+06	1.87309e+06	2.20104e+06	0	0	0	0	14036.1	12862.1	2.01504e+06	1.84333e+06	1.87951e+06	1.8661e+06	1.66126e+06	1.91607e+06	255	bp	0.949024	1	2.20104e+06	p2449	1	185:100_421:50
125.048	8.65905	C6H7NO2	4	N-Ethylmaleimide	7	0	KEGG_Metacyc	0.156405	21.2918	0.156405	B'F'S	N-Ethylmaleimide	0	bp	x-H2O			0.12	0.25	2169231	pos256	1.0318	0.707337	H	pos	9	1.91215e+06	2.02446e+06	1.88681e+06	0	12225.9	10110.9	79091.6	57227.7	48974.8	1.23295e+06	1332940	1914469	1.72581e+06	2113574	2.16923e+06	256	bp	0.963911	1	2.16923e+06	p2451	1	125:100
173.965	18.725										B'F'S		0	bp				0.04	0.04	2141796	neg168	1.03832	0.28011		negneg	9	2.00228e+06	2.04203e+06	1.90047e+06	1296799	1.18667e+06	1.04242e+06	1.22017e+06	1.20265e+06	1292277	1.93404e+06	1.94998e+06	1.87242e+06	2036596	2.1418e+06	1.99422e+06	168	bp	0.98538	1	2.1418e+06	n2191	1	174:100
216.111	6.64999	C9H16N2O4	3	gamma-Glutamyl-gamma-aminobutyraldehyde	8	Central	KEGG_Metacyc	0.25971	-24.7858	0.282847	B'F'S	gamma-Glutamyl-gamma-aminobutyraldehyde	0	bp				0.36	0.36	2124704	pos257	0.779586	0.309842	H	posnegpos	9	1.67482e+06	1.87796e+06	1550742	0	0	0	0	0	0	2.1247e+06	1.9691e+06	1.60702e+06	1.08812e+06	1.00896e+06	1.88155e+06	257	bp	0.84764	1	2.1247e+06	p2452	1	216:100
133.074	7.78691	C5H11NO3	4	N-hydroxyvaline	7	0	Metacyc	-0.0193665	-12.6626		B'F'S	N-hydroxyvaline	0	bp				0.17	0.38	2117678	pos258	0.119297	0.00385409	H	pos	9	2117678	1.70876e+06	1.88201e+06	58530.9	69812.7	69627	104709	96979.8	103406	217469	375800	496197	181674	246447	252882	258	bp	0.909266	1	2117678	p2453	1	133:100
137.056	4.75547				0.1						B'F'S		0	bp	xC13			0.08	0.23	2117108	neg169	1.02468	0.875659		neg	9	722750	635417	447978	0	0	0	0	0	0	2064983	1618643	2117108	582820	595138	672770	169	bp	0.9571	1	2117108	n2192	1	137:100_114:9
257.137	7.209	C11H19N3O4	1	Ala-Ala-Pro	7	0	Peptides	-0.504041	-30.6139		B'F'S	Ala-Ala-Pro	0	bp	x-H2O			0.68	0.68	2102257	pos259	2.82999	0.241769	H	pos	9	344332	487397	455706	0	0	0	0	0	0	304179	165556	406606	461153	1.08002e+06	2.10226e+06	259	bp	0.891723	1	2.10226e+06	p2454	1	257:100_200:96
296.235	3.65438	C18H32O3	33	[FA hydroxy(18:2)] 9S-hydroxy-10E,12Z-octadecadienoic acid	7	0	KEGG_Metacyc_Lipidmaps_HMDB	0.382582	-14.3734		B	[FA hydroxy(18:2)] 9S-hydroxy-10E,12Z-octadecadienoic acid	0	bp		3.4	xC13		1.73	2002186	neg172	0	0.000870802	H	neg	4	1.82146e+06	1.98176e+06	2.00219e+06	4973.98	4028.92	10396.7	21443.4	15300.6	17549.6	0	0	67106.2	0	0	0	172	bp	0.947114	1	2.00219e+06	n2197	1	296:100_297:23
258.122	4.53569										B'F'S		0	bp		C11	xC13	0.13	0.25	1999793	neg173	0.928938	0.477967		neg	9	1.99979e+06	1.78413e+06	1.6325e+06	0	0	0	0	0	0	1.32095e+06	1.08577e+06	1.75739e+06	1.43501e+06	1.84674e+06	1.74977e+06	173	bp	0.95629	1	1.99979e+06	n2199	1	258:100_164:26_188:25_204:24_214:23_187:20_130:19_229:15_249:13_259:12_450:12_224:11_266:8_143:7_273:6_285:6
454.243	4.84656	C21H34N4O7	2	Glu-Leu-Pro-Pro	3	0	Peptides	0.772878	-106.332		B'S	Glu-Leu-Pro-Pro	0	bp			x2+	0.16	0.23	1963646	neg174	0.946162	0.757943	H	neg	6	1.21225e+06	1650333	1.96365e+06	0	0	0	0	0	0	0	0	0	1.29884e+06	1.78247e+06	1.48508e+06	174	bp	0.93191	1	1.96365e+06	n2220	1	454:100_227:67_313:41_375:35_757:34_244:26_384:25_428:19_575:13
218.127	8.13121	C9H18N2O4	5	N2-(D-1-Carboxyethyl)-L-lysine	8	Central	KEGG_Metacyc	0.272055	-35.24		B'F'S	N2-(D-1-Carboxyethyl)-L-lysine	0	bp		1.8	xC13	0.1	0.24	1962913	neg175	0.974538	0.733453	H	neg	9	1.72081e+06	1.96291e+06	1.80283e+06	0	0	0	5814.82	0	0	1.2254e+06	1.10705e+06	1.73039e+06	1.58717e+06	1.94433e+06	1.81536e+06	175	bp	0.985338	1	1.96291e+06	n2229	1	218:100_211:7
249.044	13.6158										B'F'S		0	bp				0.06	0.06	1961284	pos261	0.896602	0.0598584		pos	9	1.86451e+06	1.89779e+06	1.96128e+06	15552.5	21821.3	7384.02	21335.7	11035.4	9936.67	1.70412e+06	1.72329e+06	1650292	1.80997e+06	1.71563e+06	1.60618e+06	261	bp	0.977642	1	1.96128e+06	p2459	1	249:100_144:32_280:26_200:9
126.116	12.8587	C7H14N2	2	1-5-diazabicyclononane	7	0	Metacyc	0.107815	20.7508		B'F'S	1-5-diazabicyclononane	0	bp				0.16	0.39	1959859	pos262	0.611615	0.106813	H	pos	9	1.18395e+06	1.45132e+06	1.95986e+06	28260.7	25731.6	14240.6	0	22714.2	23709.3	73802.8	63532.8	128307	831815	872417	1.10621e+06	262	bp	0.954705	1	1.95986e+06	p2463	1	126:100_340:26
266.057	7.15436										B'F'S		0	bp				0.1	0.35	1953236	pos263	0.506996	0.0896076		pos	9	1.20041e+06	1.95324e+06	1.27284e+06	0	0	0	0	0	0	786334	388306	540271	673155	815236	755817	263	bp	0.921195	1	1.95324e+06	p2465	1	266:100_198:93_241:76_139:74_96:53_282:27_363:11
285.143	12.2499										B'S		0	bp				0.14	0.14	1945556	pos264	0.732276	0.0248728		pospos	6	1.69283e+06	1.90086e+06	1.94556e+06	0	0	0	0	0	0	0	0	0	1.50646e+06	1.40763e+06	1.14217e+06	264	bp	0.959979	1	1.94556e+06	p2472	1	285:100_262:88
187.085	8.07087	C8H13NO4	6	6-Acetamido-2-oxohexanoate	8	Central	KEGG_Metacyc_HMDB	0.288812	9.09661		B'F'S	6-Acetamido-2-oxohexanoate	0	bp				0.11	0.75	1939893	pos265	0.946545	0.513674	H	pos	9	1.93989e+06	1.76023e+06	1.71233e+06	8171.03	15940.2	12236.8	37122.2	17530.6	31516.7	651168	176827	218509	1.63587e+06	1.92843e+06	1.55882e+06	265	bp	0.982909	1	1.93989e+06	p2474	1	187:100_222:49
133.074	12.3935	C5H11NO3	4	1-deoxyxylonojirimycin	7	0	Metacyc	-0.418652	5.01738		B'F'S	1-deoxyxylonojirimycin	0	bp				0.12	0.17	1927597	pos266	0.869551	0.329741	H	pospos	9	1.37158e+06	1.76136e+06	1.9276e+06	18279.8	14188.3	13496.5	27113.4	34871.7	26602.3	973057	1.09922e+06	1.36545e+06	1.53892e+06	1269013	1.59247e+06	266	bp	0.913856	1	1.9276e+06	p2476	1	133:100
158.069	8.378	C6H10N2O3	2	4-Methylene-L-glutamine	8	Central	KEGG_Metacyc	0.316474	-24.528	0.316474	B'F'S	4-Methylene-L-glutamine	0	bp				0.41	0.41	1925395	pos267	3.96939	0.0879997	H	posnegneg	9	376978	367362	335971	0	0	0	0	0	0	127227	211298	207634	777274	1.58551e+06	1.92539e+06	267	bp	0.948727	1	1.92539e+06	p2477	1	158:100_135:29
193.058	5.78172	C24H18O5	2	[Fv hydrox] 8-Cinnamoyl-3,4-dihydro-5,7-dihydroxy-4-phenylcoumarin	7	0	Lipidmaps	-0.752729	17.1292		B'F'S	[Fv hydrox] 8-Cinnamoyl-3,4-dihydro-5,7-dihydroxy-4-phenylcoumarin	0	bp				0.1	0.24	1912837	neg181	1.38528	0.0928964	Double-charge	neg	9	928046	1348140	1530320	0	0	0	0	0	0	986960	997505	1.15082e+06	1.55361e+06	1.91284e+06	1.80662e+06	181	bp	0.887642	1	1.91284e+06	n2253	1	193:100_232:57
284.088	13.2728				0.1			-3.91957			B'F'S		0	bp	xK+	C10	xC13	0.66	0.66	1901557	pos268	0.797125	0.64873		pos	9	648557	1.81632e+06	1901557	0	0	0	0	0	0	1.68162e+06	1.27085e+06	1.85568e+06	1.59321e+06	1.61447e+06	272913	268	bp	0.960694	1	1901557	p2479	1	284:100_518:59_245:32_267:23_434:21_285:11_217:10
195.074	13.3418	C6H13NO6	3	2-Amino-2-deoxy-D-gluconate	8	Central	KEGG_Metacyc	-0.203321	6.47922		B'F'S	2-Amino-2-deoxy-D-gluconate	0	bp		0.2	xC13	0.05	0.31	1873403	neg183	0.729997	0.00165501	H	neg	9	1.8734e+06	1.80564e+06	1.70892e+06	0	0	0	0	0	0	913471	497443	622587	1.27822e+06	1.26534e+06	1.38964e+06	183	bp	0.964439	1	1.8734e+06	n2260	1	195:100_180:50_434:20_524:17_195:13_262:12_233:11_196:7
275.149	13.789	C11H21N3O5	6	L-a-glutamyl-L-Lysine	7	0	Peptides_HMDB	2.14294	19.5221	-0.255772	B	L-a-glutamyl-L-Lysine	0	bp			xK+	1.73	1.73	1865765	pos269	0.250574	0.0766774	H	pos	5	1.86577e+06	1.24204e+06	1.1143e+06	0	0	0	0	0	0	0	0	1.5415e+06	0	1.05795e+06	0	269	bp	0.904093	1	1.86577e+06	p2486	1	275:100
144.09	12.3957	C6H12N2O2	3	L-isoglutamine	8	Central	KEGG_Metacyc	0.0871872	17.3703	0.0871872	B'F'S	L-isoglutamine	0	bp				0.07	0.45	1850030	pos270	0.953085	0.464574	H	pos	9	1.50614e+06	1.72372e+06	1706970	56402.8	54054.7	55192.7	93645.4	83216.7	89427.2	1.53081e+06	1850030	677291	1524889	1.48384e+06	1696486	270	bp	0.965025	1	1850030	p2487	1	144:100
161.124	17.9092				0.2						B'F'S		0	bp	xC13			0.09	0.16	1843761	pos271	0.84988	0.242696		pos	9	1.33843e+06	1.84376e+06	1.70296e+06	0	0	0	0	6681.23	5478.54	1451111	1.78684e+06	1.51136e+06	1.24599e+06	1473165	1.43264e+06	271	bp	0.88492	1	1.84376e+06	p2488	1	161:100
670.405	3.84727										B'S		0	bp				0.2	0.38	1835258	pos272	0.794123	0.456227		posneg	6	886898	1149394	1.83526e+06	0	0	0	0	0	0	0	0	0	980609	1.24543e+06	848447	272	bp	0.898021	1	1.83526e+06	p2489	1	670:100
800.544	3.5952										B		0	bp		C47	xC13	0.11	0.41	1822942	pos273	0.67716	0.305012		pos	9	1822942	1.02604e+06	875000	471934	696650	625430	849747	599305	670370	762842	789742	584381	788470	790364	942901	273	bp	0.957449	1	1822942	p2490	1	801:100_802:52
136.052	6.36587	C8H8O2	16	Phenylacetic acid	8	Central	KEGG_Metacyc_HMDB	0.409485	-16.0922	0.409485	B'F'S	Phenylacetic acid	0	bp				0.15	0.4	1821120	neg184	0.969255	0.90972	H	negneg	9	1.11825e+06	651195	537075	5048.75	7227.29	8563.78	42750.2	46167.1	35514.1	1.82112e+06	1.30614e+06	1361107	630933	754266	850410	184	bp	0.958102	1	1.82112e+06	n2269	1	136:100_156:12
450.158	3.61937	C20H26N4O6S	1	Met-Trp-Asp	3	0	Peptides	0.615588	-176.291		F	Met-Trp-Asp	0	bp		-2.1	xC13	0.8	0.87	1819465	neg185	3.24292	0.271965	H	neg	8	0	304138	277947	281546	357379	339552	481793	526655	501770	1.13764e+06	1.81946e+06	855812	488339	208244	1.19108e+06	185	bp	0.956262	1	1.81946e+06	n2271	1	450:100_451:20_699:18
303.008	23.8898							4.88036			B'F'S		0	bp				0.59	0.59	1806191	neg188	1.00718	0.985531		neg	9	1.39971e+06	1.06399e+06	1.01887e+06	0	0	0	195277	181047	132284	590993	799464	1.27021e+06	441028	1.26035e+06	1.80619e+06	188	bp	0.985431	1	1.80619e+06	n2278	1	303:100_314:16
165.079	4.76876	C9H11NO2	7	Benzocaine	4.5	0	KEGG_HMDB	0.409831	-22.5947		B'F'S	Benzocaine	0	bp			x-FA	0.16	0.17	1800741	pos274	0.863963	0.244855	H	posneg	9	1.76338e+06	1.80074e+06	1.51457e+06	8038.39	16822.2	30502.9	103371	79026.4	92648.1	1.1759e+06	1.61684e+06	1578920	1.32723e+06	1.73812e+06	1322439	274	bp	0.942136	1	1.80074e+06	p2492	1	165:100_119:86_662:53_207:33_323:28
198.05	9.04036										B'F'S		0	bp				0.25	0.72	1762858	neg191	0.241839	0.207351		neg	9	1.76286e+06	467178	680723	0	0	0	0	0	0	566506	358687	234234	301973	205713	196249	191	bp	0.957248	1	1.76286e+06	n2291	1	198:100
255.13	10.4696				0.1						B'F'S		0	bp	xC13			0.19	0.64	1758292	pos275	1.15044	0.661337		pos	9	1.75829e+06	587613	1.27884e+06	0	0	0	0	0	0	1.46809e+06	402683	707304	1.14551e+06	1.35585e+06	1.66871e+06	275	bp	0.814843	1	1.75829e+06	p2497	1	255:100
195.09	5.94196	C10H13NO3	6	L-Tyrosine methyl ester	8	Central	KEGG_Metacyc	0.958333	-0.529857		B'F'S	L-Tyrosine methyl ester	0	bp				0.11	0.24	1727684	pos276	1.2406	0.0712108	H	pospos	9	1.00282e+06	917984	1121537	0	0	0	26951	15734.3	16720.7	1.06647e+06	1.31348e+06	1.72768e+06	1.10774e+06	1367260	1299330	276	bp	0.942996	1	1.72768e+06	p2498	1	195:100
91.9786	13.36										B'F'S		0	bp				0.15	0.15	1710386	neg192	0.973474	0.783521		neg	9	1.56311e+06	1.67475e+06	1.60831e+06	448442	470892	493765	742810	720294	685330	1.42229e+06	1.1533e+06	1.32564e+06	1.30333e+06	1.71039e+06	1.70391e+06	192	bp	0.957544	1	1.71039e+06	n2292	1	92:100
186.1	7.16423	C8H14N2O3	1	Ala-Pro	7	0	Peptides	0.189705	-35.9829	0.189705	B'S	Ala-Pro	0	bp			x-FAx-H2O	0.49	1.73	1690911	pos278	5.28575	0.10228	H	pos	7	179336	244205	194902	0	0	0	34683.5	34975.4	21513.9	123437	0	0	676041	901978	1.69091e+06	278	bp	0.910063	1	1.69091e+06	p2500	1	186:100
183.939	14.0033				0.1						B'F'S		0	bp	xNa+		x-CO2	0.34	0.34	1690775	neg193	0.872578	0.569564		neg	9	1.1962e+06	1683062	1.69077e+06	29504.5	33517.7	33797.3	87478.8	42305	44269.7	1.43172e+06	1.28394e+06	1.53397e+06	1.52697e+06	1.64997e+06	810774	193	bp	0.991808	1	1.69077e+06	n2293	1	184:100_262:82_140:59_202:35_168:20_239:20_224:19_158:13
188.127	18.3219	C7H16N4O2	5	Homoarginine	8	Central	KEGG_Metacyc_HMDB	-0.0989589	14.394		B'F'S	Homoarginine	0	bp				0.1	0.22	1689465	pos279	0.904468	0.257139	H	pos	9	1458220	1.67813e+06	1.68946e+06	0	0	0	0	0	0	1347602	1081540	1.68212e+06	1.3314e+06	1.40779e+06	1625614	279	bp	0.968185	1	1.68946e+06	p2501	1	188:100_265:50
271.117	5.02538										B'F'S		0	bp			xNa+	0.11	0.12	1689111	pos280	0.59527	0.00165827		pos	9	1.40307e+06	1.49505e+06	1306613	0	0	0	0	0	0	1.6128e+06	1.33921e+06	1.68911e+06	795351	770889	936711	280	bp	0.968624	1	1.68911e+06	p2503	1	271:100_293:26_268:22_422:12
248.113	9.12616										B'F'S		0	bp				0.33	0.62	1681633	pos282	0.80271	0.333695		pos	9	1.57104e+06	1.25405e+06	1.68163e+06	0	0	0	0	0	0	198116	171281	494101	1.52873e+06	1.31971e+06	769157	282	bp	0.923052	1	1.68163e+06	p2508	1	248:100
217.095	9.49006				0.2						B'F'S		0	bp				0.08	0.17	1663877	neg195	1.00354	0.953936		neg	9	1.42004e+06	1.60592e+06	1552187	0	0	0	0	0	0	1.4932e+06	1064719	1.27874e+06	1.43839e+06	1.66388e+06	1.49208e+06	195	bp	0.953828	1	1.66388e+06	n2302	1	217:100
246.122	5.30073	C10H18N2O5	6	Glu-Val	3	0	Peptides	0.300046	-83.3992	-1.46737	B'F'S	Glu-Val	0	bp				0.39	0.39	1662205	neg196	1.2419	0.478628	H	neg	9	569992	691050	734832	0	0	0	0	0	0	1527688	1.34439e+06	1662205	524478	1.16136e+06	792838	196	bp	0.950964	1	1662205	n2303	1	246:100
124.909	5.37958										B'F'S		0	bp				0.03	0.11	1656415	neg197	0.997852	0.923127		neg	9	1.36819e+06	1.38582e+06	1.36961e+06	874584	813424	844181	668229	749837	732282	1656415	1.48841e+06	1.34029e+06	1.41316e+06	1321634	1.37997e+06	197	bp	0.934866	1	1656415	n2304	1	125:100
183.02	7.05542	C4H9NO5S	2	L-Homocysteic acid	3	0	KEGG_Metacyc_HMDB	0.62712	-83.9684		S	L-Homocysteic acid	0	bp			x-NH3	0.73	0.73	1640253	neg198	907.307	0.140337	H	neg	3	0	0	0	0	0	0	0	0	0	0	0	0	358747	722920	1.64025e+06	198	bp	0.816866	1	1.64025e+06	n2305	1	183:100
118.042	3.89794	C8H6O	1	Benzofuran	3	0	KEGG	-0.981469	-55.0266	1.81415	B'F'S	Benzofuran	0	bp				0.06	0.08	1624223	pos283	0.790788	0.0310373	H	pos	9	1.53794e+06	1.62422e+06	1.37198e+06	0	0	0	0	0	0	1.15647e+06	1.15534e+06	1.16966e+06	1.20033e+06	1.12072e+06	1.26448e+06	283	bp	0.916328	1	1.62422e+06	p2509	1	118:100_266:67
176.08	12.9823	C6H12N2O4	4	Ala-Ser	7	0	Metacyc_Peptides	-0.0892262	15.251		B'F'S	Ala-Ser	0	bp				0.4	0.4	1592979	neg202	0.721692	0.23113	H	neg	9	1452689	1.59298e+06	1.51034e+06	0	0	0	0	0	0	1.30133e+06	1.25636e+06	1.43388e+06	1.34095e+06	1.35146e+06	595622	202	bp	0.966866	1	1.59298e+06	n2310	1	176:100_203:16_125:14_117:13
162.054	17.5876				0.1						B'F'S		0	bp	x-NH3			0.24	0.24	1591077	pos285	0.83735	0.293582		pos	9	1.56665e+06	1.52712e+06	1.5523e+06	0	0	0	0	0	0	1.54692e+06	1.46785e+06	1.48711e+06	1.59108e+06	1.32491e+06	974398	285	bp	0.962228	1	1.59108e+06	p2512	1	162:100_162:100_195:40
271.074	8.97716										B'F'S		0	bp				0.23	0.37	1585290	pos286	0.787924	0.17467		pos	9	1.58529e+06	1.49277e+06	1.41785e+06	0	0	0	0	0	0	1.07186e+06	584879	602710	1.46988e+06	1.14839e+06	924167	286	bp	0.935631	1	1.58529e+06	p2515	1	271:100_209:52
154.989	6.95385	C8H13Cl3O6	1	trichloroethanol glucoside	7	0	Metacyc	0.22858	1.23145		B'F'S	trichloroethanol glucoside	0	bp				0.27	0.27	1576648	neg204	0.573521	0.0226606	Double-charge	neg	9	1.40919e+06	1.57665e+06	1.28696e+06	0	0	0	0	0	0	987498	902644	1.23221e+06	613075	781078	1.05639e+06	204	bp	0.97571	1	1.57665e+06	n2315	1	155:100_274:32_225:29
272.137	4.72842	C25H36N8O6	2	Arg-Trp-Pro-Ser	3	0	Peptides	-2.66336	-238.38		B'F'S	Arg-Trp-Pro-Ser	0	bp			x-FA	0.36	0.36	1574344	pos287	2.94148	0.077194	Double-charge	posneg	9	511569	331939	342756	0	0	0	0	0	0	375535	533235	461511	747030	1167994	1.57434e+06	287	bp	0.922417	1	1.57434e+06	p2517	1	272:100
326.319	3.55183	C21H42O2	5	[FA (21:0)] heneicosanoic acid	7	0	Lipidmaps_HMDB	0.645024	-1.08945		B'F'S	[FA (21:0)] heneicosanoic acid	0	bp				0.31	0.31	1571973	neg205	1.03586	0.869353	H	neg	9	1.28834e+06	1143959	1.02421e+06	0	0	0	6983.5	7459.75	7514.29	1.13321e+06	1.07849e+06	1.40852e+06	831615	1.17687e+06	1.57197e+06	205	bp	0.920581	1	1.57197e+06	n2318	1	326:100_340:55_634:46
232.117	13.7356	C8H16N4O4	1	(3R)-hydroxy-N-acetyl-(L)-arginine	7	0	Metacyc	-0.298008	3.81659		B'F'S	(3R)-hydroxy-N-acetyl-(L)-arginine	0	bp			xK+	0.4	0.4	1556099	pos289	0.942485	0.8538	H	posneg	9	1.5561e+06	927473	876972	0	0	0	0	0	0	676148	689775	828216	766588	859535	1.54114e+06	289	bp	0.95871	1	1.5561e+06	p2520	1	232:100_257:53_179:22_289:11_258:7
537.076	12.5329	C14H25N3O15P2	1	CDP-ribitol	8	Central	KEGG_Metacyc	0.234102	0		B'F'S	CDP-ribitol	0	bp				0.2	0.3	1522821	neg209	0.944609	0.684224	H	neg	9	1.06168e+06	932971	902895	0	0	0	0	0	0	946310	919534	1.52282e+06	762030	853400	1.12162e+06	209	bp	0.939237	1	1.52282e+06	n2330	1	537:100_307:19
292.077	3.60308										B'S		0	bp				0.25	1.07	1512443	neg210	1.00616	0.976332		neg	8	911909	1.45308e+06	1198223	0	0	0	0	0	0	0	130188	322308	925478	1147246	1512443	210	bp	0.903345	1	1512443	n2332	1	292:100_346:49_106:40
130.111	17.7877	C6H14N2O	2	N-Acetylputrescine	8	Central	KEGG_Metacyc_HMDB	0.0536666	45.5493		B'F'S	N-Acetylputrescine	0	bp				0.14	0.29	1499132	pos292	0.939587	0.521071	H	pos	9	1.37028e+06	1448652	1.40259e+06	308258	319663	309738	326930	295273	311312	1.097e+06	689245	688078	1.12192e+06	1345437	1.49913e+06	292	bp	0.878639	1	1.49913e+06	p2527	1	130:100
242.138	7.69957	C20H36N8O6	1	Arg-Val-Asn-Pro	3	0	Peptides	-0.323288	-107.804		S	Arg-Val-Asn-Pro	0	bp				0.71	0.71	1495985	pos293	844.588	0.135469	Double-charge	pos	3	0	0	0	0	0	0	0	0	0	0	0	0	310650	727130	1.49598e+06	293	bp	0.959348	1	1.49598e+06	p2528	1	242:100
242.067	13.5993	C6H15N2O6P	3	5-Phosphonooxy-L-lysine	8	Central	KEGG_Metacyc	0.660422	-8.53849	1.98237	B'F'S	5-Phosphonooxy-L-lysine	0	bp		2	xC13	0.58	0.58	1483616	neg212	0.768329	0.560029	H	neg	9	543755	1.48362e+06	1338562	0	0	0	0	0	0	1176610	810028	1.3644e+06	970510	1.29573e+06	319909	212	bp	0.962351	1	1.48362e+06	n2336	1	242:100_298:18_380:9_243:9
324.055	12.0247										B'F'S		0	bp				0.4	0.52	1482055	neg213	1.65721	0.218678		neg	9	511285	793679	541104	0	0	0	0	0	0	421519	446544	985071	844037	1.48206e+06	733230	213	bp	0.901876	1	1.48206e+06	n2340	1	324:100
99.0684	12.6559	C5H9NO	3	N-Methyl-2-pyrrolidinone	7	0	KEGG	-0.17711	42.4645		B'F'S	N-Methyl-2-pyrrolidinone	0	bp	x-H2O			0.19	0.19	1444192	pos296	1.01021	0.937277	H	pos	9	1.14022e+06	1.1579e+06	1.26424e+06	90294.5	90983.9	90269.1	145181	110366	112308	1062833	1.03748e+06	1.06774e+06	985727	1.16883e+06	1.44419e+06	296	bp	0.944552	1	1.44419e+06	p2531	1	99:100_128:63
156.115	4.07255	C9H16O2	13	[FA hydroxy(9:1)] 4-hydroxy-2-nonenal	7	0	Metacyc_Lipidmaps_HMDB	0.572369	-28.2419	0.572369	F	[FA hydroxy(9:1)] 4-hydroxy-2-nonenal	0	bp				1.73	1.73	1429309	neg216	0.322952	0.342113	H	neg	6	0	34330.4	48039.2	8469.06	4918.22	8758.43	17282.1	16944.7	19277.3	1.13874e+06	1.13983e+06	1.42931e+06	26601.4	0	0	216	bp	0.950533	1	1.42931e+06	n2344	1	156:100_212:99_213:14
578.527	3.52222				0.2						B'F'S		0	bp				0.1	0.16	1428973	pos297	0.963987	0.759905		pos	9	1.42897e+06	1.03354e+06	1.22318e+06	0	0	0	0	0	0	1084707	1.16506e+06	1.40298e+06	1.04802e+06	1.26614e+06	1.2388e+06	297	bp	0.948662	1	1.42897e+06	p2533	1	579:100
472.269	4.72796	C25H36N4O5	2	Ile-Phe-Pro-Pro	3	0	Peptides	0.208604	-111.508	-1.88766	B'S	Ile-Phe-Pro-Pro	0	bp				0.37	0.42	1422817	pos298	0.623913	0.262116	H	pos	6	569230	1.11289e+06	1.42282e+06	0	0	0	0	0	0	0	0	0	652410	880341	404461	298	bp	0.935512	1	1.42282e+06	p2534	1	472:100
227.163	16.9025										B'F'S		0	bp				0.08	0.2	1418517	pos299	0.961322	0.645597		pos	9	1.15272e+06	1.41852e+06	1397612	0	0	0	8186.33	6206.97	5841.8	905158	668791	1.01159e+06	1.24827e+06	1.18967e+06	1.37741e+06	299	bp	0.985824	1	1.41852e+06	p2535	1	227:100_267:60_118:18
153.079	4.99384	C8H11NO2	5	4-deoxypyridoxine	7	0	Metacyc	0.151354	-42.8247		B'F'S	4-deoxypyridoxine	0	bp				0.03	0.1	1410713	pos300	0.864247	0.133601	H	pos	9	1105934	1254700	1.03556e+06	7723.96	8759.98	0	38228.3	33308.8	31655	1.24132e+06	1.41071e+06	1261154	950902	979250	1.005e+06	300	bp	0.883928	1	1.41071e+06	p2538	1	153:100_691:48
175.03	4.66349	C9H19O12P	1	nonulose 9-phosphate	7	0	0	-1.98827	0		S	nonulose 9-phosphate	0	bp				0.52	0.52	1377843	neg218	914.378	0.0799543	Double-charge	neg	3	0	0	0	0	0	0	0	0	0	0	0	0	425069	940221	1.37784e+06	218	bp	0.941773	1	1.37784e+06	n2348	1	175:100
350.096	12.6042										F		0	bp				1.16	1.16	1367056	neg219	0.873334	0.873892		neg	9	1.20274e+06	128194	678874	0	0	0	0	0	0	1.08762e+06	902861	468358	246536	141644	1.36706e+06	219	bp	0.939154	1	1.36706e+06	n2349	1	350:100_190:78
164.105	4.82462										F		0	bp			xNH3	0.22	0.22	1320619	pos303	0.64188	0.0482321		pos	9	1041135	765360	826193	375919	366209	344193	744520	768315	805242	1.23998e+06	1.32062e+06	1.03503e+06	601414	422430	666026	303	bp	0.938504	1	1.32062e+06	p2542	1	164:100_343:99_387:55_181:48_169:26
242.127	5.89907				0.2						B'F'S		0	bp				0.14	0.14	1308576	neg221	1.7245	0.0177057		negneg	9	588697	766218	662325	0	0	0	0	0	0	652653	746280	732658	1180677	989481	1.30858e+06	221	bp	0.911621	1	1.30858e+06	n2354	1	242:100
416.062	11.6659										B'F'S		0	bp				0.3	0.3	1302495	neg222	0.950721	0.796081		neg	9	1.12306e+06	973945	963300	0	0	0	0	0	0	1.19807e+06	1.16139e+06	1.13726e+06	801020	805979	1.3025e+06	222	bp	0.911943	1	1.3025e+06	n2355	1	416:100
233.109	7.67636	C20H30N6O7	2	Asp-Val-Pro-His	3	0	Peptides	1.7019	-108.432		B'F'S	Asp-Val-Pro-His	0	bp				0.21	0.55	1300168	pos304	1.35153	0.398746	Double-charge	pos	9	536830	1.27501e+06	522881	0	0	0	0	0	0	898166	898403	803837	907736	947527	1.30017e+06	304	bp	0.955276	1	1.30017e+06	p2547	1	233:100_263:55_192:40
187.121	4.69295	C9H17NO3	3	8-Amino-7-oxononanoate	8	Central	KEGG_Metacyc_Lipidmaps	0.265408	-42.2221		B'F'S	8-Amino-7-oxononanoate	0	bp				0.36	0.39	1299808	pos305	0.432114	0.111303	H	posneg	9	1.19786e+06	1.29981e+06	570133	18914.7	19024.6	17519.4	129508	136155	130583	401800	469262	568368	445581	600363	279699	305	bp	0.870866	1	1.29981e+06	p2550	1	187:100_194:37
727.527	3.47113				0.1						B'F'S		0	bp	xC13			0.09	0.13	1277679	pos306	0.94741	0.411426		pos	9	1.26482e+06	1.22065e+06	1.16918e+06	0	0	0	0	0	0	1.01207e+06	1.04604e+06	1.27768e+06	1.06988e+06	1.12095e+06	1.27162e+06	306	bp	0.96184	1	1.27768e+06	p2552	1	728:100_708:100
259.135	16.8935	C21H38N6O9	1	Glu-Lys-Lys-Asp	7	0	Peptides	0.934811	5.28881		B'F'S	Glu-Lys-Lys-Asp	0	bp				0.08	0.19	1275490	pos307	0.863805	0.321871	Double-charge	pos	9	917547	1.27549e+06	981974	0	0	0	0	0	0	747600	692245	982308	830605	941611	970375	307	bp	0.965483	1	1.27549e+06	p2554	1	259:100_316:16
117.058	4.1849	C8H7N	2	Phenylacetonitrile	4.5	0	KEGG_Metacyc	-0.327758	-43.7044		B'F'S	Phenylacetonitrile	0	bp				0.19	0.52	1251605	pos310	1.00133	0.992725	H	pos	9	1.08553e+06	918623	825564	0	0	0	10208.4	11521.9	11387.4	599277	505888	1.25161e+06	794695	895556	1143225	310	bp	0.826959	1	1.25161e+06	p2562	1	117:100
163.923	12.6629										B'F'S		0	bp				0.76	0.76	1244590	pos311	1.21629	0.756095		pos	9	167775	769688	807187	0	0	0	0	0	0	504475	336671	660686	712620	1244590	164794	311	bp	0.964344	1	1244590	p2563	1	164:100
179.095	5.69814	C10H13NO2	5	(-)-Salsolinol	7	0	KEGG_HMDB	0.675544	-37.0596	0.675544	B'F'S	(-)-Salsolinol	0	bp				0.29	0.32	1240207	pos312	1.25718	0.414704	H	pos	9	525934	998354	692410	8469.71	0	0	39887	17207.1	13954.5	1.03763e+06	1136801	1177819	749623	796967	1.24021e+06	312	bp	0.853265	1	1.24021e+06	p2564	1	179:100
154.074	7.10896										B'F'S		0	bp				0.19	0.59	1232463	neg225	0.831546	0.457706		neg	9	686689	845973	1232463	0	0	0	19326.2	12496.6	0	52196.7	156958	72258.6	659103	707119	933108	225	bp	0.893532	1	1232463	n2358	1	154:100_357:99_329:72_433:33
176.032	12.0787	C6H8O6	15	D-Glucuronolactone	10	Central	KEGG_Metacyc_HMDB	0.0758419	-0.831811	0.0758419	B'S	D-Glucuronolactone	0	bp			x-CO2	0.13	0.89	1226774	neg226	1.0319	0.839611	H	neg	8	831539	907868	1226774	0	0	0	0	0	0	0	146199	190941	863202	1.08368e+06	1113910	226	bp	0.946304	1	1226774	n2362	1	176:100
161.105	16.7321	C7H15NO3	2	(S)-Carnitine	7	0	KEGG_Metacyc	-0.0718631	40.3092		B'F'S	(S)-Carnitine	0	bp				0.24	0.24	1222754	pos313	0.842813	0.330774	H	pos	9	966067	1.22275e+06	1.04561e+06	11165.2	7934.6	6537.97	121375	142573	185544	816500	1.18001e+06	1.20179e+06	668575	1.10404e+06	953403	313	bp	0.896478	1	1.22275e+06	p2565	1	161:100_118:22
252.172	4.20946	C15H24O3	7	[PR] 9-Hydroxy-helminthosporol	7	0	Lipidmaps	-0.751693	4.97586		B'F'S	[PR] 9-Hydroxy-helminthosporol	0	bp				0.23	0.37	1212111	pos314	0.750454	0.351327	H	pos	9	607079	1.21211e+06	813085	28937.4	20058	48947.5	24480.3	43650.2	79307	614725	661194	1.14966e+06	831793	558061	585548	314	bp	0.903666	1	1.21211e+06	p2567	1	252:100
174.079	12.0826	C10H10N2O	4	Indole-3-acetamide	8	Central	KEGG_Metacyc	0.176904	46.6483	2.04387	B'S	Indole-3-acetamide	0	bp				0.09	0.09	1210271	pos315	0.890427	0.115153	H	pos	6	1.09605e+06	1.21027e+06	1.15727e+06	0	0	0	0	9238.07	0	0	0	0	960328	1.12679e+06	996953	315	bp	0.917902	1	1.21027e+06	p2568	1	174:100
187.132	17.9956										B'F'S		0	bp				0.03	0.22	1195796	pos316	0.863725	0.403453		pos	9	780063	894332	1.1958e+06	0	0	0	0	0	3965.44	754522	790186	880315	824470	803336	851249	316	bp	0.931476	1	1.1958e+06	p2569	1	187:100_151:26
110.084	6.50187										B		0	bp				0.17	0.51	1187259	pos317	0.648046	0.353248		pospos	9	454413	622438	1187259	22704.5	14298.1	21337.7	430725	381531	239755	76722.1	152202	82108.6	497822	565927	403498	317	bp	0.941888	1	1187259	p2571	1	110:100_109:67
161.084	4.4124	C10H11NO	2	Indole-3-ethanol	8	Central	KEGG_Metacyc_HMDB	0.101182	-41.1354	0.0701428	B'F'S	Indole-3-ethanol	0	bp				0.2	0.2	1177632	pos318	0.669604	0.0890898	H	pos	9	861350	1177632	824057	0	0	0	0	0	0	505702	637977	628605	491844	733464	691796	318	bp	0.91988	1	1177632	p2573	1	161:100
360.358	7.19049				0.1						B'F'S		0	bp	xC13			0.23	0.51	1168201	pos320	0.958069	0.845304		pos	9	200038	330648	230464	99568.6	101998	31204.5	130486	122996	77741.3	351488	1.1682e+06	1.01627e+06	189621	238388	301225	320	bp	0.949711	1	1.1682e+06	p2575	1	360:100
119.03	12.3857				0.2						B'F'S		0	bp				0.63	0.63	1158115	neg232	1.1757	0.766428		neg	9	196722	473679	166298	0	0	0	6440.75	6792.7	0	365012	600052	1.15811e+06	154287	274654	554765	232	bp	0.871497	1	1.15811e+06	n2374	1	119:100
427.243	4.96199	C19H33N5O6	4	Ala-Leu-Gln-Pro	3	0	Peptides	0.026701	-101.532		B'S	Ala-Leu-Gln-Pro	0	bp			xNa+	0.09	0.2	1155664	pos322	0.826317	0.259939	H	pos	6	777994	965640	1.15566e+06	0	0	0	0	0	0	0	0	0	750576	767441	877723	322	bp	0.944197	1	1.15566e+06	p2577	1	427:100_507:97_623:72_449:71_400:46_299:23
286.153	4.24976							-5.92212			S		0	bp				0.43	0.43	1143983	pos324	811.529	0.0555162		posneg	3	0	0	0	0	0	0	0	0	0	0	0	0	453856	836748	1.14398e+06	324	bp	0.831872	1	1.14398e+06	p2584	1	286:100
281.272	3.96074	C18H35NO	1	[FA (18:1)] 9Z-octadecenamide	7	0	Metacyc_Lipidmaps_HMDB	0.12956	5.77136		B	[FA (18:1)] 9Z-octadecenamide	0	bp					0.02	1131525	neg234	0	0.000182581	H	neg	3	1.09899e+06	1.13153e+06	1.0805e+06	0	0	0	0	0	0	0	0	0	0	0	0	234	bp	0.948644	1	1.13153e+06	n2387	1	281:100_220:88_367:61_369:34_368:13_265:8
185.214	8.62689										B'F'S		0	bp				0.28	0.78	1122205	pos326	0.619435	0.0483613		pos	9	165926	121689	147213	55506.1	56666.7	52744.4	35112.1	37640.6	36728.3	124620	669664	1.12221e+06	65114.6	115919	88314.3	326	bp	0.976765	1	1.12221e+06	p2586	1	185:100
115.944	7.07526										B'F		0	bp				0.17	0.17	1115450	neg238	0.772798	0.138913		negneg	9	827619	1115450	867624	595775	652210	636201	657679	654391	691191	1.0033e+06	903719	809902	625079	689458	857561	238	bp	0.937408	1	1115450	n2396	1	116:100_118:51
132.098	7.10785										B'F'S		0	bp				0.2	0.2	1115296	neg239	0.931446	0.594709		neg	9	941508	1073973	971984	0	0	0	86892.6	9787.66	0	921073	724893	879291	749992	917374	1.1153e+06	239	bp	0.985515	1	1.1153e+06	n2398	1	132:100_289:83_366:70_101:21
241.143	5.87636	C22H38N6O6	3	His-Leu-Leu-Thr	3	0	Peptides	-0.137377	-172.278		B'F'S	His-Leu-Leu-Thr	0	bp			xNa+	0.13	0.25	1113898	pos327	0.889372	0.24347	Double-charge	posneg	9	1.09184e+06	1.04821e+06	1.1139e+06	0	0	0	0	0	0	575597	546654	843196	816487	1.03111e+06	1.04636e+06	327	bp	0.954041	1	1.1139e+06	p2587	1	241:100_263:64
155.07	13.322	C6H9N3O2	5	3-(Pyrazol-1-yl)-L-alanine	7	0	KEGG_Metacyc	0.359195	30.0037		B'F'S	3-(Pyrazol-1-yl)-L-alanine	0	bp				0.25	0.25	1101864	pos328	1.1127	0.609461	H	posneg	9	982201	652198	763206	49875.1	46679.6	43905.5	52437.2	52672.9	52688	644515	639461	476643	910931	655029	1.10186e+06	328	bp	0.920477	1	1.10186e+06	p2589	1	155:100_195:31_233:27_251:18
336.164	13.9459										B'F'S		0	bp				0.58	0.58	1095313	pos329	1.06538	0.877554		pos	9	752237	446758	656224	0	0	0	0	0	0	165777	168150	175646	380823	500387	1.09531e+06	329	bp	0.969326	1	1.09531e+06	p2593	1	336:100
339.823	14.0762				0.1						F		0	bp	xCl37		x-CO2	0.84	0.84	1089657	neg240	0.859186	0.83323		neg	9	82065.1	706459	1.08966e+06	0	0	0	0	0	0	852818	204435	815334	693525	889174	31007.9	240	bp	0.966997	1	1.08966e+06	n2402	1	340:100_240:57_186:39
165.01	7.73301										B'F'S		0	bp				0.32	0.32	1087010	neg241	0.812947	0.334872		neg	9	917733	1.08701e+06	1.02355e+06	10081.9	6342.62	11503.3	16961.7	17493.3	16528.2	454446	579480	852442	564245	814644	1.08295e+06	241	bp	0.988966	1	1.08701e+06	n2405	1	165:100_246:32_263:22_303:20_300:12
213.173	4.36454										B		0	bp				1.73	1.73	1085251	pos330	0.0342365	0.106296		pos	6	504383	351344	1.08525e+06	26709.7	31367.7	36403.2	40977.9	48377.1	33096.3	154406	252866	0	66452.2	0	0	330	bp	0.921525	1	1.08525e+06	p2594	1	213:100_225:44
495.27	4.76543	C23H37N5O7	2	Lys-Phe-Thr-Thr	3	0	Peptides	0.635462	-235.751		B'S	Lys-Phe-Thr-Thr	0	bp				0.12	0.27	1083038	neg242	0.862634	0.48631	H	neg	6	612047	900112	1.08304e+06	0	0	0	0	0	0	0	0	0	671851	847778	719076	242	bp	0.938457	1	1.08304e+06	n2410	1	495:100_460:67_438:33_561:33_210:23_461:18_442:16_562:10
201.1	4.20526										B'F'S		0	bp		C12	xC13x-CO2	0.14	0.29	1073740	neg243	0.809379	0.111144		neg	9	865781	1073740	1.03827e+06	0	0	0	0	0	0	597574	628955	975632	680667	818352	911141	243	bp	0.959923	1	1073740	n2418	1	201:100_231:35_233:34_235:31_157:27_503:19_588:17_284:16_235:13_202:13_304:12_517:11_215:9
243.22	4.14809	C14H29NO2	2	[FA amino(14:0)] 2-amino-tetradecanoic acid	7	0	Lipidmaps	-0.282495	-14.4828	-0.282495	B	[FA amino(14:0)] 2-amino-tetradecanoic acid	0	bp					1.08	1063293	pos331	0	0.00359405	H	pos	5	795619	661849	799327	32090.8	50298.3	40486.9	58080.8	50871.3	52819.7	0	428014	1.06329e+06	0	0	0	331	bp	0.886477	1	1.06329e+06	p2596	1	243:100
538.201	5.08943	C22H30N6O10	2	Asn-Asp-Gln-Tyr	3	0	Peptides	-1.68768	-96.4857		B'S	Asn-Asp-Gln-Tyr	0	bp			xNa+	0.16	0.88	1054093	pos332	0.551535	0.0121156	H	posneg	8	834614	850277	1.05409e+06	0	0	0	0	0	0	145418	0	114312	425912	499959	584775	332	bp	0.95408	1	1.05409e+06	p2597	1	538:100_560:96_443:40_603:40_465:32
648.474	3.50708	C35H69O8P	2	[GP (16:0/16:0)] 1,2-dihexadecanoyl-sn-glycero-3-phosphate	7	0	KEGG_Lipidmaps_HMDB	1.84333	-14.0551		B'F'S	[GP (16:0/16:0)] 1,2-dihexadecanoyl-sn-glycero-3-phosphate	0	bp	x-FA			0.26	0.26	1046266	neg248	0.866921	0.428506	H	neg	9	1.02296e+06	942165	847694	0	0	0	0	0	0	974777	1.04627e+06	704282	785926	1.03983e+06	612734	248	bp	0.903177	1	1.04627e+06	n2443	1	648:100
175.084	8.0003	C7H13NO4	3	Calystegin B2	7	0	KEGG	0.184974	-46.3542		B'F'S	Calystegin B2	0	bp				0.12	0.16	1035319	neg249	0.967879	0.708234	H	neg	9	860878	965302	862287	0	0	0	0	0	0	802125	785818	1.03532e+06	748329	902480	951300	249	bp	0.980157	1	1.03532e+06	n2444	1	175:100_216:89_216:89_275:63_200:37_74:31_189:18_279:14
124.909	13.3656				0.2						B'F'S		0	bp				0.1	0.1	1034628	neg250	1.08449	0.321579		negnegneg	9	857634	842199	914978	499729	479442	541450	574041	578803	560297	962505	939145	1.03463e+06	1.02848e+06	838203	969054	250	bp	0.897602	1	1.03463e+06	n2452	1	125:100
503.639	12.304	C34H55N7O24P2	2	UDP-N-acetylmuramoyl-L-alanyl-D-glutamyl-L-lysine	7	0	KEGG_Metacyc	0.319261	0		B'F'S	UDP-N-acetylmuramoyl-L-alanyl-D-glutamyl-L-lysine	0	bp				0.08	0.27	1014139	neg251	0.661908	0.0712591	Double-charge	neg	9	761957	631473	905706	0	0	0	0	0	0	1.01414e+06	580605	810962	460292	520192	541332	251	bp	0.922436	1	1.01414e+06	n2453	1	504:100
219.13	13.1852	C20H34N6O5	5	Ala-Leu-Val-His	7	0	Peptides	2.11636	-21.348		B'F'S	Ala-Leu-Val-His	0	bp	xC13			0.37	0.37	1011836	pos335	0.916893	0.730173	Double-charge	pos	9	930944	759858	655295	0	0	0	0	0	0	607592	507555	672903	505962	633322	1.01184e+06	335	bp	0.946154	1	1.01184e+06	p2604	1	219:100
159.09	5.62017	C7H13NO3	10	5-Acetamidopentanoate	8	Central	KEGG_Metacyc_HMDB	0.250381	-41.2289		B'F'S	5-Acetamidopentanoate	0	bp				0.15	0.15	1008730	neg252	1.12794	0.33561	H	neg	9	716146	866079	823715	0	0	0	11159.3	14260.9	0	533268	670262	625393	750128	1.00873e+06	954900	252	bp	0.845332	1	1.00873e+06	n2454	1	159:100
269.149	20.3657	C22H38N10O6	3	Arg-Leu-Asn-His	7	0	Peptides	-0.900895	21.4365		B'F'S	Arg-Leu-Asn-His	0	bp		-10.9	xC13	0.05	0.2	1003518	pos336	0.939322	0.648068	Double-charge	pos	9	687226	790448	1.00352e+06	0	0	0	0	0	0	121941	95958.1	136394	731560	790838	808239	336	bp	0.987219	1	1.00352e+06	p2605	1	269:100_269:100_284:84_270:14_285:10
163.084	13.1192	C6H13NO4	9	1-deoxynojirimycin	7	0	KEGG_Metacyc	-0.00818176	12.9467		B'F'S	1-deoxynojirimycin	0	bp		1.4	xC13	0.48	0.48	994350	neg255	0.856213	0.621457	H	neg	9	625253	813078	886974	0	0	0	0	0	0	966569	783961	994350	869410	826935	294610	255	bp	0.951397	1	994350	n2457	1	163:100_320:89_135:26_270:20_321:10_164:8_191:7
192.152	3.97696	C13H20O	4	beta-Ionone	7	0	KEGG_Metacyc	0.496182	-32.2978		B'S	beta-Ionone	0	bp	x-FA			0.12	0.89	986755	pos337	2.71639	0.0108329	H	pos	8	329929	354928	320262	7855.72	6792.19	9857.76	0	0	8979.28	223850	287554	0	781874	986755	961671	337	bp	0.935567	1	986755	p2610	1	192:100
313.2	4.48131	C15H27N3O4	1	Val-Val-Pro	3	0	Peptides	-0.270509	-62.1272		B'F'S	Val-Val-Pro	0	bp				0.37	0.37	984600	pos338	1.23578	0.491494	H	posneg	9	495175	632123	807060	0	0	0	0	0	0	319303	393119	395520	953545	984600	452289	338	bp	0.929371	1	984600	p2611	1	313:100
171.137	14.571										B'F'S		0	bp		C8	xC13	0.29	0.29	984309	pos339	1.25343	0.35526		pos	9	551143	600929	655967	0	0	0	0	0	0	462609	460366	720084	541368	740579	984309	339	bp	0.981217	1	984309	p2612	1	171:100_171:100_504:38_281:12_172:9_542:7_505:7
137.87	11.3115				0.2						B'S		0	bp				0	0.89	983132	neg257	1.30757	0.0101237		neg	8	767688	704270	780437	158179	175450	215672	312450	365810	349973	0	487007	631286	979600	982441	983132	257	bp	0.953041	1	983132	n2466	1	138:100_223:30
341.195	4.64251							-4.2711			B'F'S		0	bp		C16	xC13	0.15	0.27	982847	neg258	0.889697	0.578933		neg	9	593902	670842	982847	0	0	0	0	0	0	87446.7	87104.9	125722	636195	780998	582481	258	bp	0.951049	1	982847	n2468	1	341:100_251:68_651:60_359:45_562:24_342:17_372:14_341:13
121.089	4.84216	C8H11N	6	N,N-Dimethylaniline	7	0	KEGG_Metacyc_HMDB	0.196777	-20.8223	0.196777	B'F'S	N,N-Dimethylaniline	0	bp				0.74	0.74	970100	pos342	1.11192	0.865676	H	pos	9	61082.2	339577	415466	19062	17069	18234.4	29333	27917.1	20029.6	524561	393252	970100	375709	481148	50607.1	342	bp	0.898531	1	970100	p2643	1	121:100
191.131	4.20614	C12H17NO	3	Phendimetrazine	4.5	0	KEGG	-0.144943	-38.8335		B	Phendimetrazine	0	bp				0.11	0.34	964871	pos343	0.781731	0.0917238	H	pos	9	832833	735190	964871	470519	647576	560540	727403	675586	679166	832398	768327	408511	715845	575449	688747	343	bp	0.955338	1	964871	p2644	1	191:100
274.251	3.88702										B'S		0	bp			xNH3	0.16	0.29	960994	pos344	0.815696	0.394338		pos	6	960994	540822	698859	57380.1	85694.3	58994	73141.2	74545.4	78995.4	0	0	0	492390	619270	683423	344	bp	0.934927	1	960994	p2645	1	274:100_291:37
240.09	5.6143							3.66168			B'F'S		0	bp				0.09	0.15	955115	pos346	0.963557	0.663796		pos	9	780321	955115	849377	0	0	0	0	0	0	100620	98414.3	127040	757311	907757	825548	346	bp	0.901046	1	955115	p2648	1	240:100
191.058	4.30898	C10H9NO3	5	5-Phenyl-1,3-oxazinane-2,4-dione	4.5	0	KEGG	0.255569	-48.3006	1.95662	S	5-Phenyl-1,3-oxazinane-2,4-dione	0	bp				0.59	0.59	951029	neg260	595.899	0.10002	H	neg	3	0	0	0	0	0	0	0	0	0	0	0	0	244031	592635	951029	260	bp	0.953386	1	951029	n2477	1	191:100
338.319	3.56792	C22H42O2	9	[FA (22:0)] 13Z-docosenoic acid	7	0	KEGG_Lipidmaps_HMDB	1.08194	-0.502331		B	[FA (22:0)] 13Z-docosenoic acid	0	bp					0.05	943276	neg261	0	0.000777366	H	neg	3	902972	856296	943276	0	0	0	0	0	0	0	0	0	0	0	0	261	bp	0.885557	1	943276	n2478	1	338:100
151.117	16.5644				0.1						B'F'S		0	bp	xMSnoise			0.12	0.2	932070	pos348	1.08785	0.386077		pos	9	712482	831722	737368	0	0	0	0	0	0	897542	604568	857700	737450	812489	932070	348	bp	0.952157	1	932070	p2650	1	151:100
133.11	18.1353										B'F'S		0	bp				0.16	0.16	928080	pos349	1.13304	0.331719		pos	9	680036	728635	692851	23097.4	24286.6	24063.7	27613.4	29776.4	23131.2	718150	568185	774283	778116	674907	928080	349	bp	0.928644	1	928080	p2651	1	133:100
246.051	10.59	C6H15O8P	3	Glycerophosphoglycerol	7	0	KEGG_Metacyc	0.478779	14.9962		B'F'S	Glycerophosphoglycerol	0	bp				0.21	0.3	927566	neg262	0.803246	0.174162	H	neg	9	494932	568057	493045	0	0	0	0	0	0	530273	633956	927566	320962	432863	496053	262	bp	0.96845	1	927566	n2479	1	246:100_356:47
379.148	10.1302							-3.28637			B'F'S		0	bp				0.22	0.25	917933	neg263	1.22943	0.299978		neg	9	211223	288073	217462	0	0	0	0	0	0	581328	650082	917933	219312	320916	340974	263	bp	0.952475	1	917933	n2481	1	379:100
410.244	3.85895	C19H39O7P	3	[GP (16:0)] 1-hexadecanoyl-2-sn-glycero-3-phosphate	8	Central	KEGG_Lipidmaps_HMDB	0.525321	-3.65514		B'F'S	[GP (16:0)] 1-hexadecanoyl-2-sn-glycero-3-phosphate	0	bp				0.22	0.22	916661	neg264	0.787529	0.204494	H	neg	9	296367	400458	413207	0	0	0	0	0	0	802604	916661	916050	228979	290133	355070	264	bp	0.937541	1	916661	n2482	1	410:100
240.209	3.66101	C15H28O2	5	[FA dimethyl(13:0)] 2,5-dimethyl-2E-tridecenoic acid	7	0	Lipidmaps	0.638904	-20.2137		F	[FA dimethyl(13:0)] 2,5-dimethyl-2E-tridecenoic acid	0	bp				1.73	1.73	912115	neg265	0.55381	0.591685	H	neg	6	0	109881	73000.7	4260.96	4159.28	3606.8	19539.1	16091	15432	726801	793833	912115	0	0	101281	265	bp	0.921381	1	912115	n2483	1	240:100
169.989	13.2272	C3H6O6S	7	3-Sulfolactate	7	0	KEGG_Metacyc	0.191896	6.72172		B'F	3-Sulfolactate	0	bp				1.09	1.09	911042	neg266	1.51509	0.659007	H	neg	9	500561	183996	116121	0	0	0	0	0	0	153235	163887	152081	176345	125710	911042	266	bp	0.905471	1	911042	n2484	1	170:100
252.04	14.6235										B'F'S		0	bp		C19	x2-merxC13	0.08	0.08	904713	neg267	0.956198	0.524466		neg	9	790820	904713	806034	0	0	0	0	0	0	729179	717891	730714	729031	861806	801156	267	bp	0.977214	2	904713	n2485	1	252:100_504:50_253:21_542:12_505:11_243:7
482.34	3.47734										B		0	bp					0.18	875450	neg271	0	0.0106142		neg	3	875450	607304	768561	0	0	0	0	0	0	0	0	0	0	0	0	271	bp	0.869975	1	875450	n2494	1	482:100
170.106	5.29112	C8H14N2O2	1	Levetiracetam	4.5	0	KEGG	0.458421	-28.3372	0.458421	B'F'S	Levetiracetam	0	bp				0.01	0.06	869838	pos354	0.938728	0.204129	H	pos	9	778756	869838	851897	489613	496167	495187	546810	551079	553329	782046	816164	782887	791957	784086	771239	354	bp	0.873444	1	869838	p2661	1	170:100_224:56
524.176	13.3195	C22H28N4O11	1	Glu-Phe-Asp-Asp	7	0	Peptides	0.370755	24.9223		B'F'S	Glu-Phe-Asp-Asp	0	bp				0.36	0.36	852215	pos356	1.06852	0.794792	H	pos	9	596636	651589	467790	0	0	0	0	0	0	379014	278661	403252	430339	551042	852215	356	bp	0.939752	1	852215	p2664	1	524:100_308:21
202.132	7.6834	C9H18N2O3	3	Leu-Ala	7	0	Peptides	0.671489	-2.72767		B'F'S	Leu-Ala	0	bp				0.13	0.2	850920	neg276	0.93638	0.463787	H	neg	9	779881	850920	838728	0	0	0	7327.6	0	5927.84	653842	549919	812492	659228	847308	805881	276	bp	0.988209	1	850920	n2499	1	202:100
409.906	23.7278				0.2						B'S		0	bp				0.02	0.27	849096	neg277	0.872772	0.0317933		neg	9	824704	774460	849096	601187	392315	459889	680283	693148	567442	558453	493248	816335	719921	697732	719121	277	bp	0.969201	1	849096	n2500	1	410:100
203.08	7.47402	C8H13NO5	2	N2-Acetyl-L-aminoadipate	8	Central	KEGG_Metacyc	0.694728	-36.0934		B'F'S	N2-Acetyl-L-aminoadipate	0	bp				0.09	0.27	843017	neg278	0.992896	0.900185	H	neg	9	579253	593370	589482	0	0	0	12405.7	11467.4	10174.4	672121	479632	843017	524708	613057	611822	278	bp	0.980313	1	843017	n2501	1	203:100_126:19
284.159	20.5001	C22H40N12O6	1	Arg-Thr-Arg-His	7	0	Peptides	-0.901158	21.9516		B'F'S	Arg-Thr-Arg-His	0	bp		-12.2	xC13	0.12	0.17	840801	pos358	0.995398	0.972163	Double-charge	pos	9	590095	725583	840801	0	0	0	0	0	0	88361.7	63850.4	80468.5	625431	719952	801172	358	bp	0.988453	1	840801	p2667	1	284:100
359.184	7.62937	C19H25N3O4	1	Phe-Pro-Pro	7	0	Peptides	-0.63177	6.44868		B'F'S	Phe-Pro-Pro	0	bp				0.22	0.22	834302	pos361	0.677901	0.0983512	H	pos	9	549854	701587	834302	0	0	0	0	0	0	194529	222013	218680	440740	585812	387376	361	bp	0.919938	1	834302	p2681	1	359:100
192.057	7.71767	C6H12N2O3S	1	Ala-Cys	7	0	Peptides	0.439581	-25.3466		B'F'S	Ala-Cys	0	bp				0.09	0.23	827607	pos362	1.36926	0.0906435	H	pos	9	688344	440702	517796	0	0	0	0	0	0	376501	263714	297172	729902	697440	827607	362	bp	0.948679	1	827607	p2682	1	192:100_219:50
124.035	7.16299				0.1						B'F'S		0	bp	xC13			0.27	0.38	821074	neg281	0.30933	0.0675756		neg	9	361352	702572	457765	0	0	0	0	0	0	458803	434376	821074	110933	166260	193511	281	bp	0.88086	1	821074	n2505	1	124:100
257.112	13.7212	C9H15N5O4	3	4a-Hydroxytetrahydrobiopterin	7	0	KEGG_Metacyc_HMDB	-0.442671	27.1835	-0.773266	B'F'S	4a-Hydroxytetrahydrobiopterin	0	bp		2.4	xC13	0.22	0.3	818647	pos364	0.959935	0.860518	H	pospospos	9	436122	814916	737722	0	0	0	0	0	0	639448	758016	818647	793812	530747	584521	364	bp	0.92178	1	818647	p2686	1	257:100_174:26
229.131	4.33752	C11H19NO4	1	Butenylcarnitine	3	0	HMDB	-2.21775	-73.9125		B'S	Butenylcarnitine	0	bp				0.34	0.87	806501	pos366	0.982646	0.943098	H	pos	8	543042	522388	737689	57548.6	50833.5	52101.3	69030.6	66688.7	85617	0	272452	300872	559429	806501	405898	366	bp	0.919419	1	806501	p2694	1	229:100
287.246	5.3845	C16H33NO3	1	[SP hydroxy,hydroxy,methyl(10:2/2:0)] 6R-(8-hydroxydecyl)-2R-(hydroxymethyl)-piperidin-3R-ol	7	0	Lipidmaps	-0.83076	-6.96596		B	[SP hydroxy,hydroxy,methyl(10:2/2:0)] 6R-(8-hydroxydecyl)-2R-(hydroxymethyl)-piperidin-3R-ol	0	bp					0.15	799128	pos367	0	0.00695533	H	pos	3	799128	715855	595884	9912.77	24227.3	0	11610.9	13512.6	0	0	0	0	0	0	0	367	bp	0.901357	1	799128	p2695	1	287:100
191.996	6.58784										B'F'S		0	bp				0.06	0.12	795720	pos368	1.0019	0.973646		pos	9	674138	671639	594644	0	0	0	0	0	0	628059	682050	795720	689023	646190	608888	368	bp	0.814415	1	795720	p2696	1	192:100
142.099	4.28915	C8H14O2	16	[FA (8:1)] 2Z-octenoic acid	7	0	Lipidmaps_HMDB	0.438011	-39.2175	0.438011	B'F'S	[FA (8:1)] 2Z-octenoic acid	0	bp				0.05	0.52	792133	pos369	1.63538	0.163547	H	pos	9	192627	641728	575637	19094.5	16358.7	16511.9	21425.1	21157.8	16777.4	142627	453245	428221	723988	789750	792133	369	bp	0.880587	1	792133	p2697	1	142:100
133.11	14.3532				0.2						F		0	bp				0.52	0.67	788864	pos370	1.35269	0.482238		pos	9	65597.8	83279.1	89789.3	100072	116285	128534	141597	131243	140271	335127	788864	220867	78419.9	71730.5	172692	370	bp	0.930018	1	788864	p2698	1	133:100
188.127	20.4023	C7H16N4O2	5	Homoarginine	8	Central	KEGG_Metacyc_HMDB	-0.0493367	23.123		B'F'S	Homoarginine	0	bp				0.18	0.46	788254	pos372	1.13744	0.376108	H	pospospos	9	216738	260257	227992	0	0	0	0	0	0	302482	504137	788254	221480	262450	317947	372	bp	0.852789	1	788254	p2704	1	188:100
443.024	13.4445	C10H15N5O11P2	1	GDP	8	Central	KEGG_Metacyc_HMDB	0.0580402	0		B'F'S	GDP	0	bp				0.33	0.33	780821	neg286	2.95419	0.0623907	H	neg	9	163420	154745	260324	0	0	0	0	0	0	586906	598288	436908	423414	504733	780821	286	bp	0.958162	1	780821	n2514	1	443:100
202.096	6.04253	C8H14N2O4	5	Proclavaminic acid	3	0	KEGG_Metacyc	0.797469	-85.0282	0.82221	B'F'S	Proclavaminic acid	0	bp				0.46	0.46	778553	neg287	0.679018	0.206838	H	neg	9	591820	778553	653111	0	0	0	0	0	0	733104	608747	667046	279809	406837	687336	287	bp	0.933909	1	778553	n2515	1	202:100_275:29
230.127	7.43854	C20H36N4O8	8	Asp-Leu-Leu-Thr	7	0	Peptides	0.187198	-34.435		B'F'S	Asp-Leu-Leu-Thr	0	bp				0.14	0.14	771470	neg289	1.0156	0.883808	Double-charge	neg	9	588544	695975	674556	0	0	0	0	0	0	545695	567396	604100	587905	771470	630254	289	bp	0.981278	1	771470	n2518	1	230:100_104:75_184:64_272:12
321.07	13.8226	C11H15NO10	1	beta-Citryl-L-glutamic acid	7	0	HMDB	0.41877	-29.1579		B'F'S	beta-Citryl-L-glutamic acid	0	bp		0.1	xC13x2+	0.26	0.26	766499	neg290	0.945266	0.756783	H	negpos	9	719320	608648	562707	0	0	0	0	0	0	545359	583599	634656	458943	561748	766499	290	bp	0.963811	1	766499	n2522	1	321:100_275:51_161:19_322:12
120.062	8.07813				0.2						B'F'S		0	bp				0.17	0.28	752207	pos374	0.90185	0.400118		pos	9	707999	748474	635032	0	0	0	0	0	0	456631	493814	752207	505707	701167	679350	374	bp	0.928781	1	752207	p2706	1	120:100
166.048	3.63021	C5H10O6	8	L-Arabinonate	4	Central	KEGG_Metacyc_HMDB	2.65833	-234.297	0.670948	F'S	L-Arabinonate	0	bp				0.03	0.34	752178	neg292	0.931204	0.761917	H	neg	9	752178	371988	541572	57900	99770.2	123081	379732	374324	434087	462140	578146	493370	526820	496862	527460	292	bp	0.977637	1	752178	n2527	1	166:100_240:98
89.084	18.4638	C4H11NO	1	N-dimethylethanolamine	3	0	Metacyc	-0.122584	54.4553		F	N-dimethylethanolamine	0	bp				0.2	0.32	750059	pos375	0.930261	0.613512	H	pos	9	107736	92931.1	113594	88217.7	105607	78015.8	122966	69145.8	88358.3	750059	636840	384633	79504.4	93989	118852	375	bp	0.946754	1	750059	p2707	1	89:100
230.127	6.03076	C20H36N4O8	8	Asp-Leu-Leu-Thr	3	0	Peptides	0.204758	-65.8165		B'F'S	Asp-Leu-Leu-Thr	0	bp				0.1	0.26	746569	neg293	1.63539	0.0143377	Double-charge	neg	9	448743	434574	403113	0	0	0	0	0	0	546284	360300	354294	620068	746569	737172	293	bp	0.924634	1	746569	n2529	1	230:100_132:79
225.111	6.68692	C20H30N6O6	2	His-Thr-Pro-Pro	3	0	Peptides	0.115248	-139.273		B'F'S	His-Thr-Pro-Pro	0	bp				0.28	0.28	740683	pos377	1.08646	0.697181	Double-charge	pos	9	548368	586239	414852	0	0	0	17479	30389.3	14151	474585	423822	383208	445899	740683	496836	377	bp	0.806099	1	740683	p2709	1	225:100_263:77
218.121	13.5375				0.1						B'F'S		0	bp	xC13			0.16	0.16	733894	pos379	0.937921	0.578523		pos	9	728661	719857	606754	0	0	0	0	0	0	469940	441955	553364	536289	657499	733894	379	bp	0.96354	1	733894	p2712	1	218:100_218:27_174:14
145.122	18.7972	C6H15N3O	2	L-Lysinamide	7	0	KEGG	0.738161	39.8752		B'F'S	L-Lysinamide	0	bp				0.25	0.61	727207	pos380	0.743136	0.138642	H	pos	9	128560	117300	155876	0	0	0	0	0	0	167422	474598	727207	71193.9	118284	109067	380	bp	0.95406	1	727207	p2715	1	145:100
136.1	7.68482	C8H12N2	3	N,N-Dimethyl-1,4-phenylenediamine	7	0	KEGG_Metacyc	0.26348	26.3509		B'F'S	N,N-Dimethyl-1,4-phenylenediamine	0	bp				0.11	0.43	723614	pos381	0.7009	0.209846	H	pos	9	395337	606128	723614	0	0	0	31116.7	11948.6	14039.4	41442.9	106139	93336.3	371682	454330	383095	381	bp	0.932894	1	723614	p2716	1	136:100
156.054	6.68587	C6H8N2O3	4	4-Imidazolone-5-propanoate	8	Central	KEGG_Metacyc_HMDB	0.668265	-38.4631		B'F'S	4-Imidazolone-5-propanoate	0	bp				0.15	0.2	720265	neg295	0.975511	0.85339	H	neg	9	649776	614502	475288	0	0	0	16152.8	0	0	720265	541990	496063	493374	545850	657743	295	bp	0.845513	1	720265	n2535	1	156:100_178:46_241:38
149.105	8.88856	C6H15NO3	1	Triethanolamine	8	Central	KEGG	0.226554	13.6274		F	Triethanolamine	0	bp				0.13	0.62	715514	pos382	0.37837	0.224178	H	pos	9	525074	190318	202560	116260	136150	131761	155897	185812	223283	361218	715514	253312	120818	128142	98365.3	382	bp	0.966505	1	715514	p2717	1	149:100
256.082	13.228				0.1						B'F'S		0	bp	xK+			0.58	0.62	693394	pos384	0.711996	0.545957		pos	9	144713	510827	693394	0	0	0	0	0	0	483064	217541	491452	427636	428143	104657	384	bp	0.932353	1	693394	p2726	1	256:100
356.242	16.6949	C17H32N4O4	2	Leu-Lys-Pro	7	0	Peptides	-0.870484	47.9319		B'S	Leu-Lys-Pro	0	bp			x2+	0.14	1.73	686148	pos387	0.948844	0.771809	H	pos	7	515666	424804	686148	0	0	0	0	0	0	47689.4	0	0	505878	444982	592547	387	bp	0.949928	1	686148	p2729	1	356:100_178:89
688.427	4.33158										B'S		0	bp				0.22	0.43	681990	pos388	1.27613	0.414105		pos	6	260962	473547	665153	0	0	0	0	0	0	0	0	0	681990	658215	445940	388	bp	0.926589	1	681990	p2731	1	688:100_426:97
242.152	4.70003	C13H22O4	1	2-isocapryloyl-3R-hydroxymethyl-&gamma;-butyrolactone	7	0	Metacyc	0.787308	-4.60779		B'F'S	2-isocapryloyl-3R-hydroxymethyl-&gamma;-butyrolactone	0	bp				0.09	0.09	677969	neg302	0.146671	0.00158846	H	neg	9	610189	596135	677969	17618.4	17934.7	19269.4	25402.2	34393.7	26128.6	162114	174619	148196	100459	92766	83145.6	302	bp	0.94409	1	677969	n2550	1	242:100
140.011	6.9223	C6H4O4	3	cis-4-Carboxymethylenebut-2-en-4-olide	4.5	0	KEGG_Metacyc	0.425526	-27.2853		B'S	cis-4-Carboxymethylenebut-2-en-4-olide	0	bp				0.26	0.8	673146	neg303	1.59091	0.120119	H	neg	9	282091	279189	226105	5064.4	9288.69	7177.78	0	0	0	673146	234052	148356	457398	295859	499400	303	bp	0.957035	1	673146	n2551	1	140:100
269.185	21.3959										B'F'S		0	bp		C13	xC13	0.16	0.29	672832	pos391	0.915803	0.479706		pospospos	9	546986	672832	666373	0	0	0	0	0	0	124108	102664	179806	469968	612773	644638	391	bp	0.97759	1	672832	p2740	1	269:100_270:52_270:15
229.168	4.52439	C12H23NO3	1	N-Decanoylglycine	7	0	HMDB	-0.0497241	-15.6861		B	N-Decanoylglycine	0	bp			x-H2O		1.73	667860	pos392	0	0.0228747	H	posneg	4	667860	425782	438802	43625.6	75478	68576.1	57429.3	93931.9	74785.7	0	124344	0	0	0	0	392	bp	0.919122	1	667860	p2743	1	229:100
142.111	16.4433				0.1						B'F'S		0	bp	x-H2O			0.16	0.18	664177	pos393	0.842856	0.20204		pos	9	547307	664177	558099	6387.06	5941.96	4841.66	51660.7	13555.3	12530.4	400101	395393	535272	410215	572576	508713	393	bp	0.937197	1	664177	p2744	1	142:100
97.9673	13.4769	H2O4S	1	Sulfate	8	Central	KEGG_Metacyc_HMDB	-0.840763	11.8943		B	Sulfate	0	bp			xS34	0.02	0.24	656649	neg306	0.816985	0.0337364	H	neg	9	642263	581246	656649	379773	406786	428634	521574	539785	545611	396229	626401	468484	506650	521578	507833	306	bp	0.984849	1	656649	n2563	1	98:100
173.048	6.90063	C10H7NO2	4	2-Quinolinecarboxylic acid	7	0	KEGG_Metacyc_HMDB	0.347185	-6.49468		B'F'S	2-Quinolinecarboxylic acid	0	bp				0.19	0.19	656471	pos394	0.919268	0.546023	H	posneg	9	540209	656471	550586	0	0	0	9963.42	0	0	233015	175196	165774	434629	530919	640658	394	bp	0.891069	1	656471	p2745	1	173:100
157.074	8.62546	C7H11NO3	3	Paramethadione	4.5	0	KEGG	0.267859	27.086		B'F'S	Paramethadione	0	bp				0.14	0.14	654804	pos395	0.901175	0.305477	H	pos	9	633849	650748	619788	22052.2	25512.8	15006.3	38423.1	31995.5	34442.2	497383	506824	624299	495420	565960	654804	395	bp	0.801572	1	654804	p2746	1	157:100
260.116	6.0499	C14H16N2O3	1	Maculosin	7	0	KEGG	-0.0387946	-7.80711	1.21065	B'F'S	Maculosin	0	bp				0.29	0.48	647406	neg309	0.815304	0.4074	H	negnegneg	9	442247	416341	647406	0	0	0	0	0	0	18456.2	19639.4	40926.1	353173	545675	328996	309	bp	0.955373	1	647406	n2569	1	260:100
125.009	12.3622										B'F		0	bp				0.37	0.37	646298	neg311	0.971001	0.919755		neg	9	348756	628738	460341	99790.1	104753	107555	299435	156858	160482	360592	359185	483692	450432	646298	299408	311	bp	0.909485	1	646298	n2571	1	125:100
191.152	6.12025				0.1						F		0	bp	xMSnoise			0.54	0.59	635753	neg313	2.30793	0.205972		neg	9	44595.9	80966	100712	43540	48773.7	52207.8	196420	199124	162465	240146	635753	258263	166099	83839.4	272285	313	bp	0.937996	1	635753	n2573	1	191:100
449.225	7.56607	C16H31N7O8	1	Arg-Thr-Ser-Ser	3	0	Peptides	2.98789	-111.47		B'S	Arg-Thr-Ser-Ser	0	bp				0.19	0.42	632005	pos397	1.00912	0.974707	H	pos	6	273009	405218	632005	0	0	0	0	0	0	0	0	0	386675	535205	400304	397	bp	0.952599	1	632005	p2748	1	449:100
173.924	14.3127										B'F'S		0	bp				0.32	0.32	625419	neg315	0.850335	0.505479		neg	9	406391	625419	600655	12372.9	15134.6	13866.2	47485.7	19681.3	17774.6	573284	414279	570186	510244	583330	294569	315	bp	0.97632	1	625419	n2577	1	174:100_186:22
231.537	13.0659	C14H18N5O11P	1	N6-(1,2-Dicarboxyethyl)-AMP	8	Central	KEGG_Metacyc_HMDB	-0.0919402	0		F	N6-(1,2-Dicarboxyethyl)-AMP	0	bp				0.88	0.88	620764	neg316	30.0391	0.187063	Double-charge	neg	5	0	0	0	0	0	0	0	0	0	167092	459903	620764	0	40837.2	49280	316	bp	0.931019	1	620764	n2579	1	232:100
260.137	6.50499	C11H20N2O5	4	Glu-Leu	7	0	Peptides	0.000750873	-36.2041	-2.57481	B'F'S	Glu-Leu	0	bp				0.36	0.36	618413	neg317	1.36002	0.327069	H	neg	9	366391	313734	301661	0	0	0	0	0	0	241912	286116	299839	306022	410813	618413	317	bp	0.924239	1	618413	n2580	1	260:100
243.183	4.33995	C13H25NO3	1	N-Undecanoylglycine	7	0	HMDB	-0.125015	-14.1526		B	N-Undecanoylglycine	0	bp			x-H2O	1.73	1.73	617573	pos402	0.23234	0.0608127	H	pos	7	542774	395289	602916	179102	223855	226022	253270	274419	252621	215920	617573	470777	0	358031	0	402	bp	0.950363	1	617573	p2768	1	243:100
144.042	7.11905	C6H8O4	13	2,3-Dimethylmaleate	7	0	KEGG_Metacyc	0.0415814	-41.1989		F	2,3-Dimethylmaleate	0	bp	x-CO2		xFA	0.44	0.44	616555	neg318	0.610537	0.183811	H	neg	9	506975	527531	276485	145544	296924	297198	476585	360751	479933	579038	594294	616555	299288	135880	365241	318	bp	0.804034	1	616555	n2581	1	144:100
235.115	7.46296	C20H34N6O5S	4	Ala-Leu-Met-His	3	0	Peptides	-2.39945	-114.392		B'F'S	Ala-Leu-Met-His	0	bp				0.13	0.26	614853	neg320	0.849555	0.366019	Double-charge	neg	9	400973	478329	614853	0	0	0	0	0	0	207878	145674	128109	378923	487383	403060	320	bp	0.964888	1	614853	n2584	1	235:100
96.984	22.3351										B		0	bp				0.06	0.06	611518	pos405	0.908846	0.0982133		pos	9	566767	607553	611518	257044	300566	330946	515731	489919	481951	494185	508220	545987	508291	577043	537719	405	bp	0.991054	1	611518	p2771	1	97:100_162:28_96:24
146.069	9.77376	C5H10N2O3	6	D-Glutamine	8	Central	KEGG_Metacyc_HMDB	0.0403749	-13.4437		B'F'S	D-Glutamine	0	bp				0.03	0.12	610221	neg321	1.07365	0.30476	H	neg	9	398152	478382	428267	0	0	0	8364.18	4283.17	0	610221	545929	479009	451042	483588	466267	321	bp	0.874585	1	610221	n2585	1	146:100
149.07	8.43122	C6H7N5	5	7-Methyladenine	8	Central	KEGG_HMDB	0.21202	9.56731		B'F'S	7-Methyladenine	0	bp				0.07	0.49	609576	pos406	0.81968	0.24096	H	pos	9	422971	473699	609576	0	0	0	41842	40390	31554.4	133673	43822.4	99346.5	393089	446222	395329	406	bp	0.924083	1	609576	p2774	1	149:100_375:64
224.806	9.189										F		0	bp				0.07	0.17	598748	neg324	1.20274	0.0359623		neg	9	347266	331007	349081	376811	372298	381133	296218	315267	331828	450084	598748	457659	429146	380272	426226	324	bp	0.970728	1	598748	n2589	1	225:100_223:72
349.164	6.87555	C17H23N3O5	2	Ala-Pro-Tyr	7	0	Peptides	-0.123174	-8.67685		B'F'S	Ala-Pro-Tyr	0	bp				0.26	0.46	583192	pos410	0.98429	0.961556	H	pos	9	583192	352518	233010	0	0	0	0	0	0	380200	366843	202503	275873	407253	467233	410	bp	0.821739	1	583192	p2779	1	349:100
211.157	4.56576	C12H21NO2	1	Elaeokanine C	3	0	KEGG	0.269218	-63.7037		B'F	Elaeokanine C	0	bp	x-H2O				0.34	571259	pos412	0	0.0372956	H	pos	6	382072	291361	571259	22479.7	35891.4	28016	37934.7	42479	39740	241359	422112	244833	0	0	0	412	bp	0.887097	1	571259	p2781	1	211:100
198.162	3.76352	C12H22O2	17	[PR] Citronellyl acetate	7	0	KEGG_Lipidmaps	0.524558	-22.6472		F	[PR] Citronellyl acetate	0	bp					0.03	571047	neg332	0	ND	H	neg	3	0	0	0	0	0	0	0	0	0	561690	535694	571047	0	0	0	332	bp	0.92003	1	571047	n2599	1	198:100
148.067	7.00329	C5H12N2OS	1	L-methioninamide	7	0	Metacyc	0.108098	-4.24021	-2.12062	B'F'S	L-methioninamide	0	bp				0.64	0.64	570575	pos413	1.25496	0.64014	H	pos	9	104118	97385.4	114988	0	0	0	0	0	0	213285	360118	570575	68289	99781.2	229115	413	bp	0.897909	1	570575	p2782	1	148:100
273.1	4.58764	C15H15NO4	2	L-Thyronine	7	0	Metacyc_HMDB	-0.783826	-48.1796		B'F'S	L-Thyronine	0	bp				0.14	0.36	568393	pos414	0.809647	0.459104	H	pos	9	290315	568393	357384	0	0	0	0	0	0	262289	287010	283326	276563	341902	366140	414	bp	0.874559	1	568393	p2783	1	273:100
112.064	7.69658										B'F'S		0	bp				0.17	0.49	566911	pos415	0.627687	0.0125077		pos	9	497742	551239	554524	42181.8	38697.2	35628.1	78366.1	72238.7	63986.3	191581	566911	555426	268685	370426	367388	415	bp	0.880497	1	566911	p2784	1	112:100_223:61
166.111	2.7864										B'F'S		0	bp				0.47	0.47	563924	pos416	1.0693	0.861884		pos	9	200179	469237	462130	0	3701.68	0	10230.7	8923.88	8250.68	407211	387089	501728	451141	563924	194901	416	bp	0.988093	1	563924	p2786	1	166:100_303:79
162.054	18.7428				0.2						B'F'S		0	bp	x-NH3			0.19	0.19	562947	pos417	0.871589	0.302863		pos	9	562947	516863	514661	0	0	0	0	0	0	433116	437845	502753	555984	448485	385254	417	bp	0.858133	1	562947	p2788	1	162:100_208:22
254.152	3.96936										B'F'S		0	bp				0.01	0.17	558787	neg335	0.441257	0.00437123		neg	9	104301	107251	117845	11575.9	12711.3	11377.6	26156.1	17898.4	18923	549425	558787	409199	48111.5	48373	48864.5	335	bp	0.907309	1	558787	n2602	1	254:100_356:59
337.06	7.4275										B'F'S		0	bp				0.01	0.42	556034	pos420	0.954384	0.824919		pos	9	318568	352385	556034	0	0	0	0	0	0	132948	73504.6	62611.2	393558	391995	385463	420	bp	0.928503	1	556034	p2792	1	337:100
246.068	4.94717	C17H24N4O13	1	Glu-Asp-Asp-Asp	3	0	Peptides	2.19356	-223.417		B'F'S	Glu-Asp-Asp-Asp	0	bp				0.56	0.56	550476	neg337	1.82453	0.299021	Double-charge	neg	9	232014	212939	168016	0	0	0	0	0	0	194378	111070	354306	140289	427613	550476	337	bp	0.901018	1	550476	n2605	1	246:100
270.121	4.86437	C12H18N2O5	1	L-gamma-Glutamyl-L-hypoglycin	3	0	KEGG_Metacyc	-0.645158	-107.558	-2.25554	B'S	L-gamma-Glutamyl-L-hypoglycin	0	bp				0.55	1.11	550258	pos421	3.36129	0.153646	H	posneg	8	82904.3	145249	71569.1	0	0	0	0	0	0	198910	0	72241.2	225953	231243	550258	421	bp	0.887502	1	550258	p2793	1	270:100
116.011	10.5025	C4H4O4	3	Maleic acid	10	Central	KEGG_Metacyc_HMDB	-0.26352	-3.02447		B'S	Maleic acid	0	bp	x-NH3			0.14	0.55	549759	neg338	0.836853	0.376275	H	neg	9	500556	307110	469788	216314	253023	245511	253830	244705	257582	174042	549759	315415	405762	357047	306233	338	bp	0.96977	1	549759	n2606	1	116:100
263.046	10.4205	C9H13NO6S	2	Epinephrinesulfate	7	0	HMDB	-1.10173	20.7883		B'F'S	Epinephrinesulfate	0	bp				0.01	0.3	548637	neg339	1.43907	0.0265523	H	neg	9	84863.4	67048.5	69734.8	0	0	0	0	0	0	336124	548636	340936	105742	105562	107659	339	bp	0.897545	1	548636	n2607	1	263:100
198.079	6.72436	C12H10N2O	4	Harmalol	7	0	KEGG_Metacyc	0.404477	-10.7142		B'S	Harmalol	0	bp				0.19	0.19	541843	pos423	0.855503	0.310474	H	pos	6	408424	502646	541843	0	0	0	0	0	0	0	0	0	325894	441484	475592	423	bp	0.834064	1	541843	p2828	1	198:100
97.0164	9.4741	C4H3NO2	1	Maleimide	7	0	KEGG_Metacyc	-0.249526	16.0925		B'F'S	Maleimide	0	bp				0.22	0.22	539310	neg341	0.909548	0.534306	H	neg	9	438482	535569	463987	34427.3	33420.5	31220.9	64402.5	53434.8	49828.3	313923	297763	396146	352593	539310	416061	341	bp	0.878526	1	539310	n2609	1	97:100_169:73
254.151	21.6759	C24H40N6O6	2	Ala-Lys-Lys-Tyr	7	0	Peptides	0.704816	26.1855		B'F'S	Ala-Lys-Lys-Tyr	0	bp				0.1	0.28	537238	pos425	1.31957	0.181082	Double-charge	pospos	9	379660	255401	461750	0	0	0	0	0	0	95574.6	84230.5	93571	453297	537238	456779	425	bp	0.863886	1	537238	p2830	1	254:100
336.173	6.62713										B'F		0	bp				1.73	1.73	536619	pos426	0.49303	0.464181		pos	7	76961.8	366458	215029	0	0	0	0	0	0	452166	358269	536619	0	0	324636	426	bp	0.829343	1	536619	p2831	1	336:100
126.051	7.87884										B'F'S		0	bp				0.18	0.33	535665	pos427	0.651913	0.198254		pos	9	300705	333423	535665	0	0	0	0	0	0	145300	163231	211622	206469	260023	296111	427	bp	0.861824	1	535665	p2832	1	126:100
197.874	23.5714				0.2						F'S		0	bp				0.09	0.23	534972	neg342	1.49845	0.0450851		neg	9	309373	262191	411964	327102	168484	309644	325606	382510	407157	464782	459400	510598	491802	446997	534972	342	bp	0.921722	1	534972	n2611	1	198:100
174.137	13.9066	C8H18N2O2	1	Ne,Ne dimethyllysine	7	0	HMDB	0.611145	22.9154		B'F'S	Ne,Ne dimethyllysine	0	bp				0.1	0.16	532829	pos428	1.00357	0.960257	H	pos	9	456279	470627	501621	13844.9	9309.27	8816.89	17749.7	9422.89	13692.4	451603	331107	423730	438625	462175	532829	428	bp	0.908481	1	532829	p2833	1	174:100
355.345	4.66072	C22H45NO2	1	[FA (20:0)] N-eicosanoyl-ethanolamine	7	0	Lipidmaps	0.32589	14.1764		B'S	[FA (20:0)] N-eicosanoyl-ethanolamine	0	bp				0.34	0.88	527577	pos431	0.314067	0.00226405	H	pos	8	463036	377559	370817	0	0	0	0	0	0	0	527577	439556	110143	175670	94651.3	431	bp	0.828549	1	527577	p2838	1	355:100_154:67
215.152	4.70958	C11H21NO3	1	N-Nonanoylglycine	7	0	HMDB	0.405872	-18.0807		B	N-Nonanoylglycine	0	bp					1.73	526505	pos432	0	0.00166648	H	pos	4	526505	509100	458617	24945.6	34605.8	37892.9	49445.2	33315.4	51197	0	181239	0	0	0	0	432	bp	0.878921	1	526505	p2840	1	215:100
264.179	17.1938										B'S		0	bp				0.19	1.73	524134	pos433	1.03192	0.855306		pos	7	367788	382318	524134	0	0	0	0	0	0	0	0	103770	341230	479568	494111	433	bp	0.943909	1	524134	p2841	1	264:100_330:57
96.0002	21.1332										B		0	bp				0.05	0.05	523033	neg345	0.967283	0.409301		neg	9	483361	523033	491118	325874	330387	327661	468805	476390	476386	445183	486286	482936	457009	496500	495008	345	bp	0.980834	1	523033	n2616	1	96:100
296.185	16.0487										B'F'S		0	bp				0.14	0.18	516177	pos435	0.956122	0.701911		pos	9	379742	484702	403884	0	0	0	0	0	0	409936	367731	516177	340497	441875	430305	435	bp	0.972514	1	516177	p2844	1	296:100_179:91
744.491	3.24799							-4.08263			B'F'S		0	bp				0.13	0.13	510405	pos436	0.981824	0.870838		pos	9	510405	395929	468522	0	0	0	0	0	0	385983	443943	387850	389765	509350	450752	436	bp	0.872105	1	510405	p2846	1	744:100_193:29
118.063	6.38499	C5H10O3	12	5-Hydroxypentanoate	7	0	KEGG_Metacyc_Lipidmaps	0.336958	-30.671		B'F'S	5-Hydroxypentanoate	0	bp				0.31	0.33	506075	neg350	1.13334	0.619066	H	negnegneg	9	284932	284241	414549	18430.3	9396.22	10400.1	32800	29120.2	29237.6	209794	253842	387275	313604	295214	506075	350	bp	0.921503	1	506075	n2623	1	118:100
128.905	11.0522				0.2						F'S		0	bp				0.06	0.55	503279	neg353	1.70969	0.150252		neg	9	189848	448868	185305	152800	164688	184147	196028	175473	169962	244001	503279	471216	469459	440550	498811	353	bp	0.927455	1	503279	n2626	1	129:100
297.806	14.2485				0.2						B'F'S		0	bp				0.52	0.52	502647	pos437	0.903302	0.818486		pos	9	161611	370069	502647	0	0	0	0	0	0	220185	224885	174400	404052	404827	125432	437	bp	0.961986	1	502647	p2848	1	298:100_244:77_280:54
195.037	7.32495							-5.06145			B'F'S		0	bp				0.12	0.25	501756	neg354	0.98978	0.922001		neg	9	118175	147591	148222	0	0	0	0	0	0	302897	477736	501756	125625	129260	154872	354	bp	0.939669	1	501756	n2627	1	195:100
77.9484	14.3965				0.2						B'F'S		0	bp				0.2	0.2	498616	pos438	0.934788	0.614315		pos	9	419757	465225	480885	29944.4	30485.2	36766	68338.3	33141.2	32171.8	449462	434160	454011	444824	498616	333357	438	bp	0.964957	1	498616	p2851	1	78:100
339.996	13.0843	C6H14O12P2	14	D-Fructose 1,6-bisphosphate	8	Central	KEGG_Metacyc_HMDB	0.163395	-39.8957		B'F'S	D-Fructose 1,6-bisphosphate	0	bp				0.34	0.64	494063	neg356	1.86355	0.171154	H	neg	9	117081	123803	330398	0	0	0	0	0	0	171411	107453	138512	288667	494063	281883	356	bp	0.954219	1	494063	n2629	1	340:100
142.027	8.87255	C6H6O4	11	cis,cis-Muconate	4.5	0	KEGG_Metacyc_HMDB	0.485165	-18.5902		B'F'S	cis,cis-Muconate	0	bp				0.13	0.17	493923	neg357	0.892171	0.410609	H	neg	9	89462.1	107500	77432.8	13947.3	14013.9	11744.5	33912.2	27501.1	24299.4	493923	464983	455121	85217.4	69930.7	89658.9	357	bp	0.979869	1	493923	n2630	1	142:100
282.133	8.36532	C24H36N8O8	2	Arg-Phe-Asp-Gln	3	0	Peptides	-0.917915	-91.2659		B'F'S	Arg-Phe-Asp-Gln	0	bp	xACN			0.11	0.15	493273	pos439	0.94184	0.442307	Double-charge	pos	9	448007	480395	486218	0	0	0	0	0	0	434168	364530	491645	395796	493273	443277	439	bp	0.890378	1	493273	p2852	1	282:100
123.975	2.62788										B		0	bp				0.09	0.09	491220	neg359	0.920379	0.246348		neg	9	489226	491220	484750	304356	309725	322364	461465	467526	452253	457206	422732	438401	406498	489538	452499	359	bp	0.948164	1	491220	n2632	1	124:100
133.875	3.72482				0.2						F		0	bp				0.09	0.26	490003	neg361	1.02777	0.87529		negneg	9	268067	451633	426260	366355	324764	372041	372242	291674	327672	490003	471577	425474	357107	430262	390414	361	bp	0.944048	1	490003	n2636	1	134:100
276.089	14.1047										B'F'S		0	bp				0.09	0.16	489834	neg362	0.758146	0.0135787		neg	9	444618	425184	489834	0	0	0	0	0	0	229451	212159	284676	308863	363204	358735	362	bp	0.936695	1	489834	n2637	1	276:100_256:72_148:34
238.132	3.22493	C24H36N4O6	3	Ile-Phe-Thr-Pro	3	0	Peptides	-0.35866	-210.084		B'F'S	Ile-Phe-Thr-Pro	0	bp				0.07	0.15	487390	pos441	1.05236	0.614796	Double-charge	pos	9	425716	480911	358481	162885	154765	161728	193741	158786	158734	413341	363894	487390	410269	465652	455430	441	bp	0.867256	1	487390	p2855	1	238:100
210.038	12.9312	C6H10O8	6	D-Glucarate	8	Central	KEGG_Metacyc	0.172025	-22.6639		B'S	D-Glucarate	0	bp				0.78	1.04	482595	neg363	1.53152	0.52327	H	neg	8	141401	135184	221871	0	0	0	0	0	0	37502.6	16770.7	0	134523	146278	482595	363	bp	0.933993	1	482595	n2640	1	210:100
491.316	3.43952										B		0	bp					0.13	479634	pos442	0	0.00517096		pos	3	479634	396369	382712	0	0	0	0	0	0	0	0	0	0	0	0	442	bp	0.894323	1	479634	p2856	1	491:100
148.016	4.56711				0.2						B'F		0	bp				0.12	0.2	475238	pos443	0.680583	0.0900606		pos	9	475238	407709	318960	116041	164769	120535	251135	232056	256354	327329	344840	268431	274485	239875	303637	443	bp	0.908637	1	475238	p2857	1	148:100
269.185	22.4036				0.2						B'F'S		0	bp				0.14	0.32	475146	pos444	0.891826	0.351728		pos	9	366479	431610	475146	0	0	0	0	0	0	82685.5	67556.7	123790	334438	365158	435910	444	bp	0.973601	1	475146	p2858	1	269:100
115.075	16.6035				0.2						B'F'S		0	bp				0.41	0.41	474254	pos445	0.767647	0.330794		pos	9	388157	400837	474254	0	0	6208.17	0	0	0	402250	268942	408142	373068	423991	172669	445	bp	0.866577	1	474254	p2859	1	115:100
214.023	4.05939							3.2993			B'F'S		0	bp				0.5	0.5	473444	neg365	1.04768	0.909595		neg	9	450646	264081	197420	29603.1	30909.5	27640.1	57187.7	49363.9	62208.9	329894	334942	284525	473444	153356	328838	365	bp	0.934962	1	473444	n2642	1	214:100_809:51
182.094	4.41351	C10H14O3	8	[PR] Iridotrial	7	0	KEGG_Lipidmaps	0.65122	-33.2143	0.623762	B'F'S	[PR] Iridotrial	0	bp				0.02	0.32	472098	pos446	1.41338	0.0940538	H	pos	9	292655	182525	280150	52400.5	76593	72021.5	115569	100489	108725	253732	472098	317601	351433	352079	364058	446	bp	0.906868	1	472098	p2860	1	182:100
123.983	10.6724	C2H4O4S	1	Sulfoacetaldehyde	8	Central	KEGG_Metacyc	0.224572	19.2243		B'F'S	Sulfoacetaldehyde	0	bp				0.19	0.19	466587	neg367	0.658258	0.0241815	H	neg	9	383341	466587	417327	4793.06	11424.6	8688.39	5890.41	6572.87	5633.94	253367	299460	338621	243314	250375	340491	367	bp	0.956192	1	466587	n2645	1	124:100
114.032	7.77137	C5H6O3	6	2-Hydroxy-2,4-pentadienoate	8	Central	KEGG_Metacyc	-0.218899	-13.1652	-0.262747	B'F'S	2-Hydroxy-2,4-pentadienoate	0	bp				0.08	0.38	464446	neg369	0.786005	0.0563437	H	neg	9	379869	464446	395074	21779.6	20613.7	20165.8	46803.8	48454.1	51514.5	182067	278518	400210	297604	345292	331270	369	bp	0.954504	1	464446	n2648	1	114:100_177:74
96.9874	0.0821485										F		0	bp			x-H2O	0.06	0.14	454760	neg372	0.893287	0.324061		neg	9	342568	454760	391413	246124	343882	316396	405021	361845	312353	446202	409527	432908	331163	355349	375376	372	bp	0.952822	1	454760	n2652	1	97:100_98:75_236:25_158:18
557.372	3.32358										B'F'S		0	bp				0.34	0.34	453994	neg374	1.1072	0.684751		neg	9	376406	323227	272691	0	0	0	0	0	0	196244	269254	196600	220723	401841	453994	374	bp	0.858267	1	453994	n2657	1	557:100_536:72_550:68_537:37
341.614	12.83										B'F'S		0	bp				0.34	0.74	449128	neg377	0.630939	0.131776		neg	9	94967.6	85177.2	136781	0	0	0	0	0	0	89794.3	203830	449128	75144.8	83533.9	41281.8	377	bp	0.831349	1	449128	n2664	1	342:100
242.09	9.6138	C10H14N2O5	1	Thymidine	4	Central	KEGG_Metacyc_HMDB	0.114768	39.9388	0.114768	B'S	Thymidine	0	bp				0.05	0.12	447374	pos447	0.65507	0.0273547	H	pos	6	355915	394252	447374	0	0	0	0	0	0	0	0	0	273282	246910	264281	447	bp	0.824599	1	447374	p2861	1	242:100
213.842	8.76005										B'F		0	bp				0.1	0.1	445749	neg380	0.942302	0.442288		neg	9	445749	425877	388974	384057	368412	356628	330692	340112	346702	398954	435221	429081	428089	351991	407786	380	bp	0.809129	1	445749	n2667	1	214:100
247.142	4.55875	C11H21NO5	1	Hydroxybutyrylcarnitine	3	0	HMDB	-1.23761	-85.7422		B'F'S	Hydroxybutyrylcarnitine	0	bp				0.09	0.37	444860	pos449	0.993752	0.9623	H	pos	9	288404	213325	209131	22625.3	35913.7	34979	28236.9	35222.3	39592.4	275896	219979	444860	242973	253119	210327	449	bp	0.878033	1	444860	p2863	1	247:100_141:65
230.163	5.50216	C11H22N2O3	2	Leu-Val	7	0	Peptides	0.253266	-25.9231		B'F'S	Leu-Val	0	bp				0.15	0.15	440712	neg384	0.968166	0.742838	H	neg	9	384278	394733	405619	0	0	0	0	0	0	304328	361378	407738	326031	380176	440712	384	bp	0.894925	1	440712	n2673	1	230:100_166:67
262.099	13.5069										B'F'S		0	bp				0.48	0.62	439205	pos450	0.804379	0.518068		pos	9	150554	98116.1	94349.7	0	0	0	0	0	0	101934	271519	439205	59694.7	73947.4	142276	450	bp	0.978546	1	439205	p2865	1	262:100_203:33
245.083	7.44871	C18H30N6O6S2	1	Cys-Met-Thr-His	3	0	Peptides	0.210792	-114.802		B'F'S	Cys-Met-Thr-His	0	bp				0.17	0.17	438766	neg385	0.81269	0.129276	Double-charge	neg	9	402169	438766	379585	0	0	0	0	0	0	273551	270417	325219	269548	341624	380732	385	bp	0.972348	1	438766	n2675	1	245:100
414.149	10.8017	C15H22N6O8	1	Asp-Gly-Ser-His	7	0	Peptides	-2.93777	-48.1243		B'F'S	Asp-Gly-Ser-His	0	bp				0.25	0.29	436575	neg386	1.3541	0.206936	H	neg	9	261441	286504	250808	0	0	0	0	0	0	276216	409366	239105	383539	436575	261479	386	bp	0.924122	1	436575	n2676	1	414:100_298:85
226.095	5.90395	C10H14N2O4	2	carbidopa	7	0	Metacyc	0.604967	-35.9248	0.627082	B'F'S	carbidopa	0	bp				0.15	0.19	428749	neg390	0.751985	0.134189	H	neg	9	293980	371419	428749	0	0	0	0	0	0	195148	168250	201931	230129	279231	313423	390	bp	0.944747	1	428749	n2682	1	226:100
139.585	19.0252										B'F'S		0	bp			x2-mer	0.23	0.23	425774	pos455	0.959385	0.780646		pos	9	332304	376661	349581	0	0	0	0	0	0	316562	250019	346083	305683	284096	425774	455	bp	0.963825	1	425774	p2875	1	140:100_198:98_98:65_279:33
236.08	8.3905	C11H12N2O4	2	L-Formylkynurenine	8	Central	KEGG_Metacyc_HMDB	-0.242661	6.35173		B'F'S	L-Formylkynurenine	0	bp			xACN	0.16	0.24	421377	neg396	0.404699	0.0125594	H	neg	9	421377	325162	323328	0	0	0	0	0	0	49014.2	50767.8	73342.5	166412	120092	146471	396	bp	0.947781	1	421377	n2695	1	236:100_191:60_172:49_277:45
410.253	4.29822	C20H34N4O5	1	Pro-Val-Val-Pro	3	0	Peptides	0.922958	-132.655		B'S	Pro-Val-Val-Pro	0	bp		5.5	xC13	0.2	1.73	416728	neg397	0.869189	0.414424	H	neg	7	335628	295140	416728	0	0	0	0	0	0	0	0	49099.8	293398	368969	248105	397	bp	0.947384	1	416728	n2699	1	410:100_426:55_411:28_279:25_284:17
129.967	14.3259										B'F'S		0	bp				0.65	0.65	408787	neg399	1.40618	0.567379		neg	9	82516.9	144147	305836	10375.6	10025.8	9433.02	0	0	0	408787	211558	268183	360017	325041	63732	399	bp	0.95272	1	408787	n2705	1	130:100_264:58
246.04	15.022										B'F'S		0	bp				0.25	0.27	405561	pos459	0.844359	0.377602		pos	9	358759	284905	257107	0	0	0	7467.14	0	0	291691	240577	405561	181776	289482	289316	459	bp	0.862676	1	405561	p2882	1	246:100
233.126	4.78444	C10H19NO5	1	Hydroxypropionylcarnitine	3	0	HMDB	-0.095518	-84.2702	-2.92659	B'F'S	Hydroxypropionylcarnitine	0	bp				0.12	0.77	401628	pos461	0.510801	0.00110482	H	pos	9	376500	382049	401628	36784.7	42911.7	37692.3	66787.4	66700.1	61917.1	97655.1	329639	97192.3	170204	216224	206191	461	bp	0.945429	1	401628	p2884	1	233:100
293.157	4.80026	C33H46O9	1	5-Oxoavermectin ''2b'' aglycone	7	0	KEGG	-0.494369	16.6712		B'S	5-Oxoavermectin ''2b'' aglycone	0	bp	xC13			0.08	0.21	400756	pos462	0.952373	0.738823	Double-charge	pos	6	400756	268843	390758	0	0	0	0	0	0	0	0	0	339709	362556	307590	462	bp	0.868105	1	400756	p2885	1	293:100
208.037	11.1187	C10H8O5	1	Fraxetin	7	0	KEGG	0.190952	43.1055		B'F'S	Fraxetin	0	bp				0.13	0.4	393215	neg402	1.23461	0.425739	H	neg	9	93270.9	113835	47385.2	0	0	0	0	0	0	268942	250672	393215	91021.5	118936	104241	402	bp	0.911323	1	393215	n2726	1	208:100
254.151	20.5306	C24H40N6O6	2	Ala-Lys-Lys-Tyr	7	0	Peptides	0.749045	22.0674		B'F'S	Ala-Lys-Lys-Tyr	0	bp	xN15			0.14	0.17	393036	pos464	1.0224	0.858849	Double-charge	pospos	9	305661	306973	393036	0	0	0	0	0	0	103450	82972.5	118014	289086	375656	363455	464	bp	0.970978	1	393036	p2887	1	254:100
172.074	9.64062	C8H12O4	4	[FA dioxo(8:0)] 4,7-dioxo-octanoic acid	7	0	Lipidmaps	-0.0201597	27.3577	-0.0201597	B'F	[FA dioxo(8:0)] 4,7-dioxo-octanoic acid	0	bp				0.94	0.94	391973	neg404	0.10108	0.00602885	H	neg	8	302105	272306	391973	19368.4	17168.4	18605.4	28828.7	21245.1	25462.9	108923	72585.4	88644	36920.2	60762	0	404	bp	0.904734	1	391973	n2728	1	172:100
118.97	14.2125				0.2						B'F'S		0	bp	xC13			0.55	0.55	390813	neg405	0.958482	0.924714		neg	9	129848	293153	390813	0	0	0	4221.89	0	0	337754	196889	317495	349436	334450	96140.1	405	bp	0.954273	1	390813	n2729	1	119:100_246:46
199.872	8.10871										B'F'S		0	bp				0.02	0.07	385313	neg408	0.970403	0.487413		neg	9	342379	365922	325241	261003	266500	271112	287410	283968	278956	340892	338903	385313	343390	330385	329178	408	bp	0.981908	1	385313	n2734	1	200:100
83.9348	5.50403										S		0	bp				0.07	0.14	382650	pos467	1.30055	0.0458787		pospos	9	231696	292109	305565	176558	275779	273965	290955	319266	293178	333536	349604	303414	330643	365342	382650	467	bp	0.977971	1	382650	p2890	1	84:100
115.944	3.7099										B'F'S		0	bp				0.15	0.22	365783	neg415	1.16432	0.369056		neg	9	346389	222996	272337	214175	220766	205881	190481	217059	199268	262090	329784	301909	365783	340706	273544	415	bp	0.90719	1	365783	n2744	1	116:100
258.122	9.02234										B'S		0	bp				0.22	0.32	361341	neg416	0.990087	0.96708		neg	6	236756	199096	361341	0	0	0	0	0	0	0	0	0	286956	305872	196464	416	bp	0.914635	1	361341	n2745	1	258:100
115.944	8.94961										B'F'S		0	bp				0.08	0.14	360011	neg417	1.02356	0.686783		neg	9	299559	330756	318314	198648	195453	206171	177364	209927	209867	319401	360011	269200	307265	352185	311530	417	bp	0.830697	1	360011	n2746	1	116:100_219:58
227.127	6.64368	C20H34N6O6	4	Asn-Lys-Pro-Pro	3	0	Peptides	0.618157	-140.831		B'F'S	Asn-Lys-Pro-Pro	0	bp				0.49	0.49	359022	neg418	0.854095	0.617841	Double-charge	neg	9	228166	261192	321551	0	0	0	0	0	0	138221	128882	187405	182456	359022	151115	418	bp	0.910383	1	359022	n2748	1	227:100
242.127	14.1527										B'F'S		0	bp			xK+	0.42	0.42	356307	pos474	0.817689	0.465497		pospos	9	344757	275211	267350	0	0	0	0	0	0	139519	122557	127912	162327	206915	356307	474	bp	0.943811	1	356307	p2902	1	242:100
203.116	6.22549	C9H17NO4	1	O-Acetylcarnitine	4	Central	KEGG_Metacyc_HMDB	0.96692	-37.8072		B'F'S	O-Acetylcarnitine	0	bp				0.26	0.26	355442	neg420	0.935824	0.690744	H	neg	9	314179	296542	286999	0	0	0	0	0	0	255138	240281	261986	212672	355442	271994	420	bp	0.898172	1	355442	n2750	1	203:100
174.089	4.81396	C8H14O4	3	Dimethyl adipate	7	0	KEGG	0.243485	-8.23099		F	Dimethyl adipate	0	bp	xMSnoise			0.3	0.3	343070	neg425	0.812807	0.388223	H	neg	9	201925	239297	148447	55968.1	85065.2	82858.5	226487	185103	206530	228854	315072	343070	212276	119839	147172	425	bp	0.928684	1	343070	n2755	1	174:100_144:64_202:32_188:28
146.094	4.42629	C7H14O3	8	ethyl-(2R)-methyl-(3S)-hydroxybutanoate	7	0	Metacyc	0.510191	-35.5915	0.475966	B'F	ethyl-(2R)-methyl-(3S)-hydroxybutanoate	0	bp				0.35	0.35	339103	neg428	0.539738	0.0536647	H	neg	9	219643	196825	298196	74600.6	91383.8	84491.9	133743	163778	139095	314618	339103	185407	91231	177693	116808	428	bp	0.928565	1	339103	n2761	1	146:100_156:43
220.114	8.01806	C20H32N4O7	3	Asp-Leu-Pro-Pro	7	0	Peptides	2.34267	-24.7184		B'S	Asp-Leu-Pro-Pro	0	bp				0.22	1	334932	neg431	0.718801	0.0815951	Double-charge	neg	8	258536	312940	334932	0	0	0	0	0	0	34312.9	0	16907.7	180057	272432	199038	431	bp	0.946123	1	334932	n2765	1	220:100_228:37_443:36
211.142	6.6501										F		0	bp					0.88	330381	pos477	0	0.189224		pos	5	0	41103.2	52207.2	71700.1	71099.6	112386	92841.7	111135	100980	186871	330381	177467	0	0	0	477	bp	0.869121	1	330381	p2906	1	211:100
205.921	13.7535										B'F'S		0	bp				0.38	0.38	329115	neg434	0.805345	0.396484		neg	9	240855	309325	306459	55694.7	55831.9	57012	121264	61000.9	58407.6	240976	205681	256762	161207	329115	199568	434	bp	0.920731	1	329115	n2770	1	206:100
199.872	6.93716				0.2						F'S		0	bp				0.08	0.08	327310	neg435	1.1279	0.125924		neg	9	247353	252761	235478	211604	196338	201210	252946	191982	189927	299503	327310	282625	298889	253505	277282	435	bp	0.868816	1	327310	n2771	1	200:100
102.116	14.0268	C5H14N2	2	Cadaverine	8	Central	KEGG_Metacyc_HMDB	-0.0787845	-5.49008		B'F'S	Cadaverine	0	bp				0.22	0.24	326551	pos478	1.25667	0.286039	H	pos	9	253234	158508	212169	7997.96	105230	11726.1	55051.4	51599.8	42053.9	204557	211073	306069	216861	240639	326551	478	bp	0.976981	1	326551	p2907	1	102:100_203:30
98.0844	23.6746										B'F'S		0	bp				0.24	0.24	323701	pos480	0.920108	0.662091		pos	9	323701	224711	252793	10361.5	6052.26	11863.7	20133.9	18107.1	19156.1	222821	227227	214391	208536	314245	214415	480	bp	0.971009	1	323701	p2910	1	98:100_313:43_280:25_220:21_206:11
279.133	8.20646										B'S		0	bp				0.6	0.6	316547	pos481	0.480626	0.073437		pos	6	281560	316547	250072	0	0	0	0	0	0	0	0	0	50745.9	213417	143495	481	bp	0.847232	1	316547	p2915	1	279:100
173.933	14.2793				0.2						B'F'S		0	bp				0.72	0.72	310903	neg440	0.898579	0.84811		neg	9	81240.7	228485	310903	0	0	0	0	0	0	210494	27991.6	214536	241089	283783	32812.7	440	bp	0.810096	1	310903	n2777	1	174:100
210.126	4.30094	C12H18O3	5	(+)-7-Isojasmonic acid	7	0	KEGG_Metacyc_Lipidmaps	-0.0166605	-41.3061		B'S	(+)-7-Isojasmonic acid	0	bp				0.04	0.92	310773	pos483	1.10746	0.750556	H	pos	8	115898	94496.6	235077	52058.3	63899.1	57818.6	76319.5	78251.5	78956	0	310773	208354	157749	170369	165225	483	bp	0.929845	1	310773	p2917	1	210:100
139.1	4.80259	C8H13NO	2	Tropinone	3	0	KEGG_Metacyc	0.155577	-57.17	0.119632	F	Tropinone	0	bp	x-H2O				0.44	305983	pos485	0	ND	H	pos	3	0	0	0	8534.92	8495.28	9662.09	9690.88	11866.7	19720.9	114150	259267	305983	0	0	0	485	bp	0.858129	1	305983	p2919	1	139:100
127.96	7.03218										B'F'S		0	bp				0.3	0.34	305353	neg444	0.905478	0.608161		neg	9	170006	159680	165619	43715.3	49565.4	62881.5	87450.3	102966	95074.2	178761	305352	175464	201148	125467	121873	444	bp	0.931477	1	305352	n2781	1	128:100
259.117	8.37288	C10H17N3O5	3	Linatine	8	Central	KEGG	-0.0708829	-49.9632	-0.0708829	B'F'S	Linatine	0	bp				0.17	0.18	303656	neg446	0.947072	0.668774	H	neg	9	245845	303656	270535	0	0	0	0	0	0	230316	177500	257643	207907	293848	274877	446	bp	0.946998	1	303656	n2783	1	259:100
349.92	23.7755										B'F'S		0	bp				0.29	0.44	303001	neg447	1.05436	0.802734		neg	9	288068	227020	210583	74966.5	0	28081.2	41276.3	32792.6	0	192691	90123.5	239429	170792	303001	291326	447	bp	0.954558	1	303001	n2784	1	350:100_340:85_330:75_428:59
325.164	4.50305				0.2						B'F'S		0	bp				0.25	0.25	300845	neg448	0.488036	0.0191828		neg	9	243115	300845	211977	0	0	0	0	0	0	124991	78718.4	125344	97567.5	113979	157378	448	bp	0.893643	1	300845	n2788	1	325:100
245.138	6.55347	C10H19N3O4	6	Leu-Asn	7	0	Peptides	0.198396	-25.4389	0.218792	B'F'S	Leu-Asn	0	bp				0.25	0.25	300568	neg449	0.70864	0.0908777	H	neg	9	222231	246522	215174	0	0	0	0	0	0	300568	241586	277732	124960	154117	205582	449	bp	0.851108	1	300568	n2789	1	245:100
193.085	8.28673										B'F'S		0	bp				0.16	0.45	299274	pos486	0.897687	0.424445		pos	9	236565	236277	299274	0	0	0	0	0	0	94970.8	113474	213480	262183	191169	239768	486	bp	0.872946	1	299274	p2920	1	193:100
176.871	14.2268				0.2						B'F'S		0	bp				0.79	0.79	294481	pos488	0.749792	0.653535		pos	9	48034.8	287284	294481	0	0	0	0	0	0	222564	92431.8	79870.7	214842	243058	14318.4	488	bp	0.941045	1	294481	p2922	1	177:100
403.018	12.9203	C9H15N3O11P2	1	CDP	8	Central	KEGG_Metacyc_HMDB	-0.789487	0		F'S	CDP	0	bp				0.52	1.73	290299	pos489	4.18783	0.121707	H	pos	7	0	0	139999	0	0	0	0	0	0	242149	238888	249547	88250.4	207744	290299	489	bp	0.843488	1	290299	p2923	1	403:100
139.91	13.872				0.2						B'F		0	bp				0.88	0.88	284425	pos491	0.821455	0.759816		pos	8	61883	225680	284424	0	0	0	0	0	0	119649	123683	214283	210290	259572	0	491	bp	0.850656	1	284424	p2925	1	140:100_729:62
369.975	23.8359										B		0	bp			x-H2O	0.15	0.17	283714	pos492	0.92198	0.48651		pos	9	237046	283714	235782	124328	125177	142994	230938	229050	228404	213558	169769	242074	207426	272260	217830	492	bp	0.979879	1	283714	p2927	1	370:100_393:71_437:62_311:46_363:34_335:33_352:30_275:24
108.094	4.00303	C16H24	1	[PR] (+)-3-longipinen-5-one	7	0	Lipidmaps	0.164933	-33.7464		F'S	[PR] (+)-3-longipinen-5-one	0	bp				0.26	0.88	283426	pos493	1.61983	0.354444	Double-charge	pos	8	0	181425	222506	47806.9	58047.1	51485.4	77433.3	75131	60913.2	151511	265362	276615	183254	187621	283426	493	bp	0.897064	1	283426	p2935	1	108:100
115.944	4.95159				0.2						B'S		0	bp				0.13	0.13	282350	neg454	1.04479	0.653879		neg	9	237295	226288	258808	191762	161260	198759	179338	143148	156488	213761	217589	193243	256831	215568	282350	454	bp	0.815697	1	282350	n2795	1	116:100
230.062	18.2131										B'F'S		0	bp				0.19	0.19	280362	pos494	0.791648	0.179592		pos	9	251842	280362	202953	0	0	0	0	0	0	200392	211814	219274	184393	235676	161916	494	bp	0.881802	1	280362	p2936	1	230:100
154.099	4.05238	C9H14O2	11	[FA (9:2)] 2,6-nonadienoic acid	7	0	Lipidmaps	0.0528962	-45.8564	0.0528962	S	[FA (9:2)] 2,6-nonadienoic acid	0	bp				0.57	1.73	278740	pos497	6.72643	0.1059	H	pos	7	0	75727.6	0	34780.7	52599.5	46625.2	65548.1	53535.8	48358.3	54013.8	148561	185866	278740	135944	94692.2	497	bp	0.867686	1	278740	p2939	1	154:100
166.998	13.8254										B'F'S		0	bp				0.44	0.59	278136	neg456	0.627404	0.396419		neg	9	72159.8	278136	176136	0	0	0	0	0	0	120038	87436.2	181098	94654.4	163990	71641.3	456	bp	0.901888	1	278136	n2798	1	167:100_192:61
199.906	23.5461										F		0	bp				0.2	0.37	277256	neg457	0.73387	0.338314		neg	9	215309	120635	265508	85953.3	109494	109363	152169	187001	116845	221976	197479	277256	113521	165471	162395	457	bp	0.936694	1	277256	n2800	1	200:100_486:77
107.048	0.0506198										B		0	bp				0.21	0.54	276954	neg458	0.662265	0.0343799		neg	9	276954	255078	242988	77209.6	102763	144237	136044	121214	207566	104054	110686	252352	149057	212429	151782	458	bp	0.803019	1	276954	n2802	1	107:100_110:50
167.944	14.3773				0.2						B'F'S		0	bp				0.27	0.27	275684	neg460	0.960817	0.845905		neg	9	183997	259028	275684	15958.3	16922.6	16491.1	17622.3	6046.62	6120.24	265758	239181	260427	268537	262245	159767	460	bp	0.918784	1	275684	n2805	1	168:100
194.142	15.2449										B'F'S		0	bp				0.1	0.47	274768	pos498	0.89972	0.233527		pos	9	202250	233241	239051	0	0	0	0	0	0	202361	274768	96244.3	179822	215878	211199	498	bp	0.958693	1	274768	p2940	1	194:100_266:44
335.21	3.74647	C19H29NO4	1	Ankorine	7	0	KEGG	1.16572	-41.5699		B'S	Ankorine	0	bp	xACN			0.14	0.14	273646	neg463	1.01224	0.914906	H	neg	6	228985	273646	215957	0	0	0	0	0	0	0	0	0	207465	272431	247483	463	bp	0.806381	1	273646	n2809	1	335:100
135.933	13.5756										B'F'S		0	bp				0.53	0.53	266146	neg467	1.03421	0.934703		neg	9	101930	194056	245077	0	0	0	0	0	0	239319	149037	160738	216329	266146	77098	467	bp	0.938607	1	266146	n2813	1	136:100_136:73
291.158	19.7566	C15H21N3O3	1	Eseridine	3	0	KEGG	0.0842904	70.5013		B'F'S	Eseridine	0	bp				0.09	0.15	266092	pos501	0.876617	0.269069	H	pos	9	201096	266092	241435	6241.67	3873.61	3883.11	42589	29353.3	23693.4	111842	97763.9	132601	188307	207169	225714	501	bp	0.970646	1	266092	p2944	1	291:100
320.104	9.6438	C20H16O4	1	Phenolphthalin	7	0	KEGG	-1.51148	42.1092		B'F'S	Phenolphthalin	0	bp				0.06	0.32	264682	neg468	0.709559	0.252135	H	neg	9	167151	264682	150829	0	0	0	0	0	0	137199	135252	193561	128310	143324	141798	468	bp	0.859168	1	264682	n2815	1	320:100
365.195	4.65629	C18H27N3O5	5	Leu-Ala-Tyr	7	0	Peptides	0.976488	-34.0446	-2.69277	B'F'S	Leu-Ala-Tyr	0	bp				0.2	0.29	263824	neg470	0.802706	0.373218	H	neg	9	43482.5	79095.2	67643.5	0	0	0	0	0	0	156611	241559	263824	38899.1	55956	57836.7	470	bp	0.935994	1	263824	n2818	1	365:100_186:86
150.104	4.21089	C10H14O	26	[PR] Perillyl aldehyde	7	0	KEGG_Metacyc_Lipidmaps_HMDB	0.0501137	-32.7979	0.0834238	S	[PR] Perillyl aldehyde	0	bp				0.04	1.73	263265	pos502	1.88147	0.278955	H	pos	6	263265	0	117804	21011.4	24854.9	23922.2	33580.3	29981.9	46171.7	0	92110.5	0	229179	242379	245410	502	bp	0.912495	1	263265	p2945	1	150:100
323.138	7.68873	C37H42O10	1	Gniditrin	7	0	KEGG	-2.10144	47.9758		B'F'S	Gniditrin	0	bp				0.22	0.61	262679	pos503	0.991774	0.960926	Double-charge	pos	9	226861	172874	234250	0	0	0	0	0	0	39624.6	46040.4	112685	190713	262679	175377	503	bp	0.874576	1	262679	p2946	1	323:100
236.178	3.91362	C15H24O2	10	Farnesoic acid	7	0	KEGG_Metacyc	0.732024	-33.7148	0.732024	B'F	Farnesoic acid	0	bp				0.38	0.49	257835	neg471	0.39144	0.157808	H	neg	9	99148.8	141889	257835	18332.6	23776.3	19688.5	40876.5	30536	37852.1	113036	145046	130678	40479.4	64679.5	90119.6	471	bp	0.840699	1	257835	n2820	1	236:100_214:77
161.904	4.88699	C2HO2Cl3	1	Trichloroacetate	3	0	KEGG_Metacyc	0.642233	-58.8122		B	Trichloroacetate	0	bp				0.4	0.4	256792	neg475	1.13292	0.662938	H	negnegneg	9	158351	154478	158892	115565	113247	100289	131034	116358	105556	166982	153052	117898	117127	160504	256792	475	bp	0.940746	1	256792	n2826	1	162:100
280.082	14.3261	C18H34N4O12P2	1	Cyclobutadipyrimidine	7	0	KEGG	-0.201043	0		B'F'S	Cyclobutadipyrimidine	0	bp				0.11	0.19	256789	pos508	0.701682	0.0300723	Double-charge	pos	9	256789	207885	211182	0	0	0	0	0	0	62658.8	90874.4	72127.2	163423	172748	138065	508	bp	0.814576	1	256789	p2952	1	280:100_782:75
201.914	19.4958										B		0	bp				0.19	0.19	251861	pos511	0.892573	0.3805		pos	9	222849	240006	239330	177539	183573	170941	196933	183165	197113	180808	198155	218762	175869	251861	199021	511	bp	0.879728	1	251861	p2956	1	202:100_268:44
365.162	6.08158				0.2						B'F'S		0	bp				0.2	0.2	247602	neg484	0.912172	0.560624		neg	9	247602	226394	182850	0	0	0	0	0	0	179731	154391	200967	188803	165653	244701	484	bp	0.90111	1	247602	n2839	1	365:100
389.195	4.17575										B'S		0	bp				0.14	0.17	244200	neg486	0.770992	0.133594		neg	6	192728	177716	244200	0	0	0	0	0	0	0	0	0	163024	177399	133463	486	bp	0.955621	1	244200	n2841	1	389:100_188:74_551:69
201.914	22.7729										B'F		0	bp				0.13	0.13	242304	pos514	0.865964	0.202853		pos	9	208212	199182	242304	180584	164990	151504	171577	172325	178778	185046	193382	212282	165929	213303	183383	514	bp	0.938475	1	242304	p2960	1	202:100_203:64
249.836	13.9201				0.2						B'F'S		0	bp				0.62	0.62	241698	pos515	0.903068	0.829254		pospos	9	82423.3	218273	229943	0	0	0	0	0	0	149949	127049	192463	188085	241698	49419.1	515	bp	0.915408	1	241698	p2962	1	250:100_152:86_212:56
153.09	8.02767	C7H11N3O	3	2,4-Diamino-6-hydroxylaminotoluene	4.5	0	KEGG	0.0365288	2.54555		B'F'S	2,4-Diamino-6-hydroxylaminotoluene	0	bp				0.26	0.4	241608	pos516	0.922413	0.644034	H	pos	9	241608	201858	234972	0	0	0	42788.4	15857.6	25164.4	106783	138273	227154	145778	238750	241272	516	bp	0.842505	1	241608	p2965	1	153:100
304.109	4.39325										B'S		0	bp				0.47	1.73	240048	neg491	5.66805	0.0892759		neg	7	23497.8	42375.2	20686.1	0	0	0	0	0	0	0	0	67206	87259.9	163314	240048	491	bp	0.92865	1	240048	n2851	1	304:100
198.112	14.9798										B'F'S		0	bp				0.25	0.25	239370	pos519	1.13962	0.485905		pos	9	160839	166728	191238	0	0	0	0	0	0	177239	141552	190613	144061	207811	239370	519	bp	0.969033	1	239370	p2968	1	198:100_190:58_212:46_291:33_241:32
315.278	4.16741	C18H37NO3	3	[SP hydrox] 6-hydroxysphing-4E-enine	7	0	Lipidmaps	1.15889	-10.143		B	[SP hydrox] 6-hydroxysphing-4E-enine	0	bp					0.15	238442	neg492	0	0.00736258	H	neg	3	227458	178196	238442	0	0	0	0	0	0	0	0	0	0	0	0	492	bp	0.928599	1	238442	n2852	1	315:100
123.975	23.2599										B		0	bp				0.13	0.13	237823	neg493	0.886464	0.226389		neg	9	204606	222651	237823	110161	111924	119090	199064	200444	200705	196206	189560	209791	172955	222180	194434	493	bp	0.972548	1	237823	n2853	1	124:100_230:98_168:94_118:25
205.921	14.9181										B'F'S		0	bp				0.08	0.18	237613	neg494	1.04628	0.720152		neg	9	196617	237613	164822	53995.7	55831.9	52537.9	100222	56522.8	58599.4	197601	210548	223645	196165	228992	201622	494	bp	0.948536	1	237613	n2857	1	206:100
150.116	18.8086										B'F'S		0	bp				0.26	0.37	237477	pos522	1.00083	0.996265		pos	9	158371	198454	195258	0	0	0	38168.4	20623.7	5594.97	102803	79928.1	46209.9	148104	166962	237477	522	bp	0.908995	1	237477	p2975	1	150:100
418.163	4.21226	C22H26O8	3	Euparotin acetate	7	0	KEGG	0.730653	5.03919		F	Euparotin acetate	0	bp				0.89	1.73	236757	neg495	2.36697	0.435057	H	neg	6	0	0	18737.3	0	0	0	0	0	0	236281	236757	187819	0	19348.9	25001.8	495	bp	0.935587	1	236757	n2858	1	418:100_142:75
359.807	13.747				0.2						B'F'S		0	bp				0.73	0.73	235127	pos523	1.35703	0.616172		pos	9	63047.4	170128	93501	0	0	0	0	0	0	180774	85004.7	199790	180355	235127	27830	523	bp	0.860116	1	235127	p2976	1	360:100
179.142	16.9606				0.1						B'S		0	bp	x-FA			0.28	0.28	234732	pos524	0.599689	0.0335143		pos	6	210415	234732	195932	0	0	0	0	0	0	0	0	0	156191	140161	88096.6	524	bp	0.811788	1	234732	p2977	1	179:100
219.13	8.10471	C20H34N6O5	5	Ala-Leu-Val-His	3	0	Peptides	2.15699	-97.416		B'F'S	Ala-Leu-Val-His	0	bp	xC13			0.13	0.19	232510	neg501	0.832813	0.0998872	Double-charge	neg	9	201612	213733	232510	0	0	0	0	0	0	173907	135203	200290	153131	196478	189932	501	bp	0.898979	1	232510	n2869	1	219:100_212:96_210:67_80:30
118.032	21.7358										B'F'S		0	bp				0.07	0.07	230817	pos526	1.06059	0.304949		pos	9	206360	206885	198812	139157	147875	150413	167347	167570	162792	176452	190824	195338	199622	230817	218699	526	bp	0.970316	1	230817	p2994	1	118:100
659.862	23.4864	C6H18O24P6	2	myo-Inositol hexakisphosphate	8	Central	KEGG_Metacyc_HMDB	1.49673	0		B'F'S	myo-Inositol hexakisphosphate	0	bp				0.12	0.23	229634	neg503	0.856643	0.405564	H	neg	9	229634	142597	189704	69034.8	81680.6	64638.6	83786.5	101836	66213.9	191778	162127	179155	145463	154722	181193	503	bp	0.934014	1	229634	n2874	1	660:100_208:65
128.905	12.7627										B'F'S		0	bp				0.08	0.22	224410	neg504	1.09231	0.556031		neg	9	224410	151308	161710	99840.8	114382	107630	133474	107806	105097	163118	174459	174734	212606	180782	193651	504	bp	0.877733	1	224410	n2876	1	129:100
168.079	4.38027	C9H12O3	3	1,3,5-trimethoxybenzene	7	0	KEGG_Metacyc	0.207352	-29.4342	0.177604	F	1,3,5-trimethoxybenzene	0	bp				0.98	1.73	224186	pos529	2.34076	0.468167	H	pos	6	0	0	77422.2	64564.4	65243.8	83429.3	83958.8	72019.1	85208.2	118087	199370	224186	62656.9	118570	0	529	bp	0.906779	1	224186	p2998	1	168:100_261:72
422.149	13.5458							5.26386			F		0	bp				0.87	0.87	223658	neg505	34.9655	0.183518		neg	5	0	0	0	0	0	0	0	0	0	223658	140135	190655	52135.2	0	52761.3	505	bp	0.851065	1	223658	n2877	1	422:100
228.167	16.7793										B'F'S		0	bp				0.14	0.2	222379	pos530	0.916472	0.512099		pos	9	162700	189642	222379	0	0	0	0	0	0	138583	98851.5	144736	165215	158360	203141	530	bp	0.816646	1	222379	p3000	1	228:100
134.084	20.031	C8H10N2	1	2-phenylacetamidine	7	0	Metacyc	-0.215656	47.1872		B'F'S	2-phenylacetamidine	0	bp				0.15	0.21	222330	pos531	0.906394	0.558329	H	pos	9	157178	157185	222330	0	0	0	12301.2	5134.56	3818.39	136182	106695	129107	148508	147646	190302	531	bp	0.957142	1	222330	p3001	1	134:100_134:100
214.107	12.6964										B'F'S		0	bp				0.08	0.18	221861	neg508	0.934333	0.415824		neg	9	181919	221861	198742	0	0	0	0	0	0	151812	207408	158790	175908	204342	182707	508	bp	0.913584	1	221861	n2880	1	214:100
428.131	13.4323	C16H24N6O4S2	1	Ovothiol B disulfide	7	0	0	2.58272	0		B'F'S	Ovothiol B disulfide	0	bp				0.13	0.26	219288	neg512	0.678266	0.0176871	H	neg	9	209564	212890	219288	0	0	0	0	0	0	111275	67007.2	109415	123794	154994	156483	512	bp	0.898808	1	219288	n2884	1	428:100_90:55
243.105	7.44283	C10H17N3O2S	1	Biotin amide	7	0	KEGG_Metacyc_HMDB	2.00867	13.3853	1.06258	F	Biotin amide	0	bp					0.93	218829	neg513	0	0.202181	H	neg	5	42546.9	27336.9	0	0	0	0	0	0	0	75006	172686	218829	0	0	0	513	bp	0.926127	1	218829	n2886	1	243:100
262.142	4.832	C21H36N10O6	1	Arg-Val-Asn-His	3	0	Peptides	2.91774	-231.126		F	Arg-Val-Asn-His	0	bp				1.05	1.05	217115	neg517	0.540991	0.502829	Double-charge	neg	7	162061	0	118773	20090.8	24624.6	32839.3	41378.5	40538.7	67303.6	143664	217115	129122	45480.9	106448	0	517	bp	0.827117	1	217115	n2890	1	262:100
174.965	18.6942										B'F'S		0	bp				0.03	0.06	216663	neg519	1.04956	0.295712		neg	9	188574	203513	212816	135841	127601	124045	124740	132682	134149	193024	216663	203807	204768	215475	214638	519	bp	0.919518	1	216663	n2892	1	175:100
166.027	6.91632	C8H6O4	7	Terephthalate	4.5	0	KEGG_Metacyc_HMDB	0.142018	-45.91	0.142018	B'F'S	Terephthalate	0	bp				0.18	0.38	214804	neg521	0.687277	0.286079	H	neg	9	185743	110695	93301.7	17172.7	16764.2	18169.2	18581.2	10477.7	14213.6	185581	127773	214804	88479.1	74075	105305	521	bp	0.886575	1	214804	n2898	1	166:100
199.887	14.8421										B'F'S		0	bp				0.08	0.16	213860	pos534	0.977663	0.839702		pos	9	155288	189882	213860	0	8096.17	0	24026.4	0	0	174996	143124	176952	167135	194574	184834	534	bp	0.914213	1	213860	p3006	1	200:100
142.032	21.1254										B'S		0	bp				0.05	0.05	207721	pos535	1.01109	0.745811		pos	9	196413	192855	200468	136628	136371	145488	174445	165542	162162	169810	182704	187971	188366	207721	200187	535	bp	0.954632	1	207721	p3007	1	142:100
227.189	23.8596										B'S		0	bp			x-H2O	0.05	0.07	207202	pos537	1.02705	0.615396		pospos	9	206111	188940	179729	155604	152333	158422	140628	177198	157324	174807	180048	194343	189002	207202	194124	537	bp	0.978766	1	207202	p3009	1	227:100_346:89_289:63_274:51_407:51_407:40_425:39_217:34_261:31_646:30_245:27_240:22_357:20_328:16
256.179	4.0788										B'S		0	bp				0.18	1.11	205437	neg527	0.710249	0.154873		neg	9	113055	148779	182806	0	0	0	0	0	0	21406.4	43507.9	205437	85929.2	123139	106737	527	bp	0.820506	1	205437	n2906	1	256:100
190.104	6.13224				0.2						B'F'S		0	bp	xMSnoise			0.19	0.19	203667	neg531	1.18421	0.298963		neg	9	133103	161918	166567	0	0	0	0	0	0	165356	139975	155881	142092	200856	203667	531	bp	0.825835	1	203667	n2910	1	190:100
479.663	14.2569										B'F'S		0	bp				0.07	0.29	198036	neg535	0.741754	0.0116942		neg	9	125490	127728	127550	0	0	0	0	0	0	135997	113622	198036	101884	91009.5	89543	535	bp	0.862882	1	198036	n2914	1	480:100
111.08	2.06394	C5H9N3	1	1H-Imidazole-4-ethanamine	4	Central	KEGG_Metacyc_HMDB	-0.108732	-391.078		B'F'S	1H-Imidazole-4-ethanamine	0	bp				0.18	0.18	197556	pos545	0.924757	0.55927	H	pos	9	158688	197556	164749	104607	104726	92650.6	125471	124432	117645	191754	141466	171797	154044	191747	136001	545	bp	0.816984	1	197556	p3032	1	111:100
160.11	4.56111	C8H16O3	14	Ethyl (R)-3-hydroxyhexanoate	7	0	KEGG_Metacyc	0.510419	-19.0422		B'F	Ethyl (R)-3-hydroxyhexanoate	0	bp				0.5	0.52	196505	neg536	0.480957	0.0430863	H	neg	9	153185	108511	138209	17713	20521.8	19491.2	61208.6	57293.1	74378.1	81047.3	92189.2	196505	52423.7	39699.2	100214	536	bp	0.876252	1	196505	n2915	1	160:100
329.174	15.9388										B'F'S		0	bp				0.33	0.33	193637	pos546	0.968163	0.888775		pos	9	130984	138371	176857	0	0	0	0	0	0	118711	132278	193637	94763.7	146681	190561	546	bp	0.862036	1	193637	p3033	1	329:100
205.119	17.3962	C17H30N8O4	1	Val-Arg-His	7	0	Peptides	-1.96238	8.02581		B'F'S	Val-Arg-His	0	bp				0.07	0.22	192254	pos547	0.779918	0.222677	Double-charge	pos	9	129232	124460	182322	0	0	0	0	0	0	151817	181214	192254	108393	121978	109684	547	bp	0.891356	1	192254	p3034	1	205:100
75.0684	18.2792	C3H9NO	6	(R)-1-Aminopropan-2-ol	8	Central	KEGG_Metacyc_HMDB	-0.175075	35.5355		B'F'S	(R)-1-Aminopropan-2-ol	0	bp				0.35	0.37	191616	pos548	0.759314	0.413959	H	pos	9	191616	87450	172337	0	0	23959.3	36544.7	33198.3	26501	41292.8	64589.7	43072.6	84629.7	159088	99037.9	548	bp	0.911906	1	191616	p3035	1	75:100
265.062	4.74936										F		0	bp					0.32	188435	neg539	0	ND		neg	3	0	0	0	0	0	0	0	0	0	97945	188435	174949	0	0	0	539	bp	0.914883	1	188435	n2919	1	265:100
246.101	6.33608	C13H14N2O3	4	N-Acetyl-D-tryptophan	7	0	KEGG_Metacyc	0.283075	-16.0411	1.60368	B'F'S	N-Acetyl-D-tryptophan	0	bp				0.22	0.22	187148	neg540	1.37508	0.164731	H	neg	9	101515	111267	111919	0	0	0	0	0	0	73739	66785.2	49072.8	129938	187148	129403	540	bp	0.814873	1	187148	n2920	1	246:100
243.141	18.6118				0.1						B'F'S		0	bp	xC13			0.26	0.26	186904	pos550	0.975372	0.898265		pos	9	171356	162469	121174	0	0	0	0	0	0	105821	89159.3	118594	109306	186904	147582	550	bp	0.859793	1	186904	p3037	1	243:100
259.086	8.71299										B'S		0	bp				0.3	1.73	186254	neg542	0.876472	0.520228		neg	7	143999	168361	185771	0	0	0	0	0	0	55503.8	0	0	99056.6	151288	186254	542	bp	0.833337	1	186254	n2922	1	259:100
314.116	4.15434	C18H18O5	17	[Fv Hydroxy,methox] 2'-Hydroxy-3,4,5-methoxychalcone	7	0	Lipidmaps	1.4573	-12.8234	1.44138	B'F'S	[Fv Hydroxy,methox] 2'-Hydroxy-3,4,5-methoxychalcone	0	bp				0.14	0.21	185829	neg543	0.652268	0.091582	H	neg	9	145673	185829	121576	0	0	0	0	0	0	49987.7	53978.4	43755.5	85297.7	98215.1	112015	543	bp	0.868076	1	185829	n2923	1	314:100
131.106	20.877	C5H13N3O	1	N-Carbamoylputrescine	8	Central	KEGG_Metacyc	-0.0746999	48.8791		B'F'S	N-Carbamoylputrescine	0	bp				0.16	0.22	184635	pos552	0.910092	0.442099	H	pos	9	146670	184635	166606	0	0	0	13592	6924.89	6174.05	126944	103828	161987	128369	149549	175227	552	bp	0.963884	1	184635	p3039	1	131:100
263.064	13.0887										B'F'S		0	bp				0.72	0.72	183727	neg544	1.10079	0.846983		neg	9	94870.1	82755.8	95591	0	0	0	0	0	0	75812.5	54542	98711.9	54242.8	62784.8	183727	544	bp	0.919572	1	183727	n2924	1	263:100
351.18	4.27409	C17H25N3O5	4	Leu-Gly-Tyr	3	0	Peptides	0.827256	-52.1789		S	Leu-Gly-Tyr	0	bp				0.58	0.58	181482	neg548	125.336	0.0968157	H	neg	3	0	0	0	0	0	0	0	0	0	0	0	0	42873.3	151653	181482	548	bp	0.894991	1	181482	n2928	1	351:100_385:74_287:67
120.915	4.97293				0.2						B'F'S		0	bp				0.09	0.09	179789	neg550	1.01507	0.82567		neg	9	145333	163666	160184	110912	115669	119898	120185	139117	90031.6	159701	179789	163710	160369	143811	172074	550	bp	0.888975	1	179789	n2932	1	121:100
235.052	4.49867										B'F'S		0	bp				0.18	0.55	178407	neg551	0.843733	0.293002		neg	9	52014.8	71231.2	58571.6	0	0	0	0	0	0	53776.7	110388	178407	40306.5	57208.6	55890.6	551	bp	0.893129	1	178407	n2933	1	235:100_242:40
183.913	2.60394										B'F		0	bp				0.09	0.09	175085	pos558	0.879918	0.0983826		pos	9	158535	159212	166617	124143	141934	141155	149411	148666	144095	156149	175085	151233	128069	151070	147061	558	bp	0.878518	1	175085	p3045	1	184:100
166.027	12.6811	C8H6O4	7	Terephthalate	4.5	0	KEGG_Metacyc_HMDB	-0.113081	20.4202	-0.113081	B'F'S	Terephthalate	0	bp				0.07	0.24	172082	neg556	0.66737	0.137765	H	neg	9	149818	103977	172082	80153.7	44827.9	41806.2	48564.5	47919.6	43938.8	127066	138290	89034.6	86699.9	99175.8	98342.3	556	bp	0.827388	1	172082	n2939	1	166:100
258.152	21.1237				0.1						B'F'S		0	bp	xC13			0.11	0.24	170603	pos560	0.916935	0.545745		pos	9	117836	137763	170603	0	0	0	0	0	0	38659.5	28056.7	45737.8	114090	136905	139805	560	bp	0.972639	1	170603	p3047	1	258:100_120:41
291.975	13.1191										B'F'S		0	bp				0.23	0.31	166974	neg560	1.05787	0.796569		neg	9	50085.8	29438.1	47601.5	0	0	0	0	0	0	95054.3	166974	108308	37166.5	40505.5	56810.7	560	bp	0.932272	1	166974	n2946	1	292:100
349.319	23.6752				0.2						F'S		0	bp				0.05	0.17	166505	pos565	0.891375	0.38806		pos	9	117104	138030	165016	97223.4	90453.9	95769.9	117957	106244	105840	128041	130482	166505	121227	131888	121396	565	bp	0.963971	1	166505	p3057	1	349:100_305:37
437.371	23.4877				0.2						F		0	bp				0.06	0.08	164569	pos566	0.811297	0.0383351		pos	9	139297	164569	155038	99696.9	78125.9	105404	63445.4	97355.2	139499	139834	140955	139625	121020	132868	118418	566	bp	0.975757	1	164569	p3059	1	437:100_451:47_215:40
141.09	17.1031	C6H11N3O	1	L-Histidinol	8	Central	KEGG_Metacyc_HMDB	0.370293	38.6643		B'F'S	L-Histidinol	0	bp				0.12	0.23	162638	pos567	0.92953	0.671155	H	pos	9	102910	162638	124211	40198.8	33383.2	32319.6	32313.5	39564.7	33523.9	65032.6	49933.7	68416.1	104203	132935	125155	567	bp	0.806871	1	162638	p3062	1	141:100
250.047	13.4274	C12H10O6	1	2-Hydroxy-6-oxo-6-(2-hydroxyphenoxy)-hexa-2,4-dienoate	3	0	KEGG_Metacyc	-2.75257	53.3377		B'F'S	2-Hydroxy-6-oxo-6-(2-hydroxyphenoxy)-hexa-2,4-dienoate	0	bp				0.02	0.42	161457	pos568	1.24649	0.416949	H	pos	9	161457	63797.8	135126	0	0	0	0	0	0	146351	130212	154418	149636	152288	147287	568	bp	0.939129	1	161457	p3063	1	250:100
223.922	19.6838										B		0	bp				0.06	0.09	160801	neg563	0.943011	0.403448		neg	9	136777	160801	142408	89854.8	95230.1	93445.2	128587	126998	131989	125765	133841	140775	128727	145768	140416	563	bp	0.916227	1	160801	n2949	1	224:100
425.984	12.6619										F'S		0	bp				0.21	1.15	159616	neg565	1.4873	0.544511		neg	8	45822.3	0	139914	0	0	0	0	0	0	85548.2	82511.4	159616	81290.3	114368	80586.5	565	bp	0.82519	1	159616	n2952	1	426:100
152.047	6.16538	C8H8O3	25	3,4-Dihydroxyphenylacetaldehyde	8	Central	KEGG_Metacyc_HMDB	0.306769	-6.55076	0.273884	B'S	3,4-Dihydroxyphenylacetaldehyde	0	bp				0.27	0.27	159009	neg566	0.385578	0.00288763	H	neg	9	158320	159009	144009	17776.3	12040.3	20164.2	45530.1	38677.4	33188	40699.8	43105.1	52624.6	47440.1	52669.8	77771.9	566	bp	0.865055	1	159009	n2953	1	152:100
243.158	14.7726	C11H21N3O3	1	Lys-Pro	7	0	Peptides	-0.237873	21.015	-0.237873	B'F'S	Lys-Pro	0	bp				0.38	0.38	157686	pos570	0.908685	0.718141	H	pos	9	151961	109462	104348	0	0	0	0	0	0	94788.6	119284	118971	78430.9	96253.3	157686	570	bp	0.933577	1	157686	p3065	1	243:100
120.079	7.92286										F		0	bp				1.73	1.73	157003	neg570	4.1554	0.42265		neg	4	0	0	0	0	0	0	8165.86	0	0	132954	157003	151279	12466.2	0	0	570	bp	0.964856	1	157003	n2958	1	120:100
223.922	22.4613										B		0	bp				0.1	0.11	156776	neg571	0.896158	0.171598		neg	9	148648	156776	148501	86451.1	90744	92526.3	121264	123634	126173	125827	133783	156448	121597	148487	136705	571	bp	0.930664	1	156776	n2959	1	224:100
373.167	4.55361										B'S		0	bp				0.27	0.27	155344	neg572	1.07183	0.770017		neg	6	88696.8	102562	147442	0	0	0	0	0	0	0	0	0	117533	155344	90152	572	bp	0.912056	1	155344	n2960	1	373:100_183:72_472:53
188.105	4.29375	C9H16O4	2	Azelaic acid	3	0	KEGG_Metacyc_Lipidmaps_HMDB	0.518425	-65.683	0.518425	B'F'S	Azelaic acid	0	bp			x-H2O	0.22	0.22	153273	neg575	0.538684	0.0208459	H	neg	9	153273	149744	149181	17997.9	21792.2	24136.5	46297.3	49005.8	55234.5	118251	122873	124061	101088	77200.2	65303.6	575	bp	0.887659	1	153273	n2966	1	188:100_170:67
114.068	4.50949	C6H10O2	21	6-Hexanolide	4.5	0	KEGG_Metacyc	0.115425	-44.8596	0.115425	F	6-Hexanolide	0	bp					0.26	151918	pos575	0	ND	H	pos	3	0	0	0	28471	36554.7	34854.7	57030.7	52791.3	47608.4	89799.6	115737	151918	0	0	0	575	bp	0.877245	1	151918	p3071	1	114:100
254.088	8.14784	C18H32N6O7S2	2	Asn-Met-Met-Asn	7	0	Peptides	-2.77721	-22.7319		B'F'S	Asn-Met-Met-Asn	0	bp				0.04	0.13	151298	neg577	1.1102	0.284836	Double-charge	neg	9	113638	131691	148496	6461.15	5687.95	3965.73	0	0	0	125634	97462.3	115609	140101	145824	151298	577	bp	0.910311	1	151298	n2969	1	254:100
179.116	14.0664										B		0	bp					0.2	150613	pos576	0	0.0130088		pos	3	150613	101942	118921	0	0	0	0	0	0	0	0	0	0	0	0	576	bp	0.863943	1	150613	p3072	1	179:100
208.019	23.5285	C10H8O3S	3	1-Naphthalenesulfonic acid	3	0	KEGG	0.203632	71.579		B	1-Naphthalenesulfonic acid	0	bp				0.08	0.26	149869	neg579	0.733673	0.00468331	H	neg	9	136176	146404	135440	68342.8	72645.9	81580.5	99573	112774	106786	149869	87557.5	127658	92975.9	109433	104281	579	bp	0.953692	1	149869	n2971	1	208:100_200:53
230.115	4.44296	C23H32N4O6	1	Phe-Thr-Pro-Pro	3	0	Peptides	-2.58659	-125.075		B'F	Phe-Thr-Pro-Pro	0	bp				0.06	0.46	149268	neg580	0.749841	0.183345	Double-charge	neg	9	54356.7	60944.1	38906	16002	26944.9	31232.7	34510.2	37636.5	32768.3	67564.2	149268	76731.9	36805.8	37534	41290.8	580	bp	0.884982	1	149268	n2973	1	230:100
207.171	4.3412				0.2						B'F'S		0	bp				0.22	0.22	147490	neg583	0.575432	0.0230568		neg	9	95488.7	111990	81944.2	10845	14019.5	15430.1	29316.6	32617.8	36862.9	135095	102735	147490	41627.7	61081.9	63833.6	583	bp	0.829744	1	147490	n2976	1	207:100_112:64
178.147	14.737										B'F'S		0	bp				0.19	0.19	144935	pos582	0.918306	0.565829		pos	9	144935	141555	109377	0	0	0	0	0	0	109740	97476.5	115726	95354.2	132003	136170	582	bp	0.897494	1	144935	p3079	1	178:100
249.133	18.9476										B'S		0	bp				0.15	0.15	143813	pos583	1.07793	0.516092		pos	6	107680	123504	121020	0	0	0	0	0	0	0	0	0	105318	143813	130523	583	bp	0.896613	1	143813	p3080	1	249:100
258.183	3.73032	C14H26O4	6	[FA (14:0/2:0)] Tetradecanedioic acid	7	0	Lipidmaps_HMDB	0.367858	-34.815		F	[FA (14:0/2:0)] Tetradecanedioic acid	0	bp	xMSnoise			1.04	1.04	142440	neg588	0.806958	0.797577	H	neg	7	88730.9	0	68880.4	14034.6	13091.7	23665.5	30634	28137.1	35423.1	142440	93267.7	53043.3	39331	87854.6	0	588	bp	0.913362	1	142440	n2982	1	258:100
103.97	14.4404				0.2						B'F'S		0	bp				0.47	0.58	138006	neg591	1.21479	0.66848		neg	9	43317.2	71925	138006	0	0	0	0	0	0	126430	98470.3	102946	137523	121894	48227.8	591	bp	0.857917	1	138006	n2985	1	104:100
480.98	13.4541										F		0	bp				0.88	1.73	137540	neg592	2.95888	0.348812		negpos	6	0	0	58222.3	0	0	0	0	0	0	137540	69867.6	78630.2	75951.9	96320.9	0	592	bp	0.84082	1	137540	n2986	1	481:100
131.938	6.16655				0.2						F		0	bp				0.08	0.08	136482	neg594	0.968717	0.583978		neg	9	115585	125310	117043	114250	82783	116437	80474.8	102135	103553	122933	136482	134896	111477	126169	109094	594	bp	0.861274	1	136482	n2988	1	132:100
253.154	2.30848										B'F'S		0	bp				0.55	0.57	135645	neg595	0.860605	0.731044		neg	9	48588.8	109855	135645	0	0	0	0	0	0	106663	26639.2	93066.5	104824	116645	31625.7	595	bp	0.850579	1	135645	n2989	1	253:100
274.647	14.9607										F		0	bp				0.96	1.23	135241	pos588	2.07228	0.480504		pos	7	43821.7	11662.2	0	0	0	0	0	0	0	79535.8	135241	41291.7	41380.2	0	73597.7	588	bp	0.848726	1	135241	p3085	1	275:100
172.121	18.5568	C16H32N4O4	1	Lys-Val-Val	3	0	Peptides	0.606722	53.7536		B'F'S	Lys-Val-Val	0	bp				0.25	0.26	133232	neg599	0.873736	0.425468	Double-charge	neg	9	117738	126238	118856	0	0	0	3397.35	3071.24	0	90451.5	64118	109411	80150.6	103636	133232	599	bp	0.94328	1	133232	n2993	1	172:100_242:65_358:44
379.33	23.5296				0.2						B		0	bp				0.04	0.08	132564	pos592	0.789948	0.0277683		pos	9	114338	132564	120327	62731.5	47535.7	67352.8	96784.7	113635	85717.2	94173	109375	107061	100980	94917.1	94194.9	592	bp	0.947655	1	132564	p3089	1	379:100
172.132	22.3028	C7H16N4O	1	Acetylagmatine	7	0	KEGG	0.388224	49.2025		B'F'S	Acetylagmatine	0	bp				0.25	0.25	132323	pos595	0.901966	0.568969	H	pospos	9	99104.4	131968	110277	0	0	0	0	0	0	49156.7	43643.5	42873.5	85831.5	89731.4	132323	595	bp	0.869754	1	132323	p3092	1	172:100
180.076	14.5678										B'F'S		0	bp				0.57	0.57	130747	pos597	1.76835	0.31676		pos	9	19524.2	13969.1	14018.7	0	0	0	0	0	0	36001.8	104480	130747	11069.4	30149.2	42799.6	597	bp	0.918283	1	130747	p3094	1	180:100
123.08	15.9999										B'S		0	bp				0.1	0.32	130098	pos599	0.916602	0.550019		pos	9	96808.3	92326.2	130098	11906	8836.8	7499.34	30130.5	15980.9	7924.39	38850.8	39375	21035.2	93809.6	90490.7	108309	599	bp	0.847989	1	130098	p3096	1	123:100
101.011	7.62997										B'F'S		0	bp				0.16	0.16	129992	neg607	1.07044	0.585405		neg	9	105925	119482	97161.8	10683.9	7624.17	6580.85	8874.92	11203.3	9709.99	81887.1	67326.9	84984.1	94233	129992	121066	607	bp	0.910463	1	129992	n3003	1	101:100
143.984	14.1363				0.1						B'F'S		0	bp	xC13			0.52	0.52	129511	neg608	0.765229	0.555258		neg	9	42456.4	102065	129511	0	0	0	0	0	0	96661.3	85686.9	89848.2	91300.9	90677.6	27718.9	608	bp	0.846879	1	129511	n3004	1	144:100
264.104	19.114	C12H16N4OS	1	Thiamin	10	Central	medium_KEGG_Metacyc_HMDB	-1.13953	-1.42356	1.37842	B'F'S	Thiamin	0	bp				0.06	0.22	128577	pos601	0.907633	0.543293	H	pos	9	95047.3	128577	85828.5	0	0	0	56827.7	12814.4	4715.89	64804.7	84359.5	67030.4	91711.7	99971.1	89186.5	601	bp	0.946644	1	128577	p3098	1	264:100
174.965	20.719										B'F'S		0	bp				0.04	0.06	126724	neg611	0.948071	0.267889		neg	9	123847	113919	126724	94417.7	86601	69559.1	71277.6	82040.4	83859.3	111945	114947	121263	109631	116504	119427	611	bp	0.819298	1	126724	n3007	1	175:100
190.132	15.0905				0.2						B'F'S		0	bp				0.17	0.17	126586	pos605	0.764455	0.0676849		pos	9	126586	124769	113190	0	0	0	0	0	0	94862.2	86352.3	112278	74959	100898	102821	605	bp	0.868579	1	126586	p3102	1	190:100
402.168	4.13299	C22H26O7	1	[Fv] Antiarone K	7	0	Lipidmaps	0.67104	3.21767		F	[Fv] Antiarone K	0	bp				0.87	0.9	126312	neg612	0.368382	0.348494	H	neg	7	67292.8	49238.9	0	0	0	0	0	0	0	114757	123731	126312	0	20195.3	22732.8	612	bp	0.832776	1	126312	n3008	1	402:100
156.101	13.6049										B'F'S		0	bp				0.18	0.19	125979	pos606	0.963404	0.79103		pos	9	106618	125979	96818.3	22091.8	24220.4	41411.7	33033.8	35419	33187.2	92329.7	74015.5	108715	121921	111239	84200.3	606	bp	0.838615	1	125979	p3103	1	156:100
105.061	23.2503	C4H11NS	1	3-Methylthiopropanamine	3	0	KEGG_Metacyc	0.12131	61.6826		B'S	3-Methylthiopropanamine	0	bp				0.23	1.73	125603	pos607	0.803285	0.368251	H	pos	7	72135.8	117526	125603	0	0	0	0	0	0	5848.9	0	0	65035.5	84495.1	103716	607	bp	0.837983	1	125603	p3104	1	105:100_105:90
666.223	13.6638	C24H42O21	14	Glycogen	8	Central	KEGG_Metacyc_HMDB	1.04604	0		B'S	Glycogen	0	bp				0.15	0.33	125573	neg615	0.91857	0.721762	H	neg	6	125573	63657	118170	0	0	0	0	0	0	0	0	0	109874	85435.1	87059.7	615	bp	0.885127	1	125573	n3011	1	666:100
204.147	15.423	C9H20N2O3	1	3-Hydroxy-N6,N6,N6-trimethyl-L-lysine	8	Central	KEGG_Metacyc_HMDB	0.435932	11.5501		B'F'S	3-Hydroxy-N6,N6,N6-trimethyl-L-lysine	0	bp				0.2	0.2	125203	pos609	0.987865	0.929826	H	pos	9	107485	115039	96335.5	0	0	0	0	0	0	92427.5	81317.3	106134	82930.2	106858	125203	609	bp	0.93967	1	125203	p3107	1	204:100
207.111	20.1347	C8H17NO5	3	N-Ethylglycocyamine	3	0	KEGG	0.0156742	59.4306		B'F'S	N-Ethylglycocyamine	0	bp				0.09	0.34	123314	pos610	0.880416	0.0927679	H	pos	9	71396	68408.5	75566	3349.45	3347.04	3808.34	0	0	3580.42	61375.6	91162.3	123314	57999.2	62874.9	68741.5	610	bp	0.875992	1	123314	p3108	1	207:100
229.143	17.919	C20H38N6O6	4	Ala-Leu-Lys-Gln	7	0	Peptides	0.612415	10.7092		B'F'S	Ala-Leu-Lys-Gln	0	bp				0.13	0.17	122879	neg619	0.879203	0.35456	Double-charge	neg	9	90994.5	122879	121276	0	0	0	0	0	0	58900.2	42929.7	59299.4	91772.2	112920	89972.2	619	bp	0.970118	1	122879	n3015	1	229:100_187:66_185:61_171:46
131.938	4.35523										S		0	bp				0.1	0.12	122276	neg620	1.04677	0.556245		neg	9	102038	99938.7	110780	87651.6	73760.9	76637.2	83141.1	83095.2	101802	110004	112911	90227.7	122276	102003	103105	620	bp	0.895193	1	122276	n3019	1	132:100
844.297	13.5246										F		0	bp					0.16	121172	pos612	0	ND		pos	3	0	0	0	0	0	0	0	0	0	121172	93865.2	92010.1	0	0	0	612	bp	0.877691	1	121172	p3112	1	844:100
135.943	22.3004										B		0	bp				0.12	0.13	120885	pos613	0.858744	0.221097		pos	9	93915.5	102622	120885	69503.2	67532	67381.4	84614.2	90671	86843.3	83700	99444	108119	81809.2	103374	87401.7	613	bp	0.877921	1	120885	p3113	1	136:100
155.955	20.4396										B'F'S		0	bp				0.06	0.09	120167	neg623	0.980633	0.646128		neg	9	112758	120167	115143	72537.2	77149.5	67720.6	78483.1	81190.8	67651	100495	99071.4	116851	106115	118535	116677	623	bp	0.848831	1	120167	n3022	1	156:100
621.317	4.48432										B'S		0	bp				0.11	0.12	118215	neg626	0.953227	0.629119		neg	6	99243.5	95660.1	118215	0	0	0	0	0	0	0	0	0	92230.2	111788	94455.5	626	bp	0.899883	1	118215	n3026	1	621:100_491:92
113.024	4.34688	C10H10O6	3	Chorismate	4	Central	KEGG_Metacyc_HMDB	0.237791	-143.027		B'F	Chorismate	0	bp				1.73	1.73	118134	neg627	0.176569	0.0293394	Double-charge	neg	7	79085.1	95087.2	75562.6	0	0	0	0	0	0	24799	62560.8	118134	0	0	44095.3	627	bp	0.840542	1	118134	n3028	1	113:100
266.155	0.318978	C12H26O4S	1	sodium dodecyl sulfate	3	0	Metacyc	0.296425	-1234.09		F	sodium dodecyl sulfate	0	bp				0.01	0.12	116334	neg630	0.952827	0.563058	H	neg	9	90308.7	114684	104565	77948.2	99551.7	89812.1	92403.5	93097.2	87762.7	116334	108032	110051	96973.7	98152.9	99828.5	630	bp	0.824981	1	116334	n3031	1	266:100
249.884	15.4662										B'F'S		0	bp				0.25	0.25	115974	pos618	0.84604	0.455195		pos	9	70540.6	104230	115974	40840.4	38660.1	41848.8	32098.5	33337.3	30066.5	104367	73657.8	104479	81948.1	102476	61557.4	618	bp	0.866267	1	115974	p3122	1	250:100
311.885	1.47687				0.2						B		0	bp				0.16	0.16	115396	neg632	0.769744	0.0725107		neg	9	108179	110669	115396	66275.1	64484.6	61309.6	100771	99253.1	93773.8	89987	100276	100261	70151.4	93774	93356.8	632	bp	0.861401	1	115396	n3033	1	312:100
181.049	8.02267										F'S		0	bp				0.44	0.99	114626	neg635	4.13941	0.0775295		neg	8	0	39559.1	20411.1	0	0	0	0	0	0	37756.4	54140.2	78696	42757.8	90858	114626	635	bp	0.827049	1	114626	n3036	1	181:100
273.267	23.9083	C16H35NO2	1	Hexadecasphinganine	3	0	KEGG_Lipidmaps	-0.791644	80.918		S	Hexadecasphinganine	0	bp				0.04	0.23	114517	pos619	0.9817	0.893684	H	pos	9	74962.3	114517	98034.6	46954.6	78340.3	69664.7	67065.8	85903.4	79333	62007.2	66551	93609.2	96126.3	89482.3	96643.8	619	bp	0.940138	1	114517	p3123	1	273:100
200.141	4.05449	C11H20O3	9	[FA hydroxy(11:1)] 2-hydroxy-10-undecenoic acid	7	0	Lipidmaps	0.747856	-30.9393		F	[FA hydroxy(11:1)] 2-hydroxy-10-undecenoic acid	0	bp				0.29	0.38	112793	neg637	0.44961	0.115825	H	neg	9	86345	50173.4	112793	14050.1	17656.9	21443.5	50510.9	40989.4	46264.6	107566	105433	101995	49972.3	30827.5	31293.4	637	bp	0.938556	1	112793	n3038	1	200:100
305.856	14.2105										B'F'S		0	bp				0.68	0.68	112498	neg638	0.83633	0.715359		neg	9	40199.9	95186.2	105565	0	0	0	0	0	0	98235.7	62054.8	112498	107034	77618.7	16862	638	bp	0.84659	1	112498	n3039	1	306:100
159.069	5.13515	C10H9NO	4	Indole-3-acetaldehyde	8	Central	KEGG_Metacyc_HMDB	0.673908	-17.6316		B'S	Indole-3-acetaldehyde	0	bp				0.19	0.92	110508	neg639	1.0834	0.568014	H	neg	8	91717.9	82478	84632.9	0	0	0	9526.65	7668.12	7467.39	18478.1	0	27625.9	74358	110508	95549.6	639	bp	0.804662	1	110508	n3040	1	159:100
202.143	16.9281	C8H18N4O2	3	NG,NG-Dimethyl-L-arginine	7	0	KEGG_Metacyc_HMDB	0.481086	21.0049		B'F'S	NG,NG-Dimethyl-L-arginine	0	bp				0.03	0.13	109684	neg641	0.833628	0.0281873	H	neg	9	98035.1	108116	109684	0	0	0	0	0	0	74296.9	77168.4	93562.6	89922.7	85084.5	88281.4	641	bp	0.964673	1	109684	n3042	1	202:100_250:74
269.185	19.7884				0.2						B'S		0	bp				0.54	0.54	109075	pos625	0.673754	0.31826		pos	6	53611.8	84486.9	109075	0	0	0	0	0	0	0	0	0	24236.5	58415.7	83882.1	625	bp	0.876338	1	109075	p3142	1	269:100
175.962	20.6122										B'F'S		0	bp				0.16	0.16	107727	neg645	1.03015	0.783027		neg	9	84129.2	91655.3	90594.9	63711.7	65351.3	51070.4	64437.5	54135.6	55837.8	74872.4	74232.4	88387.2	80095.5	107727	86588.2	645	bp	0.901366	1	107727	n3053	1	176:100
268.142	4.26079	C26H40N4O8	3	Glu-Leu-Leu-Tyr	3	0	Peptides	0.149309	-134.698		B'F'S	Glu-Leu-Leu-Tyr	0	bp				0.24	0.24	107562	neg646	0.999738	0.998672	Double-charge	neg	9	84789	94930.5	84782.6	0	0	0	0	0	0	61717.4	81236.4	87366	66131.7	107562	90738.7	646	bp	0.8537	1	107562	n3054	1	268:100
102.079	19.645	C4H10N2O	2	&gamma;-aminobutyramide	7	0	Metacyc	0.165755	42.817		B'F'S	&gamma;-aminobutyramide	0	bp				0.13	0.13	107218	pos627	0.983294	0.860102	H	pos	9	86249.6	99116.1	101245	6151.46	11252.1	10712.1	27978.3	20058.5	13731.4	69444.2	69921.5	66213.6	83494.2	91110.5	107218	627	bp	0.960512	1	107218	p3144	1	102:100
130.099	5.4243	C7H14O2	14	[FA (7:0)] heptanoic acid	7	0	Lipidmaps	0.412486	-14.4085	0.412486	B'F'S	[FA (7:0)] heptanoic acid	0	bp				0.11	0.21	107149	neg647	0.923519	0.606336	H	neg	9	81845.6	107149	72354.5	21285.8	27823.1	25985.3	38521.5	30226.5	34856	88724.5	89631.1	84626	72122.1	79464.3	89774.2	647	bp	0.802673	1	107149	n3055	1	130:100
407.361	23.6584				0.2						F		0	bp				0.09	0.09	104930	pos629	0.997717	0.974429		pos	9	86320	100646	93267.9	67875	76750.6	74626.9	58816.6	88789	70052	101781	95075.8	104930	98271.5	97478.2	83844.3	629	bp	0.909037	1	104930	p3146	1	407:100_275:94
286.133	4.33723	C29H40N4O6S	2	Ile-Met-Phe-Tyr	3	0	Peptides	0.0655849	-130.562		B	Ile-Met-Phe-Tyr	0	bp					1.73	103931	neg649	0	0.0103036	Double-charge	neg	4	98014.7	103931	73286.9	0	0	0	0	0	0	0	38038.5	0	0	0	0	649	bp	0.854191	1	103931	n3057	1	286:100
190.08	17.1729				0.2						B'F'S		0	bp				0.09	0.34	100443	neg651	1.06977	0.462152		neg	9	74580.3	91626	91930	0	0	0	0	0	0	26610.6	24960.2	44687.1	84563.3	91139.8	100443	651	bp	0.916333	1	100443	n3060	1	190:100
136.061	23.0912										B'S		0	bp				0.38	0.38	99677	pos632	0.837636	0.553427		pos	9	54443.4	94869.4	99677.1	0	0	0	47174.8	20915.8	13817.4	40380.4	42636.2	60634.7	47328.7	98445.4	62788.9	632	bp	0.93077	1	99677.1	p3150	1	136:100
125.095	19.2053	C6H11N3	4	4-methylhistamine	7	0	KEGG_Metacyc	0.146238	48.9444		B'S	4-methylhistamine	0	bp				0.19	0.87	99445	pos633	1.04074	0.833301	H	pos	8	60165.1	81762.5	98999.7	13936.7	6797.06	4133.88	0	6893.93	5052.19	11267	9908.7	0	67514.8	83783	99444.7	633	bp	0.923594	1	99444.7	p3151	1	125:100
166.099	4.26149	C10H14O2	17	[PR] (+)-Bornane-2,5-dione	7	0	KEGG_Metacyc_Lipidmaps	0.350424	-46.8517	0.350424	S	[PR] (+)-Bornane-2,5-dione	0	bp	x-H2O			0.07	0.07	99282	pos634	92.3226	0.00149272	H	pos	3	0	0	0	42216	41518.5	53436.2	64856.5	55774.9	60502.8	0	0	0	90232.4	87453.5	99282	634	bp	0.86982	1	99282	p3152	1	166:100
176.105	4.50315	C8H16O4	2	[FA hydroxy(8:0)] 6,8-dihydroxy-octanoic acid	3	0	Lipidmaps	0.32337	-63.1902		B	[FA hydroxy(8:0)] 6,8-dihydroxy-octanoic acid	0	bp	xFA			0.11	0.18	97444	neg657	0.474762	0.0310339	H	neg	9	97402.4	69372.1	97444.1	25232	34387	41082.1	61707.6	60576.4	57236	56591.1	53292.5	59573.7	42345.9	46012.1	37082.9	657	bp	0.894568	1	97444.1	n3068	1	176:100
170.094	4.52482	C9H14O3	2	Furfural diethyl acetal	7	0	KEGG	0.538202	-14.8049		B'F	Furfural diethyl acetal	0	bp	x-NH3			0.36	0.36	95388	neg659	0.559099	0.0403222	H	neg	9	84975.3	66924.5	69546.9	14738.7	23686.6	27098.1	47095.5	49114.1	45323.5	66294.6	85942	95387.7	28392.4	38128.8	57289.5	659	bp	0.880838	1	95387.7	n3070	1	170:100_202:83
149.914	6.97905				0.1						B'F		0	bp	xMSnoise			0.34	0.34	94996	neg661	0.900934	0.651507		neg	9	71479.9	67154.6	89243.3	43519.9	47076.5	50997.3	41342	60194.1	62608.4	62628.9	66902.5	87940.8	58528	51778.9	94996	661	bp	0.883236	1	94996	n3073	1	150:100
131.03	10.2698	C9H11FN2O6	1	5-Fluorouridine	4.5	0	IntStd_KEGG	-0.800538	3.25209		B'F	5-Fluorouridine	0	bp	xC13			0.94	0.94	94828	neg662	0.694354	0.5185	Double-charge	neg	8	56747.4	56618	94827.7	18673.8	15877.8	17293.6	23547.5	27460	22465.2	80922.4	52686.2	79894.4	55279.9	0	89279.8	662	bp	0.85327	1	94827.7	n3074	1	131:100
180.076	20.9197										B'F'S		0	bp				0.19	0.29	93379	pos637	0.844193	0.235594		pos	9	39583.6	38906.6	39523.2	0	0	0	0	0	0	53446.6	93379.2	93230.1	27300.1	39901.9	32424.1	637	bp	0.958464	1	93379.2	p3155	1	180:100
136.061	0.858691										B'F'S		0	bp				0.65	0.65	92183	pos639	0.540541	0.167215		pos	9	48787.4	92183.2	69060.5	0	0	0	16725.7	5632.15	6685.3	28634.9	25971.2	49780.3	23972.8	66437.4	23120.3	639	bp	0.817317	1	92183.2	p3157	1	136:100
244.108	15.0318	C18H32N8O6S	1	Arg-Asn-Cys-Pro	7	0	Peptides	-2.78997	-6.4412		B'F'S	Arg-Asn-Cys-Pro	0	bp				0.46	0.46	88899	pos642	0.827834	0.590972	Double-charge	pos	9	43740.7	81676.4	88899.3	0	0	6894.3	9195.58	6430.74	9014.78	62263.6	32161.6	74506.1	72929.5	76732.1	27756.7	642	bp	0.82203	1	88899.3	p3160	1	244:100
115.046	23.8692										B'S		0	bp				0.09	0.3	86626	pos643	1.06419	0.562905		pos	9	69289.2	67008.6	86626.5	54064.6	46362.8	52455.1	66029.8	63922.6	56837.9	43281.3	65700.3	80319.8	78655.6	72030.2	86547.8	643	bp	0.900419	1	86626.5	p3161	1	115:100
225.148	16.7585	C22H38N6O4	1	Chaksine	3	0	KEGG	0.425162	76.1315		B'F'S	Chaksine	0	bp				0.15	0.24	85867	neg672	0.770253	0.122905	Double-charge	neg	9	62340.4	85866.8	79962.9	0	0	0	0	0	0	47712.7	35048	57465.4	49090.9	66780.3	59877.4	672	bp	0.94963	1	85866.8	n3085	1	225:100_225:100
249.981	23.5091										F		0	bp				0.07	0.18	85182	neg673	0.873027	0.347727		neg	9	69369.4	59879.7	48104.1	57188.8	45380.1	56048.2	49066	43294.1	50200.2	63870	63473.6	85181.8	47503.2	53395.1	53935.8	673	bp	0.815432	1	85181.8	n3087	1	250:100
134.999	23.3523										F		0	bp				0.13	0.13	81271	neg675	1.14009	0.280256		neg	9	55668.8	56979.3	69960.3	46648.8	49284.3	63132.9	57146.7	46369.3	44127	81271.3	63204.6	79571.1	60349.4	69935.6	77904.7	675	bp	0.926801	1	81271.3	n3089	1	135:100
165.898	5.13949				0.2						F		0	bp				0.2	0.27	81056	neg678	1.23147	0.330647		neg	9	55350.4	40363.6	69961.5	37646.4	49961.4	52165.2	49807.9	46743.8	54656.3	62324.5	62985.3	55082.7	54216.7	68751.9	81056.1	678	bp	0.871338	1	81056.1	n3094	1	166:100
250.099	7.81011	C9H18N2O4S	1	Met-Thr	7	0	Peptides	0.374587	-3.33206	-2.22438	B'F'S	Met-Thr	0	bp				0.23	0.24	79739	neg680	1.03041	0.847902	H	neg	9	62841.1	60393.5	71429.1	0	0	0	0	0	0	68695.3	43851.5	69503.6	50296.5	79739.1	70547.7	680	bp	0.800036	1	79739.1	n3096	1	250:100
335.303	23.3731				0.2						B'F		0	bp				0.04	0.11	78004	pos651	0.86483	0.149314		pos	9	65863.5	77490.6	63822.5	37870	32526.6	41882.3	57946.2	35988.8	63559	65076.3	74778.5	78004.1	57668.8	62526.2	58977.6	651	bp	0.915681	1	78004.1	p3169	1	335:100_305:76
223.132	17.3963										B'F'S		0	bp				0.19	0.45	74167	neg682	0.961386	0.786116		negneg	9	55794.9	74166.8	68100.5	0	0	0	0	0	0	19884.7	17451.3	37987.7	50025.8	72770.8	67617.7	682	bp	0.910228	1	74166.8	n3098	1	223:100
120.009	15.4607				0.2						B'F'S		0	bp				0.62	0.62	73581	neg683	1.03906	0.933137		neg	9	35116.6	39926.7	69541.2	4715.78	3478.13	0	8183.36	5635.86	6114.36	62426.2	44186.4	57795	61487.2	73580.7	15163.5	683	bp	0.900392	1	73580.7	n3099	1	120:100
676.887	23.5098										B'F'S		0	bp			x-NH3	0.11	0.11	73129	pos654	0.897568	0.307444		pos	9	62573.7	56529.5	70974.8	22550.9	26734.9	30939.2	38745	32433.9	28584.7	65657.2	63326.4	73129.2	55972.3	51093.8	63541.8	654	bp	0.868659	1	73129.2	p3174	1	677:100_660:93
198.116	2.33138	C13H14N2	3	Tacrine	3	0	KEGG_Metacyc	0.475221	-190.717		B'F'S	Tacrine	0	bp				0.46	0.49	72735	pos656	0.884399	0.76993	H	pos	9	23516.5	65510.6	72734.8	0	0	0	0	0	0	56481.1	31367	56940.3	55946	64207.7	22908.4	656	bp	0.877875	1	72734.8	p3177	1	198:100
113.945	15.9035	H2O3S2	1	H2S2O3	3	0	KEGG_Metacyc	0.0554472	50.0433		B'F'S	H2S2O3	0	bp				0.17	0.52	71560	neg685	0.966334	0.799441	H	neg	9	54867.2	59490.7	70885.2	0	0	0	0	0	0	18324.1	61417.4	52960.8	54576.1	52870.6	71560	685	bp	0.92401	1	71560	n3101	1	114:100
283.324	2.45143	C19H41N	1	CTAB	3	0	KEGG_Metacyc	-0.703969	-80.835		F'S	CTAB	0	bp				0.05	0.17	69113	pos658	0.992689	0.947012	H	pos	9	69113.4	56710.3	50028.7	44463.3	48497.6	44746.8	51788.4	47007.3	46326.4	53647.1	57942.9	56263.1	56209.6	57154.8	61202.4	658	bp	0.816055	1	69113.4	p3180	1	283:100
190.157	23.6713										B'F		0	bp				0.31	0.31	68627	pos659	0.880266	0.532888		pos	9	58646.6	68626.5	61037.6	43731.8	44935.7	46098.2	46673.8	45886.4	53794.9	61799.9	57975.9	67948.6	67957.9	35740	62065.5	659	bp	0.849453	1	68626.5	p3181	1	190:100
205.046	4.54447				0.1						F'S		0	bp	xC13			0.08	0.87	67661	neg688	2.61009	0.0782046		neg	8	34981.8	38444.3	0	0	0	0	0	0	0	35370.5	60279.5	20439.1	67661.3	58409.8	65577.4	688	bp	0.81517	1	67661.3	n3104	1	205:100
231.111	4.82958	C10H17NO5	3	N-(3-oxohexanoyl)-L-homoserine	7	0	Metacyc	-0.238474	-44.7073		S	N-(3-oxohexanoyl)-L-homoserine	0	bp	xMSnoise			0.17	0.17	65436	pos662	54.5978	0.00979911	H	pos	3	0	0	0	17083.7	18876.5	25376.4	44021.9	42896.9	41482.4	0	0	0	48266.8	50090.3	65436.3	662	bp	0.828805	1	65436.3	p3184	1	231:100
116.928	17.671										B'F'S		0	bp				0.03	0.06	64948	neg693	0.995656	0.887296		neg	9	60010.3	62541.4	64948.1	3917.57	4293.52	2867.84	4327.05	2950.99	3871.06	54680.7	61665.1	60727.6	60086	63023.2	63576	693	bp	0.920651	1	64948.1	n3109	1	117:100
401.875	23.1874										B		0	bp				0.17	0.2	64647	neg694	0.857703	0.359419		neg	9	48904.1	64646.7	46158.6	33419.3	38251.8	25127.8	41713.1	36551.7	42429.5	50000.9	41637	61513.2	39046.5	43880.7	54056	694	bp	0.868243	1	64646.7	n3110	1	402:100
244.13	21.8946	C20H36N6O8	6	Asn-Leu-Lys-Asp	7	0	Peptides	2.02453	26.9227		B'F'S	Asn-Leu-Lys-Asp	0	bp				0.08	0.39	63454	pos664	0.912907	0.438251	Double-charge	pos	9	47763.1	62422.5	63454.5	0	0	0	0	0	0	17464.1	9640.06	22650.8	53310.7	48434	56772.6	664	bp	0.839773	1	63454.5	p3186	1	244:100
367.28	17.72										B'S		0	bp				0.32	1.73	61989	neg700	0.926865	0.761712		neg	7	36537.3	61989.3	51515.8	0	0	0	0	0	0	0	0	12877.9	32607.9	44603.7	61857.5	700	bp	0.892715	1	61989.3	n3116	1	367:100
121.02	23.7146	C3H7NO2S	2	L-Cysteine	4	Central	KEGG_Metacyc_HMDB	-0.0248117	106.394		F'S	L-Cysteine	0	bp				0.05	0.22	61564	pos666	1.25513	0.170358	H	pos	9	49122.3	31797	45330.4	21144.9	11681.1	13405.4	42451.2	43208.6	33694.1	50868.9	55606.5	61563.5	53931.4	49804.1	54723.7	666	bp	0.858847	1	61563.5	p3188	1	121:100_209:73
343.833	14.6434										B'F'S		0	bp				0.24	0.25	61290	pos667	1.07279	0.74504		pos	9	56917.6	44524.3	33971.4	0	0	0	0	0	0	34244.8	47284.1	40172.4	45243.2	38737.3	61289.5	667	bp	0.803298	1	61289.5	p3190	1	344:100
257.235	23.1883	C15H31NO2	1	Decanoylcholine	3	0	HMDB	-0.768806	75.675		S	Decanoylcholine	0	bp				0.09	0.3	58678	pos669	1.18505	0.399764	H	pos	9	36863.6	58678.2	35390.5	37210.4	30398.1	29184.1	43366.2	33055.5	36767.2	44655.7	36654	44577.4	56673.6	47560.2	50927.5	669	bp	0.844054	1	58678.2	p3192	1	257:100
228.1	4.63812	C11H16O5	1	[FA hydroxy(11:2/11:2)] 2R,9R-dihydroxy-3S,4S,7S,8S-diepoxy-5E,10-undecadien-1-ol	7	0	Lipidmaps	0.861318	-36.7642	-2.07599	F	[FA hydroxy(11:2/11:2)] 2R,9R-dihydroxy-3S,4S,7S,8S-diepoxy-5E,10-undecadien-1-ol	0	bp	x-NH3			0.15	0.18	56996	neg703	0.842173	0.282195	H	neg	9	39817.6	56996.4	49275.5	18759	23546.2	19860.9	40000.1	39401.5	37656.1	48006	52070.5	56237.4	47627.4	39762.6	35642.7	703	bp	0.906689	1	56996.4	n3119	1	228:100
255.976	23.6123										B		0	bp				0.11	0.27	56377	pos673	0.987681	0.880024		pos	9	47150	53926.5	48274.8	31596.1	25018.9	31353.3	46462.6	37101.2	42766.3	34215.8	38494	56376.6	55332.8	47167.8	45010.9	673	bp	0.911223	1	56376.6	p3196	1	256:100
244.089	18.3792	C10H16N2O3S	1	Biotin	4	Central	KEGG_Metacyc_HMDB	2.19021	126.903		B'F'S	Biotin	0	bp				0.07	0.2	54597	neg706	0.91337	0.280089	H	neg	9	54597.4	45281.3	53504.1	0	0	0	0	0	0	51195.7	36295	37611.3	46179.1	43933.8	49982.3	706	bp	0.910347	1	54597.4	n3122	1	244:100
342.288	23.7489										B'F		0	bp				0.17	0.17	49885	pos677	0.978216	0.841479		pos	9	43503.3	44113.9	41322.7	40345.7	40082.4	37876.6	32677.4	39907.8	37901	42168.3	40568	46646.6	40055.8	36190.2	49885.1	677	bp	0.85023	1	49885.1	p3200	1	342:100_382:88_250:83_274:57
115.046	2.64981										B'S		0	bp				0.02	0.14	49388	pos679	0.92404	0.202281		pos	9	42834.3	49387.9	45726.9	35929.7	40303.8	31443.1	37062.3	38711.7	35415.4	39770.5	36904.2	47766.4	42703.4	41649.6	43117.5	679	bp	0.853676	1	49387.9	p3205	1	115:100
192.088	23.3633	C15H24N6O6	3	Thr-Gln-His	3	0	Peptides	-1.8986	63.3976		S	Thr-Gln-His	0	bp				0.03	0.25	47105	pos680	1.04018	0.810055	Double-charge	pos	9	47105.2	39952.1	27879.5	28019.5	27919	24962.6	26002.3	31998.9	37954.2	32067.7	35191.5	35349.9	38792	39901	40862.1	680	bp	0.870005	1	47105.2	p3206	1	192:100
352.017	18.5513										B'F'S		0	bp				0.33	0.33	41804	neg714	0.904928	0.65817		neg	9	36872.1	35240.4	27946.9	0	0	0	0	0	0	36066.1	23609.7	29605.9	25228.3	41803.5	23514.7	714	bp	0.82334	1	41803.5	n3130	1	352:100
226.011	15.7848										F		0	bp				0.2	0.45	41784	neg715	0.637867	0.147902		neg	9	11142	10597.6	17331.6	10305.5	10630.8	11036.7	7814.53	6524.4	7398.56	16739.3	25368.9	41784.4	6429.59	9040.92	9451.68	715	bp	0.80922	1	41784.4	n3131	1	226:100
241.143	17.0941	C30H42O3S	2	[ST (3:0/3:0)] (7E,16Z)-(1S,3R)-23-thia-24,24b-clycobenzyl-19-nor-24a,24b-dihomo-9,10-seco-5,7,16-cholestatriene-1,3,25-triol	3	0	Lipidmaps	0.0821135	76.6002		B'F'S	[ST (3:0/3:0)] (7E,16Z)-(1S,3R)-23-thia-24,24b-clycobenzyl-19-nor-24a,24b-dihomo-9,10-seco-5,7,16-cholestatriene-1,3,25-triol	0	bp				0.14	0.18	41601	neg716	0.955556	0.735161	Double-charge	neg	9	31113.9	32354.1	41601.1	0	0	0	0	0	0	28271.3	25460.9	35868.3	31486.5	30077.4	38835.4	716	bp	0.880005	1	41601.1	n3132	1	241:100
262.074	23.9399	C16H10N2O2	1	indigo	3	0	Metacyc	-0.593462	74.5812		B	indigo	0	bp				0.29	0.29	39688	pos689	1.09566	0.663638	H	pos	9	26248.6	32849.4	28140.8	18167.2	14902.9	17243.5	25405.1	22393.2	18661.9	28440.5	31605.8	24894.7	21674	34222.8	39687.6	689	bp	0.832491	1	39687.6	p3215	1	262:100
197.939	15.2091										B'F'S		0	bp				0.27	0.27	30094	neg724	0.8736	0.563891		neg	9	17875.7	30094.3	23420.9	0	0	3832.65	7409.08	5362.62	12211.3	25690.6	22438.6	20461	26263.9	21009.4	15093.7	724	bp	0.844949	1	30094.3	n3140	1	198:100
243.133	21.7614										B'S		0	bp				0.3	1.73	19368	neg726	0.764601	0.216677		neg	7	17328.7	17651.1	19368	0	0	0	0	0	0	0	0	4429.06	10415.1	12590.1	18549.2	726	bp	0.809577	1	19368	n3142	1	243:100
[truncated: 3 more columns]

## Sheet: Comparison
Mass	RT	FORMULA	Isomers	Putative metabolite	confidence	Map	Pathway	max intensity	B	F	S	ttest: B	ttest: F	ttest: S	Mean: B	Mean: F	Mean: S	SD: B	SD: F	SD: S	RSD: B	RSD: F	RSD: S	Fisher: B	Fisher: F	Fisher: S	PeakID
192.027	13.4803	C6H8O7	12	Citrate	10	Carbohydrate Metabolism	Citrate cycle (TCA cycle)__Glutamate metabolism__Alanine and aspartate metabolism__Glyoxylate and dicarboxylate metabolism__Reductive carboxylate cycle (CO2 fixation)	14877261	1	3.22657	1.14426	1	0.226422	0.731467	3.1906e+06	1.02947e+07	3.65087e+06	396280	7.13401e+06	2.00326e+06	0.124203	0.692981	0.548707	0	0.988576	0.0508031	n1477
427.03	11.9514	C10H15N5O10P2	6	Adenosine 2',5'-bisphosphate	8	Nucleotide Metabolism	PurineMetabolism	2783990	1	1.64187	1.20005	1	0.014591	0.276575	1.52681e+06	2.50683e+06	1.83225e+06	310505	257068	282382	0.203369	0.102547	0.154118	0	5.91046	0.529619	n36
307.057	11.563	C9H14N3O7P	1	dCMP	8	Nucleotide Metabolism	Pyrimidine metabolism	507009	1	1.6159	1.28474	1	0.0498074	0.364692	296285	478767	380649	78808	19427.5	116392	0.265987	0.0405782	0.305772	0	5.05448	0.360224	n389
257.103	11.884	C8H20NO6P	1	sn-glycero-3-Phosphocholine	8	Lipid Metabolism	Glycerophospholipid metabolism__Ether lipid metabolism	86999032	1	1.50434	0.977357	1	0.00629441	0.720776	54499796	8.19861e+07	53265772	2.33392e+06	5.57092e+06	4.89072e+06	0.0428244	0.0679496	0.0918173	0	20.7085	0.0518558	p607
250.062	11.3799	C8H14N2O5S	2	gamma-L-Glutamyl-L-cysteine	8	Amino Acid Metabolism	Glutamate metabolism__Glutathione metabolism	686023	1	1.49732	1.36904	1	0.105756	0.0118453	368752	552139	504836	36883.4	119046	17429.8	0.100022	0.215609	0.0345257	0	2.1652	11.1279	n327
146.069	12.3033	C5H10N2O3	6	L-Glutamine	8	Amino Acid Metabolism	Glutamate metabolism__Purine metabolism__Pyrimidine metabolism__D-Glutamine and D-glutamate metabolism__Nitrogen metabolism	242503296	1	1.34702	0.863085	1	0.160182	0.181757	1.46934e+08	1.97923e+08	1.26817e+08	3.67893e+06	4.05375e+07	1.75907e+07	0.025038	0.204814	0.13871	0	1.5692	1.2531	p69
308.041	10.9993	C9H13N2O8P	1	dUMP	8	Nucleotide Metabolism	Pyrimidine metabolism	357992	1	1.33824	1.09193	1	0.129674	0.53716	231202	309404	252457	7474.51	54834.4	49695	0.0323289	0.177226	0.196846	0	1.99683	0.178885	n804
174.016	13.2737	C6H6O6	3	cis-Aconitate	8	Carbohydrate Metabolism	Citrate cycle (TCA cycle)__Glyoxylate and dicarboxylate metabolism__C5-Branched dibasic acid metabolism__Reductive carboxylate cycle (CO2 fixation)	3980361	1	1.27185	0.97997	1	0.62845	0.922258	2.03637e+06	2.58997e+06	1.99558e+06	271467	1.68558e+06	603852	0.133309	0.65081	0.302594	0	0.10514	0.00379536	n1249
180.042	7.24019	C9H8O4	11	3-(4-Hydroxyphenyl)pyruvate	8	Amino Acid Metabolism	Tyrosine metabolism__Phenylalanine, tyrosine and tryptophan biosynthesis__Novobiocin biosynthesis__Alkaloid biosynthesis I__Biosynthesis of vancomycin group antibiotics	459599	1	1.2424	0.930922	1	0.183469	0.520091	310222	385420	288793	28958.5	67396.1	43190.9	0.0933477	0.174864	0.149557	0	1.0509	0.16983	n1590
126.043	9.86538	C5H6N2O2	2	Imidazole-4-acetate	8	Amino Acid Metabolism	Histidine metabolism	1819825	1	1.18096	1.46565	1	0.756906	0.535883	900948	1.06398e+06	1.32048e+06	772518	265580	746371	0.857449	0.249609	0.565228	0	0.0398319	0.152537	p301
118.027	11.8818	C4H6O4	7	Succinate	10	Carbohydrate Metabolism	Citrate cycle (TCA cycle)__Oxidative phosphorylation__Glutamate metabolism__Alanine and aspartate metabolism__Tyrosine metabolism__Phenylalanine metabolism__gamma-Hexachlorocyclohexane degradation__Glyoxylate and dicarboxylate metabolism	223907200	1	1.12776	0.827723	1	0.672054	0.0582362	1.41113e+08	159141568	116802592	1.24355e+07	6.30651e+07	6.0536e+06	0.0881242	0.396283	0.0518276	0	0.0786624	3.08963	n347
104.059	13.0828	C3H8N2O2	2	L-2,3-Diaminopropanoate	7	0	0	117468	1	1.08158	0.960794	1	0.710276	0.675596	85932.5	92942.7	82563.4	11034.1	27188.4	6294.71	0.128404	0.292529	0.0762409	0	0.05708	0.0703372	p1876
117.079	10.0787	C5H11NO2	16	Betaine	10	Amino Acid Metabolism	Glycine, serine and threonine metabolism	3761456128	1	1.01622	0.978097	1	0.504224	0.318651	3.59364e+09	3.65192e+09	3.51492e+09	9.76412e+07	9.71526e+07	6.50689e+07	0.0271706	0.0266031	0.0185122	0	0.179075	0.449995	p20
347.063	10.9476	C10H14N5O7P	7	AMP	8	Nucleotide Metabolism	Purine metabolism__Zeatin biosynthesis	52648580	1	1.01131	0.899548	1	0.947236	0.0972072	4.35978e+07	44090742	3.92183e+07	2.34298e+06	1.12901e+07	2.6068e+06	0.0537408	0.256065	0.0664689	0	0.00182757	1.56125	p132
163.03	7.40321	C5H9NO3S	1	Acetylcysteine	7	Xenobiotics Drugs etc	0	928143	1	0.991809	0.987866	1	0.910153	0.904	805047	798453	795279	50058.4	79526.6	117715	0.0621807	0.0996008	0.148017	0	0.00492435	0.00583174	n1428
196.058	11.5967	C6H12O7	11	D-Gluconic acid	8	Carbohydrate Metabolism	Pentose phosphate pathway	85816632	1	0.988293	0.849094	1	0.725606	0.0182981	82737480	81768832	70251896	3.98439e+06	1.61026e+06	3.9585e+06	0.048157	0.0196928	0.0563472	0	0.050805	4.94182	n366
97.9768	12.4161	H3O4P	1	Orthophosphate	8	Energy Metabolism	Oxidative phosphorylation__Photosynthesis__Peptidoglycan biosynthesis	64330048	1	0.984985	1.10789	1	0.866565	0.436936	49827900	4.90797e+07	5.52037e+07	1.20523e+06	6.74775e+06	9.65467e+06	0.0241878	0.137485	0.174892	0	0.0119137	0.305278	n61
161.105	11.3176	C7H15NO3	2	L-Carnitine	10	Amino Acid Metabolism	Lysine degradation	4870297600	1	0.983302	1.00293	1	0.308507	0.922601	4628710400	4.55142e+09	4642271232	9.25151e+07	6.47581e+07	2.01065e+08	0.0199872	0.0142281	0.0433118	0	0.468433	0.00375404	p1
145.11	11.3451	C7H15NO2	6	4-Trimethylammoniobutanoate	8	Amino Acid Metabolism	Lysine degradation	386361568	1	0.978586	0.97025	1	0.142974	0.556695	369329536	3.61421e+08	3.58342e+08	6.15369e+06	3.37888e+06	2.6973e+07	0.0166618	0.00934887	0.0752715	0	1.26909	0.157723	p2
183.066	11.8458	C5H14NO4P	1	Choline phosphate	10	Lipid Metabolism	Glycerophospholipid metabolism__Glycine, serine and threonine metabolism	234710416	1	0.96544	0.970491	1	0.239547	0.431598	2.27694e+08	219824528	2.20975e+08	6.08428e+06	7.66439e+06	1.13514e+07	0.0267214	0.034866	0.0513695	0	0.64664	0.272159	p606
175.096	12.7711	C6H13N3O3	3	L-Citrulline	10	Amino Acid Metabolism	Arginine and proline metabolism	802485440	1	0.950603	0.957964	1	0.560171	0.603792	7.24835e+08	6.8903e+08	6.94366e+08	6.72645e+07	7.08582e+07	6.53915e+07	0.0927997	0.102838	0.0941745	0	0.134302	0.10549	p208
103.063	12.5384	C4H9NO2	14	4-Aminobutanoate	10	Amino Acid Metabolism	Arginine and proline metabolism__Glutamate metabolism__beta-Alanine metabolism__Butanoate metabolism	576705984	1	0.925822	0.930324	1	0.109555	0.295369	549424896	508669824	5.11143e+08	2.57224e+07	2.67175e+06	4.62071e+07	0.046817	0.00525242	0.0903995	0	2.48358	0.523996	p258
188.08	9.38508	C7H12N2O4	2	N-Acetylglutamine	7	0	0	179426880	1	0.914577	0.961927	1	0.158711	0.507809	1.72199e+08	1.57489e+08	1.65643e+08	7.4797e+06	1.19569e+07	1.32766e+07	0.0434363	0.0759219	0.0801517	0	1.08779	0.185102	p380
222.067	13.0796	C7H14N2O4S	4	L-Cystathionine	8	Amino Acid Metabolism	Glycine, serine and threonine metabolism__Methionine metabolism	1712117	1	0.91454	0.817279	1	0.586912	0.102836	1.45541e+06	1.33103e+06	1.18948e+06	65698.1	333496	172958	0.0451406	0.250554	0.145406	0	0.133901	2.06601	n1975
148.037	11.8818	C5H8O5	18	(R)-2-Hydroxyglutarate	8	Amino Acid Metabolism	glutamate degradation V (via hydroxyglutarate)	23817642	1	0.914001	0.978514	1	0.0127421	0.744628	2.23586e+07	2.04358e+07	2.18782e+07	504711	577965	2.19879e+06	0.0225735	0.0282821	0.100501	0	6.27955	0.0453453	n26
147.053	11.7474	C5H9NO4	14	L-Glutamate	10	Amino Acid Metabolism	Arginine and proline metabolism__Glutamate metabolism__Histidine metabolism__D-Glutamine and D-glutamate metabolism__Glutathione metabolism_Butanoate metabolism_C5-Branched dibasic acid metabolism_Porphyrin and chlorophyll metabolism_Nitrogen metabolism	1901581696	1	0.906538	0.895119	1	0.107151	0.07268	1.83826e+09	1.66645e+09	1.64546e+09	5.84433e+07	1.15957e+08	1.09321e+08	0.0317928	0.0695832	0.0664381	0	1.75058	2.41895	p27
324.036	11.8212	C9H13N2O9P	4	UMP	10	Nucleotide Metabolism	Pyrimidine metabolism__Peptidoglycan biosynthesis	11296149	1	0.891327	0.809387	1	0.665712	0.314067	9.2897e+06	8.28017e+06	7.51896e+06	858075	3.43779e+06	2.29994e+06	0.0923685	0.415184	0.305886	0	0.0811775	0.52033	n1596
189.064	11.1079	C7H11NO5	4	N-Acetyl-L-glutamate	10	Amino Acid Metabolism	Arginine and proline metabolism	102596944	1	0.874202	0.91635	1	0.168674	0.215689	9.92839e+07	8.67942e+07	9.09788e+07	4.79506e+06	1.06615e+07	8.06414e+06	0.0482965	0.122837	0.0886376	0	1.14146	0.783608	n586
122.048	7.15048	C6H6N2O	4	Nicotinamide	8	Metabolism of Cofactors and Vitamins	Nicotinate and nicotinamide metabolism	10853677	1	0.873657	1.05158	1	0.514979	0.900418	6217930	5.43234e+06	6538632	1.40225e+06	1.29086e+06	3.77271e+06	0.225517	0.237626	0.576988	0	0.16989	0.00634889	p453
190.095	13.1252	C7H14N2O4	5	meso-2,6-Diaminoheptanedioate	10	Amino Acid Metabolism	Lysine biosynthesis	8735887	1	0.87318	0.97072	1	0.091442	0.773372	7.70597e+06	6.7287e+06	7.48033e+06	341777	613751	1.16118e+06	0.0443523	0.091214	0.155231	0	1.93526	0.0347479	p1858
134.021	12.4088	C4H6O5	4	(S)-Malate	10	Carbohydrate Metabolism	Citrate cycle (TCA cycle)__Glutamate metabolism__Alanine and aspartate metabolism__Pyruvate metabolism__Glyoxylate and dicarboxylate metabolism__Carbon fixation__Reductive carboxylate cycle (CO2 fixation)	574502848	1	0.871847	0.983729	1	0.138417	0.852863	5.11583e+08	4.46022e+08	5.03259e+08	3.04931e+07	4.98299e+07	6.42212e+07	0.0596054	0.111721	0.127611	0	1.25943	0.0137092	n60
166.027	11.2578	C8H6O4	7	Phthalate	7	Xenobiotics Biodegradation and Metabolism	2,4-Dichlorobenzoate degradation__Naphthalene and anthracene degradation__Fluorene degradation	6696652	1	0.871168	1.64693	1	0.424526	0.0395017	3.42965e+06	2.9878e+06	5.64841e+06	385427	736065	936167	0.112381	0.246356	0.16574	0	0.2828	4.80298	n1715
115.063	11.1176	C5H9NO2	4	L-Proline	10	Amino Acid Metabolism	Arginine and proline metabolism__Novobiocin biosynthesis	1170693632	1	0.863523	1.0005	1	0.0161278	0.992872	1.08771e+09	9.39261e+08	1.08825e+09	4.45604e+07	4.62504e+07	8.575e+07	0.0409673	0.0492413	0.0787964	0	5.34254	3.13348e-05	p102
133.037	11.9713	C4H7NO4	4	L-Aspartate	10	Amino Acid Metabolism	Alanine and aspartate metabolism__Arginine and proline metabolism__Glycine, serine and threonine metabolism__Lysine biosynthesis__Arginine and proline metabolism__Histidine metabolism__beta-Alanine metabolism__Cyanoamino acid metabolism__Carbon fixation	915367872	1	0.85677	0.881252	1	0.150865	0.137235	8.74757e+08	7.49465e+08	770881344	6.16114e+07	9.93104e+07	7.39337e+07	0.0704326	0.132508	0.095908	0	1.14932	1.16496	n22
88.016	7.48036	C3H4O3	3	Pyruvate	8	Carbohydrate Metabolism	Glycolysis / Gluconeogenesis__Citrate cycle (TCA cycle)__Pentose phosphate pathway__Ascorbate and aldarate metabolism__Biosynthesis of steroids__Alanine and aspartate metabolism__Glycine, serine and threonine metabolism	843899	1	0.839888	1.02115	1	0.677343	0.903716	580492	487548	592769	72828.4	330313	144199	0.12546	0.677498	0.243263	0	0.0755045	0.00577585	n2093
323.052	12.1551	C9H14N3O8P	3	CMP	10	Nucleotide Metabolism	Pyrimidine metabolism	5565628	1	0.814668	0.98613	1	0.201842	0.910673	4708288	3.83569e+06	4.64299e+06	274872	826542	866761	0.0583805	0.215487	0.186682	0	1.00356	0.00515743	n1846
169.004	12.4939	C3H7NO5S	1	L-Cysteate	8	Amino Acid Metabolism	Cysteine metabolism__Taurine and hypotaurine metabolism	5289559	1	0.809899	0.87147	1	0.0720482	0.477956	4.60666e+06	3.73093e+06	4.01457e+06	487432	218070	1.15019e+06	0.10581	0.0584493	0.286503	0	2.68952	0.224651	n1294
260.03	12.6619	C6H13O9P	46	D-Glucose 6-phosphate	8	Carbohydrate Metabolism	Starch and sucrose metabolism__Streptomycin biosynthesis__Inositol phosphate metabolism	1385493	1	0.804998	0.894683	1	0.144504	0.588402	1.17147e+06	943030	1.04809e+06	179017	80676.4	308114	0.152815	0.0855502	0.293976	0	1.35347	0.119871	n1357
103.1	17.9176	C5H13NO	1	Choline	10	Amino Acid Metabolism	Glycine, serine and threonine metabolism__Glycerophospholipid metabolism	1463016832	1	0.803682	0.990525	1	0.122456	0.915076	1.3013e+09	1045830080	1288967936	8.02827e+07	1.8333e+08	1.65304e+08	0.0616943	0.175296	0.128245	0	1.62935	0.00450192	p47
185.993	12.7217	C3H7O7P	3	3-Phospho-D-glycerate	10	Carbohydrate Metabolism	Glycolysis / Gluconeogenesis__Glycine, serine and threonine metabolism__Glycerolipid metabolism__Glyoxylate and dicarboxylate metabolism__Carbon fixation	21165198	1	0.798547	1.41265	1	0.246499	0.618634	7.50516e+06	5.99322e+06	1.06021e+07	1.45583e+06	1.25779e+06	9.14968e+06	0.193978	0.209869	0.863004	0	0.617578	0.111739	n1353
102.116	14.0268	C5H14N2	2	Cadaverine	8	Amino Acid Metabolism	Lysine degradation__Glutathione metabolism__Alkaloid biosynthesis II	326551	1	1.15673	1.25667	1	0.489593	0.286039	207970	240566	261351	47502.6	56820.6	57703.5	0.228411	0.236195	0.22079	0	0.19371	0.510091	p2907
174.1	12.4017	C7H14N2O3	5	N-Acetylornithine	10	Amino Acid Metabolism	Arginine and proline metabolism	284086464	1	0.769973	0.914851	1	0.00564794	0.0515484	2.78355e+08	214326032	2.54653e+08	5.19915e+06	1.24348e+07	1.14079e+07	0.0186781	0.0580183	0.0447977	0	22.5686	3.57426	p506
159.069	5.13515	C10H9NO	4	Indole-3-acetaldehyde	8	Amino Acid Metabolism	Tryptophan metabolism	110508	1	0.178125	1.0834	1	0.00743566	0.568014	86276.3	15368	93471.7	4834.2	14073.1	18164.1	0.0560316	0.91574	0.194327	0	22.7078	0.146543	n3040
160.121	17.793	C7H16N2O2	6	N6-Methyl-L-lysine	8	Amino Acid Metabolism	0	405940	1	0.8177	1.05678	1	0.361572	0.736832	317798	259863	335843	28296.7	85169.5	78329.7	0.0890399	0.327747	0.233233	0	0.416711	0.0469436	n2707
111.992	11.4966	CH5O4P	2	Hydroxymethylphosphonate	8	Amino Acid Metabolism	Aminophosphonate metabolism	9777297	1	0.283807	1.0544	1	0.00179121	0.901615	5.35873e+06	1.52085e+06	5.65024e+06	374093	102096	3.60074e+06	0.06981	0.0671312	0.637273	0	97.9546	0.00648405	n1636
160.085	7.28698	C6H12N2O3	4	N-gamma-Acetyldiaminobutyrate	8	Amino Acid Metabolism	Glycine, serine and threonine metabolism	20901344	1	1.26863	1.03311	1	0.254284	0.769555	13365368	1.69557e+07	13807849	219832	3.93158e+06	2.28319e+06	0.0164479	0.231873	0.165355	0	0.831349	0.0372132	p1466
113.048	8.6898	C5H7NO2	6	(S)-1-Pyrroline-5-carboxylate	8	Amino Acid Metabolism	Glutamate metabolism__Arginine and proline metabolism	8371308	1	1.15919	1.02937	1	0.621767	0.617057	5.19527e+06	6.0223e+06	5347881	337678	2.47022e+06	352671	0.0649972	0.410178	0.0659459	0	0.110036	0.0976881	p1885
204.147	15.423	C9H20N2O3	1	3-Hydroxy-N6,N6,N6-trimethyl-L-lysine	8	Amino Acid Metabolism	Lysine degradation	125203	1	0.877746	0.987865	1	0.227352	0.929826	106287	93292.8	104997	9409.45	12430.7	21197.7	0.0885289	0.133244	0.201889	0	0.694661	0.00309293	p3107
146.069	7.54536	C5H10N2O3	6	D-Glutamine	8	Amino Acid Metabolism	D-Glutamine and D-glutamate metabolism	12825655	1	1.10068	0.987455	1	0.354429	0.916067	1.02098e+07	11237739	10081700	793341	1.4356e+06	1.75437e+06	0.0777039	0.127748	0.174015	0	0.39277	0.00442548	p1685
232.106	8.22958	C9H16N2O5	5	N2-Succinyl-L-ornithine	8	Amino Acid Metabolism	Arginine and proline metabolism	39405836	1	0.753259	0.986149	1	0.0711767	0.74672	37382808	2.8159e+07	3.6865e+07	1.11657e+06	4.74996e+06	2.26638e+06	0.0298686	0.168684	0.0614778	0	3.57345	0.0420013	p1184
119.058	12.1719	C4H9NO3	11	L-Threonine	10	Amino Acid Metabolism	Glycine, serine and threonine metabolism__Valine, leucine and isoleucine biosynthesis__Porphyrin and chlorophyll metabolism	18514718	1	0.769691	0.937526	1	0.0252902	0.209617	1.78248e+07	1.37195e+07	1.67112e+07	939108	1.55936e+06	885373	0.0526856	0.11366	0.0529809	0	5.08604	0.744425	p1578
129.043	9.19525	C5H7NO3	6	L-1-Pyrroline-3-hydroxy-5-carboxylate	8	Amino Acid Metabolism	Arginine and proline metabolism	405331264	1	0.55082	0.976942	1	0.00936637	0.749178	371685248	204731536	3.63115e+08	2.11618e+07	4.23741e+07	3.6952e+07	0.0569346	0.206974	0.101764	0	12.4248	0.0405063	n191
363.058	12.6734	C10H14N5O8P	5	GMP	8	Nucleotide Metabolism	Purine metabolism__Glutamate metabolism	3623404	1	0.7686	0.827288	1	0.16973	0.0844408	3.43422e+06	2.63954e+06	2.84109e+06	277280	680038	345795	0.0807404	0.257635	0.121712	0	1.17091	1.79073	n1356
217.106	9.56907	C8H15N3O4	3	N-Acetyl-L-citrulline	8	Amino Acid Metabolism	arginine biosynthesis III	18765742	1	0.915287	0.962037	1	0.227664	0.0808037	1.83134e+07	1.6762e+07	17618132	407625	1.58467e+06	291133	0.0222583	0.0945399	0.0165246	0	0.898949	1.92633	p1536
161.069	8.54848	C6H11NO4	10	O-Acetyl-L-homoserine	8	Amino Acid Metabolism	Methionine metabolism__Sulfur metabolism	148936544	1	0.933326	0.955423	1	0.601898	0.62769	1.3034e+08	1.21649e+08	1.24529e+08	3.72747e+06	2.44213e+07	1.75783e+07	0.0285981	0.200751	0.141158	0	0.123744	0.104549	n393
117.043	9.79992	C4H7NO3	5	L-2-Amino-3-oxobutanoic acid	8	Amino Acid Metabolism	Glycine, serine and threonine metabolism	24515130	1	0.952635	0.950652	1	0.451124	0.587879	2.30902e+07	21996558	21950756	1.55268e+06	1.65588e+06	2.87876e+06	0.067244	0.075279	0.131146	0	0.232126	0.121364	n1307
103.063	11.5001	C4H9NO2	14	N,N-Dimethylglycine	8	Amino Acid Metabolism	Glycine, serine and threonine metabolism	37391396	1	0.811534	0.948552	1	0.0512416	0.38198	3.65474e+07	2.96595e+07	34667108	1.34807e+06	3.2576e+06	2.85657e+06	0.0368854	0.109833	0.0823999	0	3.8171	0.354355	n1085
145.085	12.4944	C5H11N3O2	3	4-Guanidinobutanoate	8	Amino Acid Metabolism	Arginine and proline metabolism	272803296	1	0.823237	0.947897	1	0.0776379	0.534997	254662384	2.09647e+08	241393696	3.25485e+06	2.35362e+07	3.08926e+07	0.012781	0.112265	0.127976	0	3.58933	0.182454	p540
187.085	8.07087	C8H13NO4	6	6-Acetamido-2-oxohexanoate	8	Amino Acid Metabolism	Lysine degradation	1939893	1	0.193351	0.946545	1	0.00411486	0.513674	1.80415e+06	348834	1.70771e+06	119972	262656	194996	0.066498	0.752954	0.114186	0	25.4005	0.177441	p2474
130.111	17.7877	C6H14N2O	2	N-Acetylputrescine	8	Amino Acid Metabolism	Arginine and proline metabolism	1499132	1	0.58612	0.939587	1	0.0470988	0.521071	1.40718e+06	824774	1.32216e+06	39386	235754	189679	0.0279894	0.285841	0.143461	0	5.93704	0.192569	p2527
146.105	18.4817	C6H14N2O2	8	D-Lysine	8	Amino Acid Metabolism	Lysine degradation	452572288	1	0.831995	0.938699	1	0.185441	0.476273	415629056	345801440	3.9015e+08	3.43376e+07	6.25263e+07	4.4075e+07	0.082616	0.180815	0.112969	0	0.958199	0.207952	p341
131.095	7.35704	C6H13NO2	12	(3R)-beta-Leucine	8	Amino Acid Metabolism	Valine, leucine and isoleucine degradation	15704014	1	0.896492	0.935788	1	0.32923	0.452845	1.45723e+07	1.30639e+07	1.36366e+07	981147	2.00725e+06	1.63432e+06	0.0673297	0.153648	0.119848	0	0.455777	0.240957	n1421
117.054	12.9626	C3H7N3O2	1	Guanidinoacetate	8	Amino Acid Metabolism	Glycine, serine and threonine metabolism__Arginine and proline metabolism	55431376	1	0.924036	0.932888	1	0.135292	0.384753	5.31791e+07	49139376	4.96101e+07	584363	2.9379e+06	5.60096e+06	0.0109886	0.0597871	0.1129	0	1.81876	0.401658	p1063
246.133	13.226	C9H18N4O4	2	N2-(D-1-Carboxyethyl)-L-arginine	8	Amino Acid Metabolism	Arginine and proline metabolism	112914384	1	0.762314	0.932375	1	0.0545083	0.71893	9.09121e+07	69303560	8.47642e+07	1.09166e+07	7.34674e+06	2.43863e+07	0.120078	0.106008	0.287695	0	2.69674	0.0529473	p820
456.105	9.65961	C17H21N4O9P	1	FMN	8	Energy Metabolism	Oxidative phosphorylation__Riboflavin metabolism	629420	1	0.765533	1.03068	1	0.0888098	0.83476	502155	384416	517559	59818.3	68117.6	101801	0.119123	0.177198	0.196695	0	1.68679	0.0170214	n2152
141.09	17.1031	C6H11N3O	1	L-Histidinol	8	Amino Acid Metabolism	Histidine metabolism	162638	1	0.470502	0.92953	1	0.0477324	0.671155	129920	61127.5	120764	30270.8	9840.57	14860.9	0.232996	0.160984	0.123057	0	4.67091	0.0737117	p3062
230.019	12.0796	C5H11O8P	16	D-Ribose 5-phosphate	8	Carbohydrate Metabolism	Pentose phosphate pathway__Purine metabolism__Carbon fixation	853873	1	0.762808	1.02649	1	0.163493	0.930978	562233	428876	577124	33974.1	110587	262405	0.0604271	0.257853	0.454677	0	1.32879	0.00316747	n1850
181.074	11.1774	C9H11NO3	11	3-Amino-3-(4-hydroxyphenyl)propanoate	8	Amino Acid Metabolism	Tyrosine metabolism	31303228	1	0.697245	0.925214	1	0.0864048	0.560285	2.77149e+07	19324084	25642204	4.0872e+06	4.8756e+06	3.91238e+06	0.147473	0.252307	0.152576	0	1.73942	0.134202	p1319
188.152	17.0045	C9H20N2O2	2	N6,N6,N6-Trimethyl-L-lysine	8	Amino Acid Metabolism	Lysine degradation	80041056	1	0.791785	0.922203	1	0.1766	0.267315	7.51425e+07	5.94967e+07	6.92966e+07	6.13268e+06	1.37126e+07	4.80741e+06	0.081614	0.230476	0.0693743	0	1.08485	0.562804	p943
129.079	10.8875	C6H11NO2	9	L-Pipecolate	8	Amino Acid Metabolism	Lysine degradation__Alkaloid biosynthesis II	876810560	1	0.952557	0.919797	1	0.474869	0.124226	8.26287e+08	7.87085e+08	760015680	7.14109e+06	7.7749e+07	4.5456e+07	0.00864238	0.0987809	0.0598093	0	0.252094	2.07433	p129
131.106	20.877	C5H13N3O	1	N-Carbamoylputrescine	8	Amino Acid Metabolism	Arginine and proline metabolism	184635	1	0.788814	0.910092	1	0.168733	0.442099	165971	130920	151048	18990.1	29282.3	23464.8	0.114418	0.223666	0.155347	0	1.0086	0.244364	p3039
199.096	10.7314	C8H13N3O3	1	gamma-Glutamyl-beta-aminopropiononitrile	8	Amino Acid Metabolism	Cyanoamino acid metabolism	32610288	1	0.950789	0.90901	1	0.412216	0.190737	3.08034e+07	29287520	2.80006e+07	2.43252e+06	1.34643e+06	1.81655e+06	0.0789692	0.0459728	0.0648755	0	0.297261	0.8523	p1297
105.043	9.4028	C3H7NO3	3	D-Serine	8	Amino Acid Metabolism	Glycine, serine and threonine metabolism	5433526	1	0.930338	0.908911	1	0.623008	0.225413	4.68736e+06	4.36083e+06	4.2604e+06	432591	933440	215394	0.0922886	0.214051	0.0505573	0	0.100736	0.780632	p2054
188.127	18.3219	C7H16N4O2	5	Homoarginine	8	Amino Acid Metabolism	0	1689465	1	0.851931	0.904468	1	0.305423	0.257139	1.60861e+06	1.37042e+06	1.45493e+06	130362	300941	152668	0.0810402	0.219597	0.104931	0	0.527447	0.585964	p2501
174.079	12.0826	C10H10N2O	4	Indole-3-acetaldoxime	8	Amino Acid Metabolism	Tryptophan metabolism	1210271	1	0	0.890427	1	NA	0.115153	1.15453e+06	0	1.02802e+06	57161.5	NA	87471.2	0.0495106	NA	0.0850868	0	low	1.46572	p2568
104.011	12.3202	C3H4O4	3	Malonate	8	Nucleotide Metabolism	Pyrimidine metabolism__beta-Alanine metabolism	1680933	1	0.755781	1.03693	1	0.256256	0.730291	1.42803e+06	1.07928e+06	1.48077e+06	142999	388346	199276	0.100137	0.35982	0.134576	0	0.710195	0.0462356	n1623
175.048	11.521	C6H9NO5	4	N-Acetyl-L-aspartate	8	Amino Acid Metabolism	Alanine and aspartate metabolism	156234784	1	0.901949	0.879469	1	0.143382	0.116048	144835424	1.30634e+08	1.27378e+08	1.01954e+07	8.80212e+06	1.11173e+07	0.0703932	0.0673799	0.0872781	0	1.11162	1.33933	n365
155.069	12.3221	C6H9N3O2	5	L-Histidine	8	Amino Acid Metabolism	Histidine metabolism__beta-Alanine metabolism	555619	1	0.752771	1.2685	1	0.134268	0.341545	345384	259995	438118	64449.6	31915.8	126740	0.186603	0.122755	0.289284	0	1.40966	0.42537	n576
149.051	10.2372	C5H11NO2S	5	L-Methionine	10	Amino Acid Metabolism	Methionine metabolism	121959984	1	0.749755	1.01724	1	0.0346774	0.825451	1.07659e+08	8.07178e+07	1.09515e+08	4.058e+06	1.05891e+07	1.24546e+07	0.0376931	0.131187	0.113725	0	5.64417	0.0200697	n481
165.079	9.40653	C9H11NO2	7	L-Phenylalanine	10	Amino Acid Metabolism	Phenylalanine metabolism__Phenylalanine, tyrosine and tryptophan biosynthesis__Phenylpropanoid biosynthesis__Alkaloid biosynthesis II	382750592	1	0.737486	0.889894	1	0.00701212	0.224269	371222912	2.73772e+08	330349184	1.73507e+07	2.48142e+07	4.15081e+07	0.0467394	0.0906382	0.125649	0	10.3587	0.825438	p378
188.116	12.2677	C8H16N2O3	7	N6-Acetyl-L-lysine	8	Amino Acid Metabolism	Lysine degradation	1335980800	1	1.24454	0.860483	1	0.0502637	0.102966	9.70816e+08	1208221184	8.35371e+08	4.42009e+07	1.1068e+08	8.96284e+07	0.0455297	0.0916058	0.107292	0	3.96802	1.83693	p67
244.07	9.20503	C9H12N2O6	3	Uridine	8	Nucleotide Metabolism	Pyrimidine metabolism	1283815	1	0.70663	0.706223	1	0.114262	0.232567	1.26039e+06	890629	890116	24137.4	239122	379287	0.0191508	0.268486	0.42611	0	2.367	0.94919	n2307
160.121	16.4963	C7H16N2O2	6	N6-Methyl-L-lysine	8	Amino Acid Metabolism	0	264644816	1	0.799481	0.855215	1	0.0884556	0.224663	233421184	1.86616e+08	199625408	2.89423e+07	1.73027e+07	2.8753e+07	0.123992	0.0927185	0.144035	0	1.9267	0.686231	p551
129.09	13.0875	C5H11N3O	3	4-Guanidinobutanal	8	Amino Acid Metabolism	Arginine and proline metabolism	4150099	1	0.910902	0.847339	1	0.674297	0.421159	3.23841e+06	2.94988e+06	2.74403e+06	828368	728068	380965	0.255794	0.246813	0.138834	0	0.0684497	0.294003	p2239
185.009	12.487	C3H8NO6P	2	O-Phospho-L-serine	8	Amino Acid Metabolism	Glycine, serine and threonine metabolism__Cysteine metabolism	24811026	1	1.17069	0.843825	1	0.209494	0.286115	1.82527e+07	2.13683e+07	15402050	1.40321e+06	3.02336e+06	3.43387e+06	0.076877	0.141489	0.222949	0	0.873733	0.590528	n1293
169.085	10.861	C7H11N3O2	5	N(pi)-Methyl-L-histidine	8	Amino Acid Metabolism	Histidine metabolism	6283710	1	0.703546	0.889499	1	0.00824788	0.331455	6065291	4.26721e+06	5.39507e+06	191993	420049	914946	0.0316543	0.0984364	0.169589	0	15.1573	0.513965	p142
398.137	12.8816	C15H22N6O5S	1	S-Adenosyl-L-methionine	8	Amino Acid Metabolism	Arginine and proline metabolism__Methionine metabolism__Zeatin biosynthesis	34827348	1	0.91039	0.792399	1	0.199884	0.0740003	3.32843e+07	3.03017e+07	26374432	1.44219e+06	2.80114e+06	3.8195e+06	0.0433294	0.0924418	0.144818	0	0.896193	2.86444	p1254
73.0527	9.08972	C3H7NO	6	Aminoacetone	8	Amino Acid Metabolism	Glycine, serine and threonine metabolism	4682983	1	0.0861635	0.787362	1	0.0280546	0.305788	3.62094e+06	311992	2.85099e+06	981899	24666	269563	0.271173	0.0790596	0.0945507	0	11.3494	0.571783	p2175
114.032	7.77137	C5H6O3	6	2-Hydroxy-2,4-pentadienoate	8	Amino Acid Metabolism	Phenylalanine metabolism__Benzoate degradation via hydroxylation__Biphenyl degradation__Toluene and xylene degradation__1,4-Dichlorobenzene degradation__Fluorene degradation__Carbazole degradation__Ethylbenzene degradation__Styrene degradation	464446	1	0.694532	0.786005	1	0.173255	0.0563437	413130	286932	324722	45086.9	109315	24508.9	0.109135	0.380979	0.0754767	0	1.13898	2.96787	n2648
140.983	14.1036	CH4NO5P	1	Carbamoyl phosphate	8	Amino Acid Metabolism	Arginine and proline metabolism__Purine metabolism__Pyrimidine metabolism__Glutamate metabolism__Nitrogen metabolism	36642180	1	0.963837	0.773212	1	0.914095	0.584369	2.63066e+07	2.53553e+07	2.03406e+07	1.26063e+07	6.12596e+06	1.19751e+07	0.479206	0.241605	0.588729	0	0.00460687	0.117734	n1086
242.067	13.5993	C6H15N2O6P	3	5-Phosphonooxy-L-lysine	8	Amino Acid Metabolism	Lysine degradation	1483616	1	0.995573	0.768329	1	0.989046	0.560029	1.12198e+06	1.11701e+06	862048	505980	281948	496868	0.450972	0.252413	0.576381	0	7.35218e-05	0.134349	n2336
244.088	8.18249	C10H16N2O3S	1	Biotin	8	Metabolism of Cofactors and Vitamins	Biotin metabolism	4543849	1	0.702695	0.949702	1	0.0511091	0.364675	4.23468e+06	2.97569e+06	4.02168e+06	272408	602961	235570	0.064328	0.202629	0.0585751	0	3.62076	0.349792	p1186
75.0684	18.2792	C3H9NO	6	(R)-1-Aminopropan-2-ol	8	Amino Acid Metabolism	Glycine, serine and threonine metabolism__Porphyrin and chlorophyll metabolism	191616	1	0.329983	0.759314	1	0.0806801	0.413959	150467	49651.7	114252	55419.5	12967.3	39492.1	0.368315	0.261165	0.345658	0	3.13749	0.283216	p3035
207.09	6.84532	C11H13NO3	6	N-Acetyl-L-phenylalanine	8	Amino Acid Metabolism	Phenylalanine metabolism	3237072	1	0.885869	0.548511	1	0.748627	0.257134	2.05381e+06	1.81941e+06	1.12654e+06	1.0337e+06	511036	418478	0.50331	0.28088	0.371473	0	0.0413213	0.691371	n2029
152.047	6.16538	C8H8O3	25	4-Hydroxyphenylacetate	8	Amino Acid Metabolism	Tyrosine metabolism__Phenylalanine metabolism	159009	1	0.295726	0.385578	1	0.000102685	0.00288763	153779	45476.5	59293.9	8468.06	6306.19	16214.7	0.0550663	0.138669	0.273463	0	105.22	26.6791	n2953
158.069	8.378	C6H10N2O3	2	4-Methylene-L-glutamine	8	Carbohydrate Metabolism	C5-Branched dibasic acid metabolism	1925395	1	0.505557	3.96939	1	0.0118875	0.0879997	360104	182053	1.42939e+06	21445.3	47516.2	589767	0.0595532	0.261002	0.412599	0	11.6651	3.28289	p2477
210.038	12.9312	C6H10O8	6	D-Glucarate	8	Carbohydrate Metabolism	Ascorbate and aldarate metabolism	482595	1	0.108883	1.53152	1	0.0222516	0.52327	166152	18091.1	254465	48354.2	18786.1	197654	0.291024	1.03842	0.776741	0	8.14625	0.188366	n2640
264.104	19.114	C12H16N4OS	1	Thiamin	10	Metabolism of Cofactors and Vitamins	Thiamine metabolism	128577	1	0.698636	0.907633	1	0.12379	0.543293	103151	72064.9	93623.1	22496.7	10705.5	5640.7	0.218095	0.148554	0.060249	0	1.55683	0.168756	p3098
167.982	13.0289	C3H5O6P	3	Phosphoenolpyruvate	10	Carbohydrate Metabolism	Glycolysis / Gluconeogenesis__Citrate cycle (TCA cycle)__Phenylalanine, tyrosine and tryptophan biosynthesis__Aminophosphonate metabolism__Pyruvate metabolism__Carbon fixation__Reductive carboxylate cycle (CO2 fixation)	15335415	1	0.692832	1.4999	1	0.0852753	0.426993	6.12036e+06	4.24038e+06	9.17994e+06	693104	1.14368e+06	5.35513e+06	0.113246	0.269712	0.583351	0	1.97625	0.321047	n1467
154.003	9.97664	C3H7O5P	3	Propanoyl phosphate	8	Carbohydrate Metabolism	Propanoate metabolism__C5-Branched dibasic acid metabolism	48019536	1	0.305876	1.01509	1	0.00650614	0.859051	4.16953e+07	1.27536e+07	4.23242e+07	2.72221e+06	6.11351e+06	4.95251e+06	0.0652883	0.479356	0.117013	0	18.703	0.0123873	n1030
132.042	11.4109	C5H8O4	16	2-Acetolactate	8	Carbohydrate Metabolism	Butanoate metabolism__Pantothenate and CoA biosynthesis	29534450	1	0.881366	0.988878	1	0.361297	0.904527	2.63456e+07	2.32202e+07	2.60526e+07	1.80199e+06	4.56524e+06	3.45273e+06	0.0683979	0.196607	0.132529	0	0.405529	0.00566079	n1170
120.042	9.48079	C4H8O4	9	D-Erythrose	8	Carbohydrate Metabolism	0	17224326	1	0.811681	0.982072	1	0.108335	0.741236	16096009	1.30648e+07	1.58074e+07	283228	1.9158e+06	1.30417e+06	0.0175962	0.146638	0.0825033	0	2.44981	0.0467538	n1371
89.9953	13.4841	C2H2O4	1	Oxalate	8	Carbohydrate Metabolism	Glyoxylate and dicarboxylate metabolism	119582	1	0.68652	0.605174	1	0.203119	0.019597	107291	73657.1	64929.5	14054.5	32055.2	13426.6	0.130995	0.435195	0.206787	0	0.923391	4.74976	n2885
179.079	13.0861	C6H13NO5	10	D-Galactosamine	8	Carbohydrate Metabolism	Galactose metabolism	4788713	1	0.870531	0.956838	1	0.290874	0.820912	3.74494e+06	3.26009e+06	3.5833e+06	242647	591309	1.07296e+06	0.0647931	0.181378	0.299433	0	0.575446	0.0215905	p2128
537.076	12.5329	C14H25N3O15P2	1	CDP-ribitol	8	Carbohydrate Metabolism	Pentose and glucuronate interconversions	1522821	1	1.1695	0.944609	1	0.496024	0.684224	965848	1.12956e+06	912349	84343.6	340841	186902	0.0873259	0.301748	0.204858	0	0.217379	0.0680712	n2330
179.079	10.161	C6H13NO5	10	D-Galactosamine	8	Carbohydrate Metabolism	Galactose metabolism	82520096	1	0.857	0.927963	1	0.0758007	0.253595	80905352	69335908	7.50771e+07	1.40504e+06	6.14289e+06	6.41813e+06	0.0173664	0.0885961	0.0854872	0	3.3708	0.786909	n736
136.037	10.5708	C4H8O5	3	[FA trihydroxy(4:0)] 2,3,4-trihydroxy-butanoic acid	8	Carbohydrate Metabolism	Ascorbate and aldarate metabolism	16906674	1	0.745112	0.923345	1	0.0689616	0.348936	15941284	1.1878e+07	1.47193e+07	1.07261e+06	2.23361e+06	1.63558e+06	0.0672852	0.188046	0.111118	0	2.68912	0.390327	n1396
666.223	13.6638	C24H42O21	14	Glycogen	8	Carbohydrate Metabolism	StarchandSucroseMetabolism	125573	1	0	0.91857	1	NA	0.721762	102467	0	94122.9	33813.5	NA	13664.8	0.329995	NA	0.145181	0	low	0.052343	n3011
123.032	7.20053	C6H5NO2	4	Nicotinate	8	Metabolism of Cofactors and Vitamins	Nicotinate and nicotinamide metabolism__Alkaloid biosynthesis II	18252888	1	0.686264	0.803129	1	0.0051582	0.196365	17487513	12001051	1.40447e+07	1.08489e+06	1.2775e+06	3.20558e+06	0.062038	0.106449	0.228241	0	10.7161	1.03493	p420
665.126	10.7188	C21H29N7O14P2	1	NADH	8	Energy Metabolism	Oxidative phosphorylation	7564872	1	0.673721	0.490926	1	0.197163	0.0435401	6.72592e+06	4.53139e+06	3.30193e+06	978246	2.05053e+06	1.58973e+06	0.145444	0.452516	0.481455	0	0.93303	3.36482	n655
177.064	11.2106	C6H11NO5	1	4-Hydroxy-4-methylglutamate	8	Carbohydrate Metabolism	C5-Branched dibasic acid metabolism	7428364	1	0.908703	0.882193	1	0.226813	0.109603	7.1725e+06	6517678	6.32753e+06	398530	653531	565347	0.0555636	0.100271	0.0893472	0	0.731824	1.4923	n1714
331.069	10.3953	C10H14N5O6P	2	dAMP	8	Nucleotide Metabolism	Purine metabolism	1440301	1	0.637967	0.974648	1	0.0994995	0.639276	1.36341e+06	869811	1.32885e+06	95286.6	310033	68437.8	0.0698884	0.356438	0.0515017	0	2.31598	0.0868095	n229
150.053	10.0395	C5H10O5	37	D-Xylulose	8	Carbohydrate Metabolism	Pentose and glucuronate interconversions	6559702	1	0.683237	0.830385	1	0.0105471	0.148197	6.22149e+06	4.25075e+06	5.16623e+06	294345	538735	831390	0.047311	0.126739	0.160928	0	10.3053	1.4316	n1791
195.074	13.3418	C6H13NO6	3	2-Amino-2-deoxy-D-gluconate	8	Carbohydrate Metabolism	Pentose phosphate pathway__Aminosugars metabolism	1873403	1	0.377416	0.729997	1	0.00593878	0.00165501	1.79599e+06	677834	1.31107e+06	82665.9	213446	68348.2	0.0460281	0.314894	0.0521318	0	23.8634	20.4386	n2260
132.053	12.4241	C4H8N2O3	6	L-Asparagine	8	Amino Acid Metabolism	Alanine and aspartate metabolism__Tetracycline biosynthesis__Cyanoamino acid metabolism__Nitrogen metabolism	13915308	1	0.631806	0.862432	1	0.00649315	0.38246	1.25864e+07	7952184	1.08549e+07	219971	798820	2.70116e+06	0.0174768	0.100453	0.248841	0	31.2837	0.4082	p510
339.996	13.0843	C6H14O12P2	14	D-Fructose 1,6-bisphosphate	8	Energy Metabolism	Carbon fixation	494063	1	0.730595	1.86355	1	0.544156	0.171154	190427	139125	354871	121265	31983.1	120592	0.636805	0.229888	0.339818	0	0.167338	0.924581	n2629
113.059	9.20732	C4H7N3O	1	Creatinine	8	Amino Acid Metabolism	Arginine and proline metabolism	128552456	1	0.615966	0.927384	1	0.0441566	0.496327	1.18516e+08	7.30017e+07	1.0991e+08	9.38136e+06	2.05237e+07	1.69826e+07	0.079157	0.28114	0.154514	0	4.06793	0.196762	p709
174.112	19.8097	C6H14N4O2	2	L-Arginine	10	Amino Acid Metabolism	Arginine and proline metabolism__Clavulanic acid biosynthesis__D-Arginine and D-ornithine metabolism	21105332	1	0.605914	0.86232	1	0.00363018	0.0616388	20269360	1.22815e+07	1.74787e+07	1.23185e+06	1.6829e+06	1.40141e+06	0.0607738	0.137027	0.0801783	0	14.6694	2.23701	p1461
105.043	12.7882	C3H7NO3	3	L-Serine	8	Amino Acid Metabolism	Glycine, serine and threonine metabolism__Methionine metabolism__Cysteine metabolism__Cyanoamino acid metabolism__Sphingolipid metabolism__Methane metabolism__Sulfur metabolism	6557157	1	0.585741	0.762148	1	0.0458949	0.163523	5.8321e+06	3416101	4.44493e+06	637067	1.13757e+06	1.15835e+06	0.109235	0.333002	0.260601	0	3.43374	1.10107	n826
267.097	8.63228	C10H13N5O4	3	Adenosine	10	Nucleotide Metabolism	Purine metabolism	149704096	1	0.460735	0.988561	1	0.0113202	0.971657	9.66364e+07	4.45238e+07	9.55311e+07	1.15599e+07	3.23856e+06	4.69385e+07	0.119622	0.0727377	0.491343	0	18.8437	0.000522877	p671
256.24	3.63105	C16H32O2	16	Hexadecanoic acid	8	Lipid Metabolism	Fatty acid biosynthesis__Fatty acid elongation in mitochondria__Fatty acid metabolism__Biosynthesis of unsaturated fatty acids	91159888	1	1.39091	0.70182	1	0.0132271	0.056744	60571680	84249656	42510408	5.93591e+06	7.30437e+06	9.28575e+06	0.0979981	0.0866991	0.218435	0	6.32864	2.68573	n640
242.09	7.13609	C10H14N2O5	1	Thymidine	8	Nucleotide Metabolism	Pyrimidine metabolism	2429580	1	0.444672	1.20356	1	0.0277701	0.678634	1.19816e+06	532790	1.44206e+06	249214	116039	863313	0.207996	0.217794	0.598665	0	5.85824	0.0736768	n1584
149.105	8.88856	C6H15NO3	1	Triethanolamine	8	Lipid Metabolism	Glycerophospholipid metabolism	715514	1	1.44892	0.37837	1	0.484439	0.224178	305984	443348	115775	189836	241799	15515.7	0.620412	0.545393	0.134016	0	0.19966	0.997268	p2717
200.178	3.75329	C12H24O2	10	Dodecanoic acid	8	Lipid Metabolism	Fatty acid biosynthesis	53113752	1	0.0525404	0.02212	1	0.000235374	0.00061043	5.06002e+07	2.65855e+06	1.11928e+06	2.25754e+06	753885	243866	0.0446152	0.28357	0.217878	0	405.733	474.862	n941
105.079	15.7126	C4H11NO2	2	Diethanolamine	8	Lipid Metabolism	Glycerophospholipid metabolism	22736332	1	0.19065	0.00649532	1	0.00105584	0.00279641	2.05709e+07	3.92184e+06	133615	1.87987e+06	887391	43067.8	0.0913851	0.226269	0.322328	0	64.144	118.13	p1456
410.244	3.85895	C19H39O7P	3	[GP (16:0)] 1-hexadecanoyl-2-sn-glycero-3-phosphate	8	Lipids: Glycerophospholipids	Glycerophosphates	916661	1	2.37409	0.787529	1	0.000661007	0.204494	370011	878438	291394	64094.7	65675.3	63055.1	0.173224	0.0747637	0.216391	0	30.6955	0.764538	n2482
438.275	3.78248	C21H43O7P	3	[GP (18:0)] 1-octadecanoyl-2-sn-glycero-3-phosphate	8	Lipids: Glycerophospholipids	Glycerophosphates	2352775	1	1.28597	0.74419	1	0.0372862	0.0262588	1.69524e+06	2.18004e+06	1.26158e+06	134207	212675	165995	0.0791669	0.0975557	0.131576	0	3.71623	4.12725	n2160
131.095	9.83091	C6H13NO2	12	L-Leucine	10	Amino Acid Metabolism	Valine, leucine and isoleucine degradation__Valine, leucine and isoleucine biosynthesis	538394752	1	0.422278	0.972709	1	0.0153549	0.881597	435434912	1.83875e+08	423551264	6.33851e+07	8.1685e+07	1.108e+08	0.145567	0.444243	0.261598	0	5.91973	0.00866686	p283
75.032	12.754	C2H5NO2	3	Glycine	8	Amino Acid Metabolism	Bile acid biosynthesis__Purine metabolism__Glycine, serine and threonine metabolism__Lysine degradation__Cyanoamino acid metabolism__Glutathione metabolism__Methane metabolism__Thiamine metabolism__Porphyrin and chlorophyll metabolism__Nitrogen metabolism	1484673	1	0.42066	0.855412	1	0.00110844	0.0890565	1.4638e+06	615759	1.25215e+06	28908.5	79804.7	122697	0.019749	0.129604	0.0979896	0	99.8217	2.81898	p229
299.077	11.611	C9H18NO8P	1	D-4'-Phosphopantothenate	8	Metabolism of Cofactors and Vitamins	Pantothenate and CoA biosynthesis	28042224	1	0.850796	0.863145	1	0.0943082	0.328511	25332044	21552404	2.18652e+07	2.35167e+06	1.72873e+06	4.58477e+06	0.0928338	0.0802104	0.209683	0	1.67695	0.452678	n1215
135.055	9.05204	C5H5N5	1	Adenine	10	Nucleotide Metabolism	Purine metabolism__Zeatin biosynthesis	675035392	1	0.416492	0.84139	1	0.0150793	0.27614	6.49507e+08	270514224	5.46488e+08	3.04873e+07	9.82678e+07	1.21148e+08	0.0469392	0.363263	0.221685	0	13.5684	0.680032	p238
254.09	21.0512	C11H14N2O5	4	N-Ribosylnicotinamide	8	Metabolism of Cofactors and Vitamins	Nicotinate and nicotinamide metabolism	6065690	1	0.102456	0.66646	1	0.00393539	0.0443646	5.22943e+06	535786	3.4852e+06	789506	326992	364818	0.150974	0.610305	0.104676	0	30.1684	4.02204	p2033
231.537	13.0659	C14H18N5O11P	1	N6-(1,2-Dicarboxyethyl)-AMP	8	Nucleotide Metabolism	Purine metabolism__Alanine and aspartate metabolism	620764	0	415.919	30.0391	NA	0.0886041	0.187063	0	415919	30039.1	NA	230012	26354.9	NA	0.55302	0.877353	NA	high	high	n2579
443.024	13.4445	C10H15N5O11P2	1	GDP	8	Nucleotide Metabolism	Purine metabolism	780821	1	2.80403	2.95419	1	0.007719	0.0623907	192830	540701	569656	58612.7	90066.9	187340	0.30396	0.166574	0.328865	0	10.4797	3.68522	n2514
283.092	11.0728	C10H13N5O5	5	Guanosine	8	Nucleotide Metabolism	Purine metabolism	1149896	1	0.377854	0.998623	1	0.0097816	0.99693	715541	270370	714556	119394	115763	382238	0.166858	0.428167	0.53493	0	7.16578	6.05296e-06	n1695
125.015	12.288	C2H7NO3S	1	Taurine	10	Lipid Metabolism	Bile acid biosynthesis__Taurine and hypotaurine metabolism	8873375	1	0.368479	0.928655	1	0.00524874	0.443793	7.75563e+06	2.85779e+06	7.2023e+06	977127	455769	463959	0.125989	0.159483	0.0644182	0	20.6355	0.261678	n1663
132.09	17.3081	C5H12N2O2	6	L-Ornithine	10	Amino Acid Metabolism	Arginine and proline metabolism__D-Arginine and D-ornithine metabolism__Glutathione metabolism	110145240	1	0.367028	1.02274	1	0.00351623	0.7215	1.01881e+08	37393144	1.04198e+08	5.49858e+06	1.13562e+07	8.77017e+06	0.0539706	0.303697	0.0841682	0	26.1229	0.0501049	p871
251.102	7.94616	C10H13N5O3	4	Deoxyadenosine	8	Nucleotide Metabolism	Purine metabolism	47107880	1	0.358991	1.17646	1	0.00481138	0.617153	2.66202e+07	9556400	3.13176e+07	3.5274e+06	1.88437e+06	1.36959e+07	0.132509	0.197184	0.437322	0	18.2058	0.110318	p889
151.049	11.0254	C5H5N5O	3	Guanine	10	Nucleotide Metabolism	Purine metabolism	34332184	1	0.346182	0.884005	1	0.00215704	0.184116	3.06833e+07	1.0622e+07	2.71242e+07	3.16315e+06	3.66211e+06	1.81427e+06	0.10309	0.344767	0.0668877	0	17.1868	0.952631	p1265
228.075	7.97358	C9H12N2O5	3	Deoxyuridine	8	Nucleotide Metabolism	Pyrimidine metabolism	122265	1	0.32732	0.770041	1	0.00679207	0.288579	102156	33437.7	78664.4	17419.7	12762.1	27313.7	0.17052	0.381668	0.347219	0	10.1267	0.525841	n2766
204.09	10.5584	C11H12N2O2	6	L-Tryptophan	8	Amino Acid Metabolism	Tryptophan metabolism__Phenylalanine, tyrosine and tryptophan biosynthesis__Indole and ipecac alkaloid biosynthesis	23482892	1	0.309954	1.09754	1	0.000108694	0.0385996	2.08202e+07	6.45333e+06	2.28511e+07	902786	1.16368e+06	580098	0.043361	0.180323	0.025386	0	95.1549	3.58159	p629
112.027	8.33185	C4H4N2O2	2	Uracil	10	Nucleotide Metabolism	Pyrimidine metabolism__beta-Alanine metabolism__Pantothenate and CoA biosynthesis	90561024	1	0.29714	0.80466	1	0.00104203	0.040732	8.52394e+07	25328033	6.85887e+07	6.51677e+06	8.8483e+06	7.11151e+06	0.0764526	0.349348	0.103683	0	29.7231	2.97979	n683
156.017	9.15989	C5H4N2O4	2	Orotate	8	Nucleotide Metabolism	Pyrimidine metabolism	1307769	1	0.29097	1.15314	1	0.000597383	0.687614	729990	212405	841782	48678.8	65593.1	415112	0.0666842	0.308811	0.493135	0	40.1515	0.0715419	n201
172.014	11.7458	C3H9O6P	3	sn-Glycerol 3-phosphate	8	Lipid Metabolism	Glycerolipid metabolism__Glycerophospholipid metabolism	27008644	1	0.2598	0.547373	1	0.0229371	0.049136	22101512	5.74196e+06	12097763	4.51428e+06	580942	1.57651e+06	0.204252	0.101175	0.130314	0	12.9191	4.37695	n4
404.563	9.88034	C23H38N7O17P3S	1	Acetyl-CoA	8	Carbohydrate Metabolism	Glycolysis / Gluconeogenesis__Citrate cycle (TCA cycle)__Inositol metabolism__Fatty acid biosynthesis__Fatty acid elongation in mitochondria__Fatty acid metabolism__Alanine and aspartate metabolism__Valine, leucine and isoleucine degradation	1370978	1	0.249179	0.900621	1	0.000503881	0.579915	1.14888e+06	286276	1.0347e+06	106638	94600.9	294045	0.092819	0.330454	0.284183	0	36.6165	0.133244	n417
97.9673	13.4769	H2O4S	1	Sulfate	8	Nucleotide Metabolism	Purine metabolism__Cysteine metabolism__Sulfur metabolism	656649	1	0.793079	0.816985	1	0.188531	0.0337364	626719	497038	512020	40032.4	117713	8298.29	0.0638761	0.236828	0.016207	0	1.08787	7.87094	n2563
111.043	10.6564	C4H5N3O	1	Cytosine	10	Nucleotide Metabolism	Pyrimidine metabolism	4198445	1	0.238846	0.918519	1	0.0130359	0.83033	2.69519e+06	643737	2.47558e+06	600277	577498	1.49304e+06	0.222721	0.897103	0.603107	0	6.0655	0.018624	p2237
90.0317	8.76936	C3H6O3	6	(R)-Lactate	10	Carbohydrate Metabolism	Pyruvate metabolism	41945400	1	0.191787	0.853829	1	0.000387315	0.153486	3.94637e+07	7.56862e+06	3.36953e+07	3.6668e+06	2.93879e+06	4.29805e+06	0.0929157	0.388286	0.127556	0	46.0693	1.0425	n1060
191.043	11.0088	C6H9NO6	4	Nitrilotriacetic acid	7	0	nitrilotriacetate degradation	2765907	0	0	1770.82	NA	NA	0.094901	0	0	1.77082e+06	NA	NA	1.01887e+06	NA	NA	0.575365	NA	NA	high	n2109
175.03	4.66349	C9H19O12P	1	nonulose 9-phosphate	7	0	0	1377843	0	0	914.378	NA	NA	0.0799543	0	0	914378	NA	NA	476912	NA	NA	0.52157	NA	NA	high	n2348
172.085	8.12235	C7H12N2O3	2	L-prolyl-L-glycine	7	0	0	3959817	1	0.629853	6.67831	1	0.00166157	0.107508	387552	244101	2.58819e+06	20302.4	24479.1	1.3624e+06	0.0523862	0.100283	0.526391	0	20.346	2.6085	p2252
418.163	4.21226	C22H26O8	3	Euparotin acetate	7	0	0	236757	1	35.2695	2.36697	NA	0.00232577	0.435057	6245.78	220286	14783.6	NA	28118.2	13111.2	NA	0.127644	0.886879	NA	high	high	n2858
169.989	13.2272	C3H6O6S	7	3-Sulfolactate	7	0	0	911042	1	0.586008	1.51509	1	0.449467	0.659007	266893	156401	404366	205189	6508.38	439524	0.768807	0.0416134	1.08695	0	0.289676	0.0803235	n2484
263.046	10.4205	C9H13NO6S	2	Epinephrinesulfate	7	0	0	548637	1	5.52995	1.43907	1	0.0403704	0.0265523	73882.2	408565	106321	9604.34	121329	1162.17	0.129995	0.296964	0.0109307	0	7.56178	11.2432	n2607
148.067	7.00329	C5H12N2OS	1	L-methioninamide	7	0	0	570575	1	3.61456	1.25496	1	0.116661	0.64014	105497	381326	132395	8882.11	179587	85229.2	0.0841929	0.470954	0.643749	0	2.35325	0.0985311	p2782
208.037	11.1187	C10H8O5	1	Fraxetin	7	0	0	393215	1	3.58688	1.23461	1	0.0249223	0.425739	84830.3	304276	104733	34019.4	77563	13963.6	0.401029	0.25491	0.133326	0	6.71328	0.292908	n2726
189.111	13.426	C7H15N3O3	1	L-Homocitrulline	7	0	0	6777793	1	0.722494	1.188	1	0.242484	0.70578	3.38149e+06	2.4431e+06	4017217	1.00512e+06	376829	2.41957e+06	0.297243	0.154242	0.602299	0	0.764197	0.0588754	p1991
188.127	20.4023	C7H16N4O2	5	Ngamma-Monomethyl-L-arginine	7	0	0	788254	1	2.26228	1.13744	1	0.168862	0.376108	234995	531624	267292	22589	244050	48415.1	0.0961252	0.459064	0.181132	0	1.46476	0.365448	p2704
121.089	4.84216	C8H11N	6	N,N-Dimethylaniline	7	0	0	970100	1	2.31326	1.11192	1	0.170767	0.865676	272042	629304	302488	186595	302352	224416	0.685906	0.480455	0.741899	0	1.01111	0.0108826	p2643
223.085	7.55151	C11H13NO4	2	Bendiocarb	7	0	0	2777848	1	0.801794	1.05222	1	0.0344954	0.612741	2.38861e+06	1.91518e+06	2.51334e+06	181970	186014	338781	0.0761823	0.0971265	0.134793	0	3.31014	0.105191	n2089
144.09	5.776	C6H12N2O2	3	D-isoglutamine	7	0	0	38060576	1	1.21223	1.04739	1	0.333609	0.26366	26586020	3.22283e+07	2.7846e+07	1.39464e+06	7.74509e+06	814510	0.0524576	0.24032	0.0292505	0	0.514044	0.60865	p1215
125.095	19.2053	C6H11N3	4	4-methylhistamine	7	0	0	99445	1	0.0878927	1.04074	1	0.0157434	0.833301	80309.1	7058.58	83580.9	19458.1	6150.52	15965.9	0.24229	0.871354	0.191023	0	12.8844	0.0168965	p3151
174.137	13.9066	C8H18N2O2	1	Ne,Ne dimethyllysine	7	0	0	532829	1	0.844535	1.00357	1	0.169267	0.960257	476175	402147	477876	23174.7	63081.1	49025.3	0.0486685	0.156861	0.10259	0	1.21344	0.00098369	p2833
323.138	7.68873	C37H42O10	1	Gniditrin	7	0	0	262679	1	0.312863	0.991774	1	0.00949263	0.960926	211328	66116.8	209590	33506.6	40456.9	46611.3	0.158552	0.6119	0.222393	0	7.6415	0.000917013	p2946
102.079	19.645	C4H10N2O	2	&gamma;-aminobutyramide	7	0	0	107218	1	0.717277	0.983294	1	0.0233394	0.860102	95536.9	68526.4	93940.9	8113.14	2017.14	12112.5	0.0849215	0.0294359	0.128938	0	10.4385	0.0119853	p3144
206.106	9.24259	C11H14N2O2	2	Phenylethylmalonamide	7	0	0	10638953	1	0.84138	0.979258	1	0.0165379	0.780847	9.69157e+06	8.15429e+06	9.49055e+06	159264	435606	1.09029e+06	0.0164332	0.0534204	0.114882	0	10.9857	0.0332841	p1796
174.1	7.2188	C7H14N2O3	5	N5-Ethyl-L-glutamine	7	0	0	12043290	1	0.942734	0.978442	1	0.579305	0.805094	1.09598e+07	1.03322e+07	1.07235e+07	708455	1.58645e+06	1.34528e+06	0.0646412	0.153544	0.125451	0	0.13049	0.0241495	n1581
143.095	11.4197	C7H13NO2	2	Stachydrine	7	0	stachydrine degradation	93417632	1	0.939882	0.971307	1	0.0865533	0.585252	88462472	8.31443e+07	8.59242e+07	85751.1	2.90431e+06	6.8202e+06	0.00096935	0.0349309	0.0793746	0	3.35013	0.138487	p937
232.117	12.6699	C8H16N4O4	1	(3R)-hydroxy-N-acetyl-(L)-arginine	7	0	0	4965853	1	0.893301	0.97051	1	0.0031018	0.741739	4.42482e+06	3.9527e+06	4.29433e+06	52531.7	88622.3	596730	0.011872	0.0224207	0.138957	0	21.0018	0.04745	p2108
176.032	12.0787	C6H8O6	15	D-Glucuronolactone	10	Carbohydrate Metabolism	Ascorbate and aldarate metabolism	1226774	1	0.113661	1.0319	1	0.00839125	0.839611	988727	112380	1.02026e+06	209657	99861.8	136856	0.212048	0.888609	0.134138	0	14.2408	0.0158647	n2362
136.039	9.59564	C5H4N4O	3	Hypoxanthine	10	Nucleotide Metabolism	Purine metabolism	3393698	1	0.0785045	0.368871	1	NA	0.276475	1.83121e+06	143758	675480	1.3535e+06	NA	155253	0.739127	NA	0.229841	0	low	0.719651	p2322
197.036	11.3022	C5H11NO5S	1	Tauropine	7	0	0	235268448	1	0.941142	0.956532	1	0.415859	0.560222	223690464	2.10525e+08	213967120	5.42931e+06	2.23199e+07	2.41115e+07	0.0242715	0.10602	0.112688	0	0.328511	0.154775	n291
210.079	5.18906	C13H10N2O	1	2-Aminoacridone	7	0	0	7340250	1	0.124341	0.955558	1	0.00262892	0.525134	6.82654e+06	848818	6523152	569577	74609.6	494635	0.0834357	0.0878982	0.0758277	0	108.287	0.161739	p1898
144.09	12.3957	C6H12N2O2	3	dehydrolysine	7	0	0	1850030	1	0.822014	0.953085	1	0.492605	0.464574	1.64561e+06	1.35271e+06	1.5684e+06	121074	606316	112806	0.0735743	0.448223	0.0719241	0	0.224412	0.217662	p2487
321.07	13.8226	C11H15NO10	1	beta-Citryl-L-glutamic acid	7	0	0	766499	1	0.932796	0.945266	1	0.481861	0.756783	630225	587871	595730	80505	44801.6	156569	0.12774	0.0762098	0.262818	0	0.211329	0.0383894	n2522
115.1	16.2038	C6H13NO	2	Trimethylaminoacetone	7	0	gamma-butyrobetaine degradation __ carnitine degradation II	7114635	1	0.853502	0.939849	1	0.108088	0.531083	6.64991e+06	5.67571e+06	6.24991e+06	333515	660305	899935	0.0501534	0.116339	0.143992	0	1.73429	0.173699	p1901
173.048	6.90063	C10H7NO2	4	2-Quinolinecarboxylic acid	7	0	0	656471	1	0.328505	0.919268	1	0.00221929	0.546023	582422	191329	535402	64337.7	36407.9	103088	0.110466	0.19029	0.192543	0	27.9886	0.149724	p2745
119.058	7.16005	C4H9NO3	11	(-)-erythro-(2R,3R)-dihydroxybutylamide	7	0	0	307676160	1	1.22611	0.917337	1	0.282505	0.501995	2.01613e+08	2.47199e+08	1.84947e+08	1.77074e+07	5.45888e+07	3.36009e+07	0.0878289	0.220829	0.181679	0	0.630978	0.192539	p443
174.137	16.4498	C8H18N2O2	1	Ne,Ne dimethyllysine	7	0	0	23011252	1	0.86549	0.915038	1	0.162095	0.401855	21273374	1.84119e+07	1.94659e+07	1.52232e+06	2.33952e+06	2.84179e+06	0.0715599	0.127066	0.145988	0	1.05099	0.314322	p1455
325.371	7.1213	C22H47N	1	di-n-Undecylamine	7	0	0	585558208	1	14.3419	0.91385	1	0.159387	0.432287	2.82336e+07	4.04923e+08	2.58013e+07	3.29447e+06	2.97282e+08	3.52837e+06	0.116686	0.734168	0.136752	0	1.60538	0.253883	p253
97.0164	9.4741	C4H3NO2	1	Maleimide	7	0	0	539310	1	0.700839	0.909548	1	0.0272125	0.534306	479346	335944	435988	50332.7	52758.8	94940.1	0.105003	0.157046	0.217758	0	3.8677	0.162805	n2609
134.084	20.031	C8H10N2	1	2-phenylacetamidine	7	0	0	222330	1	0.693103	0.906394	1	0.112671	0.558329	178898	123995	162152	37613.3	15393.8	24382.7	0.210251	0.124149	0.15037	0	1.82496	0.139564	p3001
207.09	4.7186	C11H13NO3	6	Cantleyine	7	0	0	28492208	1	0.973424	0.903871	1	0.69937	0.399841	2.66927e+07	2.59833e+07	24126778	1.41816e+06	2.53237e+06	4.14878e+06	0.0531289	0.0974613	0.171957	0	0.0597364	0.342498	n1185
172.132	22.3028	C7H16N4O	1	Acetylagmatine	7	0	0	132323	1	0.397463	0.901966	1	0.0161056	0.568969	113783	45224.6	102629	16710.2	3426.99	25789.7	0.14686	0.0757771	0.251292	0	16.1536	0.131759	p3092
232.117	13.7413	C8H16N4O4	1	(3R)-hydroxy-N-acetyl-(L)-arginine	7	0	0	510676	1	0.737277	0.869529	1	0.183073	0.62105	404210	298014	351472	93170.1	18489.5	140646	0.230499	0.0620423	0.400163	0	1.24992	0.0977181	n2620
153.079	4.99384	C8H11NO2	5	4-deoxypyridoxine	7	0	0	1410713	1	1.15223	0.864247	1	0.111484	0.133601	1.13207e+06	1.3044e+06	978384	111881	92605.7	27059.1	0.0988293	0.070995	0.0276569	0	1.40793	1.78254	p2538
198.079	6.72436	C12H10N2O	4	Harmalol	7	0	beta-carboline biosynthesis	541843	1	0	0.855503	1	NA	0.310474	484304	0	414324	68574.5	NA	78458	0.141594	NA	0.189364	0	low	0.451026	p2828
182.085	5.7153	C12H10N2	1	Harman	7	0	0	2253536	1	0.144485	0.853126	1	0.00518051	0.146968	2.00651e+06	289912	1.71181e+06	227875	30242.4	154148	0.113568	0.104316	0.0900496	0	55.765	1.14748	p2445
168.069	6.39516	C11H8N2	1	beta-Carboline	7	0	0	2256775	1	0.112121	0.850302	1	0.000162265	0.125934	2.20717e+06	247471	1.87676e+06	50744.2	110591	231339	0.0229906	0.446884	0.123265	0	259.395	1.94623	p2444
214.193	3.71905	C13H26O2	15	CAI-1	7	0	0	5582932	1	0.693174	0.841533	1	0.185161	0.352612	5.09865e+06	3.53425e+06	4.29068e+06	576825	1.40937e+06	1.13455e+06	0.113133	0.398776	0.264423	0	1.05532	0.402983	n1837
173.105	4.76939	C8H15NO3	5	Hexanoylglycine	7	0	0	54524664	1	1.00913	0.834029	1	0.935578	0.237051	4.52669e+07	4.56802e+07	3.77539e+07	1.82362e+06	7.72005e+06	7.88249e+06	0.040286	0.169002	0.208786	0	0.00271467	0.862293	n903
191.062	7.09572	C7H13NO3S	1	N-Acetylmethionine	7	0	0	440821056	1	0.881242	0.815046	1	0.604448	0.247581	3.59508e+08	316813648	293015696	6.98459e+07	1.09431e+08	4.38295e+07	0.194282	0.345411	0.149581	0	0.108156	0.650233	n132
273.1	4.58764	C15H15NO4	2	L-Thyronine	7	0	0	568393	1	0.684672	0.809647	1	0.266051	0.459104	405364	277542	328202	145115	13337.3	46333.3	0.357986	0.0480551	0.141173	0	0.769374	0.256582	p2783
246.051	10.59	C6H15O8P	3	Glycerophosphoglycerol	7	0	0	927566	1	1.34431	0.803246	1	0.269973	0.174162	518678	697265	416626	42774.1	206074	88667.9	0.0824675	0.295546	0.212824	0	0.720002	1.0746	n2479
197.08	8.96804	C8H11N3O3	3	N-Acetyl-L-histidine	7	0	0	263808736	1	1.42684	0.785118	1	0.00659349	0.039941	174750960	2.49341e+08	1.372e+08	5.75307e+06	1.48471e+07	1.5584e+07	0.0329215	0.0595452	0.113586	0	21.9447	5.10969	p573
126.079	7.12977	C12H20N4O2	1	Hexazinone	7	0	0	2286530	1	0.121879	0.778048	1	0.0180665	0.221966	1.84554e+06	224934	1.43592e+06	394067	45534.3	274833	0.213524	0.202434	0.191398	0	16.69	0.726928	p2438
151.03	12.075	C4H9NO3S	1	methiin	7	0	0	4739286	1	1.17717	0.754631	1	0.0852962	0.333084	3.73396e+06	4.39551e+06	2.81776e+06	257191	401361	1.25611e+06	0.0688789	0.0913117	0.445781	0	1.92594	0.510612	n1939
226.095	5.90395	C10H14N2O4	2	carbidopa	7	0	0	428749	1	0.516684	0.751985	1	0.0383504	0.134189	364716	188443	274261	67634.2	17813.9	41869.2	0.185443	0.0945321	0.152662	0	6.352	1.29312	n2682
145.122	18.7972	C6H15N3O	2	L-Lysinamide	7	0	0	727207	1	3.40828	0.743136	1	0.18394	0.138642	133912	456409	99514.8	19837.2	280335	24955.8	0.148136	0.61422	0.250775	0	1.31682	1.16418	p2715
320.104	9.6438	C20H16O4	1	Phenolphthalin	7	0	0	264682	1	0.799798	0.709559	1	0.404985	0.252135	194221	155337	137811	61564.6	33117	8263.05	0.316983	0.213194	0.0599593	0	0.309378	0.824689	n2815
256.106	8.75129	C11H16N2O5	1	1-(beta-D-Ribofuranosyl)-1,4-dihydronicotinamide	7	0	0	9612177	1	0.175358	0.709227	1	0.000799946	0.0353126	8.51196e+06	1.49264e+06	6.03691e+06	983657	823751	382717	0.115562	0.551874	0.0633961	0	29.931	5.49872	p1804
136.1	7.68482	C8H12N2	3	N,N-Dimethyl-1,4-phenylenediamine	7	0	0	723614	1	0.139656	0.7009	1	0.0313141	0.209846	575027	80305.9	403036	166334	34259.7	44787.3	0.289263	0.426614	0.111125	0	8.48623	0.996897	p2716
428.131	13.4323	C16H24N6O4S2	1	Ovothiol B disulfide	7	0	0	219288	1	0.448306	0.678266	1	0.012197	0.0176871	213914	95899	145091	4942.12	25038.3	18458.2	0.0231033	0.26109	0.127219	0	21.3828	12.9725	n2884
386.173	4.07541	C22H26O6	2	Burseran	7	0	0	52144860	1	1.17673	0.668106	1	0.378187	0.146041	3.90747e+07	4.59805e+07	26106064	9.98721e+06	6.30535e+06	6.79395e+06	0.255593	0.137131	0.260244	0	0.341859	1.15273	n968
173.105	7.06819	C8H15NO3	5	N-Acetyl-L-leucine	7	0	0	13550303	1	0.905503	0.65474	1	0.721947	0.157333	1.03692e+07	9389340	6.78913e+06	2.53277e+06	3.60763e+06	2.51482e+06	0.244259	0.384227	0.370419	0	0.0494152	1.0061	n1553
125.048	7.35717	C6H7NO2	4	N-Ethylmaleimide	7	0	0	6539746	1	0.0390446	0.616629	1	0.0200301	0.0988057	5.20814e+06	203350	3.21149e+06	1.24695e+06	27249.1	374021	0.239424	0.134001	0.116463	0	16.1015	2.35229	p2003
102.068	4.86239	C5H10O2	5	methylacetoin	7	0	0	61452244	1	0.219223	0.592344	1	0.00256525	0.0214186	5.5541e+07	1.21759e+07	3.28994e+07	7.75793e+06	4.72086e+06	3.79556e+06	0.13968	0.387722	0.115369	0	22.802	6.87262	n865
154.989	6.95385	C8H13Cl3O6	1	trichloroethanol glucoside	7	0	trichloroethylene degradation	1576648	1	0.730751	0.573521	1	0.0430068	0.0226606	1.42427e+06	1.04078e+06	816848	145432	171123	223812	0.10211	0.164417	0.273994	0	2.91591	5.17894	n2315
146.094	4.42629	C7H14O3	8	ethyl-(2R)-methyl-(3S)-hydroxybutanoate	7	0	0	339103	1	1.17416	0.539738	1	0.511413	0.0536647	238221	279709	128577	53177.6	82580.7	44416.4	0.223227	0.295238	0.345445	0	0.178413	2.5042	n2761
160.11	4.56111	C8H16O3	14	Ethyl (R)-3-hydroxyhexanoate	7	0	0	196505	1	0.924572	0.480957	1	0.816457	0.0430863	133302	123247	64112.4	22737.5	63687.2	31906	0.170572	0.516744	0.497657	0	0.0221072	3.1187	n2915
243.183	4.33995	C13H25NO3	1	N-Undecanoylglycine	7	0	0	617573	1	0.84639	0.23234	1	0.593264	NA	513660	434757	119344	106832	203235	NA	0.207981	0.467469	NA	0	0.118096	low	p2768
242.152	4.70003	C13H22O4	1	2-isocapryloyl-3R-hydroxymethyl-&gamma;-butyrolactone	7	0	0	677969	1	0.257354	0.146671	1	0.00145257	0.00158846	628098	161643	92123.4	43757.4	13217.7	8674.43	0.0696666	0.081771	0.0941609	0	104.134	144.359	n2550
215.152	4.70958	C11H21NO3	1	N-Nonanoylglycine	7	0	0	526505	1	0.121293	0	1	NA	NA	498074	60412.9	0	35261.3	NA	NA	0.0707953	NA	NA	0	low	low	p2840
229.168	4.52439	C12H23NO3	1	N-Decanoylglycine	7	0	0	667860	1	0.0811409	0	1	NA	NA	510815	41448	0	136161	NA	NA	0.266557	NA	NA	0	low	low	p2743
243.105	7.44283	C10H17N3O2S	1	Biotin amide	7	0	0	218829	1	6.67566	0	1	0.0791119	NA	23294.6	155507	0	21559.6	73434.3	NA	0.925518	0.472226	NA	0	2.98427	low	n2886
144.126	17.3726	C7H16N2O	2	1-(3-aminopropyl)-4-aminobutanal	7	Amino Acid Metabolism	beta-alanine biosynthesis I	5034092	1	0.479668	0.908	1	0.0341917	0.45959	4.36946e+06	2.09589e+06	3.96747e+06	582280	963569	621207	0.133261	0.459742	0.156575	0	4.07816	0.222906	p2098
126.116	12.8587	C7H14N2	2	1-5-diazabicyclononane	7	Amino Acid Metabolism	beta-alanine biosynthesis I	1959859	1	0.0578097	0.611615	1	0.0232488	0.106813	1.53171e+06	88547.5	936815	394153	34813.4	148101	0.257329	0.393161	0.15809	0	13.3022	1.99614	p2463
168.079	4.38027	C9H12O3	3	1,3,5-trimethoxybenzene	7	Biosynthesis of Secondary Metabolites	1,3,5-trimethoxybenzene biosynthesis	224186	1	6.99596	2.34076	NA	0.0214017	0.468167	25807.4	180548	60409	NA	55497.8	59317	NA	0.307386	0.981923	NA	high	high	p2998
240.147	9.29874	C12H20N2O3	2	Slaframine	7	Biosynthesis of Secondary Metabolites	Alkaloid biosynthesis II	24455168	1	0.875416	0.948622	1	0.0413888	0.191669	2.373e+07	2.07737e+07	22510824	1.11892e+06	184480	391916	0.047152	0.00888046	0.0174101	0	6.79635	1.05755	p1432
236.178	3.91362	C15H24O2	10	Farnesoic acid	7	Biosynthesis of Secondary Metabolites	Insect hormone biosynthesis	257835	1	0.779278	0.39144	1	0.521752	0.157808	166291	129587	65092.9	82109.3	16033.2	24822.7	0.493769	0.123726	0.381343	0	0.192482	1.3918	n2820
503.639	12.304	C34H55N7O24P2	2	UDP-N-acetylmuramoyl-L-alanyl-D-glutamyl-L-lysine	7	Glycan Biosynthesis and Metabolism	Peptidoglycan biosynthesis	1014139	1	1.04635	0.661908	1	0.82435	0.0712591	766379	801902	507272	137170	216909	42036.5	0.178985	0.270493	0.0828677	0	0.0191591	3.26177	n2453
142.099	4.28915	C8H14O2	16	[FA (8:1)] 2Z-octenoic acid	7	Lipids: Fatty Acyls	Fatty Acids and Conjugates	792133	1	0.726311	1.63538	1	0.499863	0.163547	469997	341364	768624	242472	172566	38673.8	0.515901	0.505518	0.0503157	0	0.186814	1.47919	p2697
210.126	4.30094	C12H18O3	5	(+)-7-Isojasmonic acid	7	Lipids: Fatty Acyls	alpha-Linolenic acid metabolism	310773	1	1.16534	1.10746	1	0.824868	0.750556	148490	173042	164448	75746.1	158367	6345.53	0.510107	0.915193	0.0385869	0	0.01956	0.0440725	p2917
326.319	3.55183	C21H42O2	5	[FA (21:0)] heneicosanoic acid	7	Lipids: Fatty Acyls	Fatty Acids and Conjugates	1571973	1	1.04736	1.03586	1	0.692372	0.869353	1.15217e+06	1.20674e+06	1.19349e+06	132259	176877	370458	0.114791	0.146575	0.3104	0	0.0610527	0.0110322	n2318
242.225	3.6389	C15H30O2	9	[FA methyl(14:0)] 12-methyl-tetradecanoic acid	7	Lipids: Fatty Acyls	Fatty Acids and Conjugates	133432560	1	0.590003	0.96583	1	0.0046456	0.691911	122897592	7.251e+07	1.18698e+08	9.36311e+06	4.1524e+06	1.40503e+07	0.0761863	0.0572666	0.11837	0	24.2008	0.0618601	n439
308.235	3.82787	C19H32O3	3	[FA methyl(18:2)] methyl 9,10-epoxy-12,15-octadecadienoate	7	Lipids: Fatty Acyls	Fatty Acids and Conjugates	6873915	1	0.788426	0.909782	1	0.00228439	0.286535	6.58566e+06	5.1923e+06	5.99151e+06	255765	232091	718659	0.0388367	0.0446989	0.119946	0	16.276	0.606659	p1930
102.068	7.0926	C5H10O2	5	Pentanoate	7	Lipids: Fatty Acyls	Fatty Acids and Conjugates	59650380	1	0.108558	0.78071	1	0.0155884	0.229176	47625692	5.17015e+06	37181872	1.06168e+07	2.69448e+06	5.83337e+06	0.222922	0.521161	0.156887	0	15.0234	0.743283	n870
116.084	4.63941	C6H12O2	16	Hexanoic acid	7	Lipids: Fatty Acyls	OxidationofVeryLongChainFattyAcids	9652534	1	1.08113	0.757858	1	0.52773	0.0136786	7519181	8.12918e+06	5698473	571460	1.34691e+06	407601	0.0760003	0.165688	0.0715282	0	0.173818	6.72812	n1637
201.173	7.88527	C11H23NO2	2	[FA amino(11:0)] 11-amino-undecanoic acid	7	Lipids: Fatty Acyls	Amino Fatty Acids	3406742	1	7.40376	0.639296	1	0.0964952	0.0625731	293076	2.16986e+06	187362	54667.1	1.09275e+06	22602.9	0.186529	0.503603	0.120638	0	2.94241	3.19353	p2320
144.115	4.31398	C8H16O2	11	[FA (8:0)] octanoic acid	7	Lipids: Fatty Acyls	Fatty acid biosynthesis	15410606	1	1.02881	0.624436	1	0.786263	0.0249711	1.35089e+07	1.38981e+07	8.43542e+06	1.73931e+06	1.53965e+06	676299	0.128753	0.110781	0.0801737	0	0.0280788	7.391	n1449
240.209	3.66101	C15H28O2	5	[FA dimethyl(13:0)] 2,5-dimethyl-2E-tridecenoic acid	7	Lipids: Fatty Acyls	Fatty Acids and Conjugates	912115	1	13.3023	0.55381	1	0.000850316	NA	60960.5	810916	33760.5	55921.1	93830.4	NA	0.917333	0.115709	NA	0	47.1393	NA	n2483
200.141	4.05449	C11H20O3	9	[FA hydroxy(11:1)] 2-hydroxy-10-undecenoic acid	7	Lipids: Fatty Acyls	Fatty Acids and Conjugates	112793	1	1.26346	0.44961	1	0.35087	0.115825	83103.9	104998	37364.4	31435.6	2810.89	10921.2	0.378268	0.0267708	0.29229	0	0.48124	1.88909	n3038
156.115	4.07255	C9H16O2	13	[FA hydroxy(9:1)] 4-hydroxy-2-nonenal	7	Lipids: Fatty Acyls	Fatty aldehydes	1429309	1	45.0152	0.322952	1	0.00550552	NA	27456.5	1.23596e+06	8867.13	24746.3	167446	NA	0.90129	0.135478	NA	0	50.9759	low	n2344
355.345	4.66072	C22H45NO2	1	[FA (20:0)] N-eicosanoyl-ethanolamine	7	Lipids: Fatty Acyls	Fatty amides	527577	1	0.798352	0.314067	1	0.669376	0.00226405	403804	322378	126822	51407.5	282635	43007.2	0.127308	0.87672	0.339116	0	0.0803417	17.0778	p2838
172.074	9.64062	C8H12O4	4	[FA dioxo(8:0)] 4,7-dioxo-octanoic acid	7	Lipids: Fatty Acyls	Fatty Acids and Conjugates	391973	1	0.27955	0.10108	1	0.016909	0.00602885	322128	90050.8	32560.7	62295.1	18209.6	30614.7	0.193386	0.202214	0.940233	0	12.7864	17.4035	n2728
280.24	3.60981	C18H32O2	84	Linoleate	7	Lipids: Fatty Acyls	Linoleic acid metabolism__Biosynthesis of unsaturated fatty acids	16923008	1	0.0231278	0.0125705	1	3.1678e-05	7.73191e-06	1.67168e+07	386622	210139	295880	87492.7	130937	0.0176995	0.2263	0.623097	0	2801.21	2602.65	n1392
338.319	3.56792	C22H42O2	9	[FA (22:0)] 13Z-docosenoic acid	7	Lipids: Fatty Acyls	Biosynthesis of unsaturated fatty acids	943276	1	0	0	1	NA	NA	900848	0	0	43528.9	NA	NA	0.04832	NA	NA	0	low	low	n2478
296.235	3.65438	C18H32O3	33	[FA hydroxy(18:2)] 9S-hydroxy-10E,12Z-octadecadienoic acid	7	Lipids: Fatty Acyls	Linoleic acid metabolism	2002186	1	0.0115593	0	1	NA	NA	1.93513e+06	22368.7	0	98972.7	NA	NA	0.0511451	NA	NA	0	low	low	n2197
243.22	4.14809	C14H29NO2	2	[FA amino(14:0)] 2-amino-tetradecanoic acid	7	Lipids: Fatty Acyls	Amino Fatty Acids	1063293	1	0.660807	0	1	0.496533	NA	752265	497102	0	78324.4	535003	NA	0.104118	1.07624	NA	0	0.222696	low	p2596
722.51	3.43346	C38H75O10P	4	[PG (16:0/16:0)] 1,2-dihexadecanoyl-sn-glycero-3-phospho-(1'-sn-glycerol)	7	Lipids: Glycerophospholipids	Glycerophosphoglycerols	254721168	1	0.807287	0.883782	1	0.0935036	0.250752	2.24065e+08	1.80885e+08	1.98025e+08	2.66068e+07	2.0164e+07	1.97725e+07	0.118746	0.111474	0.0998485	0	1.67297	0.617084	n253
314.116	4.15434	C18H18O5	17	[Fv Hydroxy,methox] 2'-Hydroxy-3,4,5-methoxychalcone	7	Lipids: Polyketides	Flavonoids	185829	1	0.32604	0.652268	1	0.0296778	0.091582	151026	49240.5	98509.3	32459.5	5152.26	13361.1	0.214927	0.104634	0.135633	0	9.59136	2.23838	n2923
402.168	4.13299	C22H26O7	1	[Fv] Antiarone K	7	Lipids: Polyketides	Flavonoids	126312	1	3.13049	0.368382	1	0.0505054	0.348494	38843.9	121600	14309.4	34829.9	6065.03	12457.1	0.896663	0.0498768	0.870552	0	5.4793	0.43992	n3008
150.104	4.21089	C10H14O	26	[PR] Perillyl aldehyde	7	Lipids: Prenols	Limonene and pinene degradation	263265	1	0.241716	1.88147	1	NA	0.278955	127023	30703.5	238989	131874	NA	8630.22	1.03819	NA	0.0361114	0	low	0.717791	p2945
108.094	4.00303	C16H24	1	[PR] (+)-3-longipinen-5-one	7	Lipids: Prenols	Isoprenoids	283426	1	1.71685	1.61983	1	0.304474	0.354444	134644	231163	218100	118400	69209.7	56615.8	0.879359	0.299398	0.259586	0	0.4953	0.404378	p2935
182.094	4.41351	C10H14O3	8	[PR] Iridotrial	7	Lipids: Prenols	Isoprenoids	472098	1	1.38143	1.41338	1	0.281161	0.0940538	251776	347811	355857	60298.7	112274	7109.88	0.239493	0.322801	0.0199796	0	0.567847	2.93851	p2860
206.167	3.93153	C14H22O	5	[PR] (+)-15-nor-4-thujopsen-3-one	7	Lipids: Prenols	Isoprenoids	5265033	1	1.28043	0.916316	1	0.0048043	0.590683	3.96379e+06	5075345	3.63209e+06	250761	169998	891690	0.0632628	0.033495	0.245503	0	13.462	0.12824	n1888
198.162	3.76352	C12H22O2	17	[PR] Citronellyl acetate	7	Lipids: Prenols	Isoprenoids	571047	0	556.144	0	NA	0.000361407	NA	0	556144	0	NA	18317.4	NA	NA	0.0329364	NA	NA	high	NA	n2599
315.278	4.16741	C18H37NO3	3	[SP hydrox] 6-hydroxysphing-4E-enine	7	Lipids: Sphingolipids	Sphingoid bases	238442	1	0	0	1	NA	NA	214698	0	0	32085.8	NA	NA	0.149446	NA	NA	0	low	low	n2852
287.246	4.0608	C16H33NO3	1	[SP hydroxy,hydroxy,methyl(10:2/2:0)] 6R-(8-hydroxydecyl)-2R-(hydroxymethyl)-piperidin-3R-ol	7	Lipids: Sphingolipids	Sphingoid bases	27686982	1	0.0267612	0	1	0.0109937	NA	22902840	612907	0	4.27549e+06	565228	NA	0.186679	0.922209	NA	0	26.7129	low	p1341
346.287	3.77459	C23H38O2	5	[ST (2:0)] 24-Nor-5beta-chol-22-ene-3alpha,6alpha-diol	7	Lipids: Sterol lipids	Bile acids and derivatives	3838849	1	0.653158	1.11399	1	0.0506762	0.266391	3.1365e+06	2.04863e+06	3.49405e+06	362555	534384	311705	0.115592	0.260849	0.0892104	0	2.83796	0.5592	p2255
241.143	5.7276	C30H42O3S	2	[ST (3:0/3:0)] (7E,16Z)-(1S,3R)-23-thia-24,24b-clycobenzyl-19-nor-24a,24b-dihomo-9,10-seco-5,7,16-cholestatriene-1,3,25-triol	7	Lipids: Sterol lipids	Secosteroids	273140	1	0.516242	0.777822	1	0.0126493	0.166625	238171	122954	185254	34720.3	29745.9	41282.7	0.145779	0.241927	0.222844	0	6.35068	0.96232	n2810
186.1	7.16423	C8H14N2O3	1	Ala-Pro	7	Peptide(di-)	Nonpolar peptide	1690911	1	0.199594	5.28575	1	NA	0.10228	206147	41145.8	1.08964e+06	33865.2	NA	532826	0.164277	NA	0.488992	0	low	2.73834	p2500
262.08	11.2588	C9H14N2O7	2	Glu-Asp	7	Peptide(di-)	Acidic peptide	3394114	1	0.993462	1.03235	1	0.899996	0.722574	2.88536e+06	2.8665e+06	2.97871e+06	193816	146604	366963	0.0671721	0.051144	0.123195	0	0.00602561	0.0505918	n1993
250.099	7.81011	C9H18N2O4S	1	Met-Thr	7	Peptide(di-)	Hydrophobic peptide	79739	1	0.935205	1.03041	1	0.678432	0.847902	64887.9	60683.5	66861.1	5795.53	14582.5	15063.5	0.0893161	0.240304	0.225296	0	0.0717888	0.0149459	n3096
230.163	5.50216	C11H22N2O3	2	Ile-Val	7	Peptide(di-)	Hydrophobic peptide	440712	1	0.906143	0.968166	1	0.340379	0.742838	394877	357815	382306	10671.4	51797.2	57370.3	0.0270246	0.14476	0.150064	0	0.491121	0.0464028	n2673
174.101	8.82621	C7H14N2O3	5	Val-Gly	7	Peptide(di-)	Hydrophobic peptide	5246088	1	1.16689	0.938804	1	0.187071	0.385133	3.92148e+06	4.57594e+06	3.6815e+06	346900	584999	236584	0.0884614	0.127842	0.0642628	0	0.925969	0.326639	p2083
264.078	10.3805	C9H16N2O5S	2	Met-Asp	7	Peptide(di-)	Hydrophobic peptide	414277984	1	0.936482	0.925438	1	0.212426	0.206487	3.99861e+08	374462816	3.70047e+08	2.45919e+07	1.37699e+07	2.38818e+07	0.0615011	0.0367724	0.0645373	0	0.812069	0.756438	p366
243.158	14.7726	C11H21N3O3	1	Lys-Pro	7	Peptide(di-)	Basic peptide	157686	1	0.910524	0.908685	1	0.56866	0.718141	121924	111014	110790	26138.4	14052.8	41579.3	0.214383	0.126585	0.375298	0	0.135133	0.0513894	p3065
202.132	11.5481	C9H18N2O3	3	Leu-Ala	7	Peptide(di-)	Hydrophobic peptide	110362232	1	1.14425	0.859454	1	0.0421073	0.0546536	9.06647e+07	103743032	7.79221e+07	3.17564e+06	5.92429e+06	6.36339e+06	0.0350262	0.0571054	0.0816635	0	3.78567	3.2104	p847
245.137	8.47244	C10H19N3O4	6	Leu-Asn	7	Peptide(di-)	Hydrophobic peptide	4839352	1	0.716976	0.857726	1	0.0645177	0.236699	4535969	3.25218e+06	3.89062e+06	402703	694556	661705	0.0887799	0.213566	0.170077	0	2.55688	0.694101	p2122
262.131	8.10142	C14H18N2O3	4	Phe-Pro	7	Peptide(di-)	Hydrophobic peptide	4728169	1	0.703621	0.81906	1	0.0608053	0.0491893	4.68669e+06	3.29765e+06	3.83868e+06	57109.7	628313	350475	0.0121855	0.190534	0.0913009	0	4.84733	5.70304	p2141
244.179	4.82216	C12H24N2O3	4	Leucyl-leucine	7	Peptide(di-)	Hydrophobic peptide	17789504	1	1.20244	0.809087	1	0.168855	0.116108	1.27916e+07	15381185	10349514	1.61682e+06	2.08571e+06	1.33083e+06	0.126397	0.135602	0.128589	0	0.962908	1.35997	p1579
204.111	16.3275	C8H16N2O4	5	Val-Ser	7	Peptide(di-)	Hydrophobic peptide	3498440	1	0.720449	0.799026	1	0.056253	0.199827	3.07437e+06	2.21493e+06	2.4565e+06	436013	225188	537301	0.141822	0.101669	0.218726	0	3.06722	0.797332	p2291
275.149	13.789	C11H21N3O5	6	L-a-glutamyl-L-Lysine	7	Peptide(di-)	Basic peptide	1865765	1	0.365102	0.250574	1	NA	NA	1.40737e+06	513833	352650	402090	NA	NA	0.285704	NA	NA	0	low	low	p2486
414.149	10.8017	C15H22N6O8	1	Asp-Gly-Ser-His	7	Peptide(tetra-)	Basic peptide	436575	1	1.15766	1.3541	1	0.504054	0.206936	266251	308229	360531	18327.8	89531.3	89786.9	0.0688366	0.29047	0.249041	0	0.210991	1.05848	n2676
254.088	8.14784	C18H32N6O7S2	2	Asn-Met-Met-Asn	7	Peptide(tetra-)	Hydrophobic peptide	151298	1	0.86004	1.1102	1	0.23337	0.284836	131275	112902	145741	17432.9	14279.6	5599.12	0.132797	0.126478	0.0384183	0	0.664759	0.624188	n2969
524.176	13.3195	C22H28N4O11	1	Glu-Phe-Asp-Asp	7	Peptide(tetra-)	Hydrophobic peptide	852215	1	0.61825	1.06852	1	0.0357629	0.794792	572005	353642	611199	94342.5	66057.1	217276	0.164933	0.186791	0.355491	0	3.59485	0.0273777	p2664
253.142	17.1049	C24H38N6O6	1	Asn-Lys-Phe-Val	7	Peptide(tetra-)	Basic peptide	3596376	1	0.791183	1.05449	1	0.253698	0.570829	3.07367e+06	2.43184e+06	3.24114e+06	201399	709061	408752	0.0655241	0.291574	0.126113	0	0.758199	0.135077	p2283
269.149	20.3657	C22H38N10O6	3	Arg-Leu-Asn-His	7	Peptide(tetra-)	Basic peptide	1003518	1	0.142792	0.939322	1	0.0156212	0.648068	827064	118098	776879	161294	20489.9	40200	0.19502	0.1735	0.0517455	0	19.0136	0.0911452	p2605
244.13	21.8946	C20H36N6O8	6	Asn-Leu-Lys-Asp	7	Peptide(tetra-)	Basic peptide	63454	1	0.286541	0.912907	1	0.00370835	0.438251	57880	16585	52839.1	8776.67	6549.76	4189.26	0.151636	0.394921	0.0792834	0	14.2191	0.268673	p3186
229.143	17.919	C20H38N6O6	4	Ala-Leu-Lys-Gln	7	Peptide(tetra-)	Basic peptide	122879	1	0.480769	0.879203	1	0.0156219	0.35456	111716	53709.8	98221.4	17963.5	9337.93	12760.9	0.160795	0.173859	0.12992	0	8.20907	0.375084	n3015
259.135	16.8935	C21H38N6O9	1	Glu-Lys-Lys-Asp	7	Peptide(tetra-)	Basic peptide	1275490	1	0.76288	0.863805	1	0.154141	0.321871	1.05834e+06	807384	914197	190799	153996	73807.6	0.180282	0.190735	0.0807349	0	1.04754	0.496427	p2554
234.112	7.29343	C21H32N4O8	4	Ile-Ser-Ser-Tyr	7	Peptide(tetra-)	Hydrophobic peptide	320759744	1	0.211523	0.797118	1	0.010458	0.13095	2.73496e+08	5.78506e+07	2.18008e+08	4.09649e+07	6.25995e+06	2.55699e+07	0.149783	0.108209	0.117289	0	27.0789	1.3203	p418
220.114	8.01806	C20H32N4O7	3	Asp-Leu-Pro-Pro	7	Peptide(tetra-)	Hydrophobic peptide	334932	1	0.0565093	0.718801	1	0.00214263	0.0815951	302136	17073.5	217176	39327.2	17157	48785.5	0.130164	1.00489	0.224636	0	44.1396	1.83827	n2765
194.116	4.98031	C17H32N4O6	10	Ala-Leu-Val-Ser	7	Peptide(tetra-)	Hydrophobic peptide	2506525	1	5.60064	0.700129	1	0.00995271	0.225136	398928	2.23426e+06	279301	121216	395480	59339	0.303853	0.177008	0.212455	0	19.6871	0.785678	p2410
359.188	4.66519	C16H29N3O4S	2	Leu-Met-Pro	7	Peptide(tri-)	Hydrophobic peptide	3629853	1	0	1.03509	1	NA	0.898465	2.54355e+06	0	2.63279e+06	730061	NA	869390	0.287024	NA	0.330216	0	low	0.00617921	p2276
349.164	6.87555	C17H23N3O5	2	Ala-Pro-Tyr	7	Peptide(tri-)	Hydrophobic peptide	583192	1	0.812467	0.98429	1	0.57674	0.961556	389573	316516	383453	178008	98963.5	97874.7	0.45693	0.312665	0.255245	0	0.128674	0.000907732	p2779
356.242	16.6949	C17H32N4O4	2	Leu-Lys-Pro	7	Peptide(tri-)	Basic peptide	686148	1	0.0293181	0.948844	1	NA	0.771809	542206	15896.5	514469	132678	NA	74157	0.244699	NA	0.144143	0	low	0.033301	p2729
172.121	8.43208	C16H32N4O4	1	Lys-Val-Val	7	Peptide(tri-)	Basic peptide	8935244	1	0.971246	0.928229	1	0.758464	0.585522	8006895	7776666	7.43223e+06	652241	1.00432e+06	1.48032e+06	0.0814599	0.129145	0.199176	0	0.0369613	0.126201	p1838
243.122	10.6786	C10H17N3O4	2	Ala-Gly-Pro	7	Peptide(tri-)	Polar peptide	24878982	1	0.997536	0.891593	1	0.981637	0.141784	22507614	22452146	2.00676e+07	1.79085e+06	3.40614e+06	1.41906e+06	0.0795663	0.151707	0.0707139	0	0.000207759	1.14033	p1403
205.119	17.3962	C17H30N8O4	1	Val-Arg-His	7	Peptide(tri-)	Basic peptide	192254	1	1.20474	0.779918	1	0.260511	0.222677	145338	175095	113352	32117.5	20901.7	7498.57	0.220984	0.119373	0.0661531	0	0.603018	0.940577	p3034
365.206	4.92866	C17H27N5O4	2	Leu-Pro-His	7	Peptide(tri-)	Basic peptide	25501442	1	1.1229	0.732633	1	0.514861	0.0565388	1.79151e+07	2.01168e+07	1.31252e+07	2.13051e+06	4.66882e+06	2.27504e+06	0.118923	0.232086	0.173334	0	0.18406	2.36165	p1388
359.184	7.62937	C19H25N3O4	1	Phe-Pro-Pro	7	Peptide(tri-)	Hydrophobic peptide	834302	1	0.304554	0.677901	1	0.0265889	0.0983512	695248	211740	471309	142330	14998.8	102689	0.204719	0.0708358	0.21788	0	11.4134	1.62804	p2681
219.111	8.21866	C9H17NO5	1	Pantothenate	10	Amino Acid Metabolism	beta-Alanine metabolism__Pantothenate and CoA biosynthesis	9289928	1	0.0573402	0.715355	1	0.0049445	0.0679904	7.94534e+06	455587	5.68374e+06	1.16479e+06	335936	344382	0.1466	0.737368	0.0605908	0	38.1715	3.4669	p1831
169.074	7.81686	C8H11NO3	4	Pyridoxine	10	Metabolism of Cofactors and Vitamins	Vitamin B6 metabolism	64919904	1	0.0349978	0.969634	1	0.0261289	0.880976	49373420	1.72796e+06	4.78741e+07	1.36317e+07	406588	8.53969e+06	0.276093	0.2353	0.178378	0	12.2056	0.00868737	p1045
226.107	10.605	C9H14N4O3	3	Carnosine	6	Amino Acid Metabolism	Alanine and aspartate metabolism__Histidine metabolism__beta-Alanine metabolism	2616164	1	1.72755	1.6314	1	0.175792	0.189541	1.14312e+06	1.9748e+06	1.86489e+06	177560	715480	653207	0.155329	0.362305	0.350265	0	1.2728	1.13694	p1985
139.978	13.6056	C2H4O5S	1	Sulfoacetate	6	Amino Acid Metabolism	Taurine and hypotaurine metabolism	329015	1	0.772	1.45177	1	0.500304	0.539443	125613	96973.6	182362	60776.6	3904.74	127774	0.483838	0.040266	0.700661	0	0.221146	0.160859	n1690
168.042	7.34465	C8H8O4	17	Homogentisate	6	Amino Acid Metabolism	Tyrosine metabolism__Styrene degradation	205215	1	1.0559	1.26794	1	0.644633	0.222464	135103	142656	171302	6378.14	23959.3	36156.9	0.0472095	0.167952	0.211071	0	0.0927921	0.972078	n1440
195.09	4.90578	C10H13NO3	6	L-Tyrosine methyl ester	6	Amino Acid Metabolism	0	2830166	1	1.50051	1.22816	1	0.206295	0.110704	1.41806e+06	2.12782e+06	1.7416e+06	115782	672453	221943	0.0816478	0.31603	0.127436	0	1.08194	1.67048	p1006
144.09	10.9082	C6H12N2O2	3	L-isoglutamine	6	Amino Acid Metabolism	Histidine metabolism	1910251	1	1.12603	1.21541	1	0.494926	0.296336	1.27458e+06	1.43521e+06	1.54914e+06	197491	306739	328740	0.154946	0.213724	0.212207	0	0.19387	0.512571	p151
177.046	6.65168	C6H11NO3S	3	N-Formyl-L-methionine	6	Amino Acid Metabolism	Methionine metabolism	4200447	1	0.744302	1.21521	1	0.0837371	0.140695	3.09432e+06	2.30311e+06	3.76025e+06	441522	96882.5	448178	0.142688	0.0420659	0.119188	0	3.06379	1.12039	n714
128.095	11.652	C6H12N2O	3	L-Lysine 1,6-lactam	6	Amino Acid Metabolism	0	23484128	1	1.03359	1.13309	1	0.898632	0.472222	1.66904e+07	17251094	18911718	2.07864e+06	6.55088e+06	4.1881e+06	0.124541	0.379737	0.221455	0	0.00665526	0.225708	p31
264.111	9.6011	C13H16N2O4	4	alpha-N-Phenylacetyl-L-glutamine	6	Amino Acid Metabolism	Phenylalanine metabolism	726179	1	0.762295	1.10696	1	0.0627976	0.276892	623273	475118	689940	78294.8	38168.6	33028.2	0.125619	0.080335	0.0478711	0	2.89313	0.615509	p1575
140.059	8.66447	C6H8N2O2	7	Methylimidazoleacetic acid	6	Amino Acid Metabolism	Histidine metabolism	494206	1	1.10927	1.09298	1	0.607349	0.641463	380212	421758	415565	108352	66453.2	44332.9	0.284978	0.157562	0.106681	0	0.10684	0.0911918	p697
259.046	12.4595	C6H14NO8P	8	D-Glucosamine 6-phosphate	6	Amino Acid Metabolism	Glutamate metabolism__Aminosugars metabolism	1061840	1	1.56298	1.06781	1	0.242033	0.635928	511247	799072	545915	50024.2	305219	102421	0.0978473	0.381966	0.187613	0	0.866006	0.0925049	n83
181.074	7.07434	C9H11NO3	11	D-Tyrosine	6	Amino Acid Metabolism	0	1268021	1	0.823924	1.06577	1	0.0962893	0.662979	1.00491e+06	827968	1.071e+06	77971.5	112086	219493	0.0775906	0.135374	0.204941	0	1.67936	0.0805158	p2039
184.073	11.8281	C9H12O4	6	3-Methoxy-4-hydroxyphenylethyleneglycol	6	Amino Acid Metabolism	Tyrosine metabolism	1081867	1	1.03047	1.06219	1	0.763435	0.425758	923266	951402	980685	68503.4	131153	88010.3	0.0741968	0.137852	0.0897437	0	0.0361589	0.265056	n1602
142.074	11.1961	C6H10N2O2	1	Ectoine	6	Amino Acid Metabolism	Glycine, serine and threonine metabolism	118008312	1	0.971523	1.03652	1	0.563827	0.540724	1.06424e+08	1.03393e+08	110310608	5.84617e+06	5.96561e+06	8.09975e+06	0.0549328	0.0576982	0.0734268	0	0.131646	0.151393	p105
216.111	8.1725	C9H16N2O4	3	gamma-Glutamyl-gamma-aminobutyraldehyde	6	Amino Acid Metabolism	Arginine and proline metabolism	20055232	1	0.82948	1.03238	1	0.126527	0.399818	18537950	1.53769e+07	19138282	695532	2.26123e+06	851512	0.0375194	0.147054	0.0444926	0	1.78536	0.298136	p1185
109.053	6.44505	C6H7NO	7	2-Aminophenol	6	Amino Acid Metabolism	Tryptophan metabolism__Naphthalene and anthracene degradation	799565	1	0.231868	1.03216	1	0.01567	0.816307	669533	155243	691068	120354	20291.6	88722.9	0.179758	0.130708	0.128385	0	17.7551	0.0207439	p2572
172.048	9.92568	C6H8N2O4	2	Hydantoin-5-propionate	6	Amino Acid Metabolism	Histidine metabolism	492586	1	0.835125	1.02656	1	0.0755791	0.772737	433164	361746	444670	27078	41113.6	56678.4	0.062512	0.113653	0.127462	0	2.10458	0.0335497	n423
259.117	8.80443	C10H17N3O5	3	Linatine	6	Amino Acid Metabolism	Arginine and proline metabolism	5383009	1	0.750254	1.01887	1	0.096612	0.758642	4.94348e+06	3.70886e+06	5.03675e+06	109498	731195	452569	0.02215	0.197148	0.0898535	0	2.78847	0.040122	p1807
240.122	11.6351	C10H16N4O3	4	Homocarnosine	6	Amino Acid Metabolism	Arginine and proline metabolism	1371154	1	1.05881	1.01712	1	0.67319	0.902458	1.1071e+06	1.1722e+06	1.12605e+06	229829	28533.7	75036.7	0.207597	0.024342	0.0666371	0	0.0790247	0.00614647	p1853
165.046	11.1016	C5H11NO3S	4	L-Methionine S-oxide	6	Amino Acid Metabolism	Methionine metabolism	7844128	1	0.502401	1.01699	1	0.0312584	0.891677	6.52258e+06	3.27695e+06	6.63342e+06	310289	1.13699e+06	1.22384e+06	0.0475716	0.346966	0.184496	0	7.5838	0.00770643	p113
162.1	17.7835	C6H14N2O3	6	N6-Hydroxy-L-lysine	6	Amino Acid Metabolism	Lysine degradation	398016	1	0.859773	1.0146	1	0.39899	0.91451	351599	302295	356731	37379.2	77957.6	66727.6	0.106312	0.257886	0.187053	0	0.325213	0.00450235	n2708
145.038	10.6211	C5H7NO4	2	2-Oxoglutaramate	6	Amino Acid Metabolism	Glutamate metabolism	669084	1	0.921822	1.00378	1	0.507394	0.972831	596133	549529	598387	81193.6	75619.5	70632.6	0.1362	0.137608	0.118038	0	0.17643	0.00043868	n1405
182.058	11.94	C9H10O4	13	3-(4-Hydroxyphenyl)lactate	6	Amino Acid Metabolism	Tyrosine metabolism	16871236	1	1.03975	0.993718	1	0.266606	0.920251	1.53483e+07	1.59584e+07	1.52518e+07	558979	598143	1.41049e+06	0.0364197	0.0374814	0.0924797	0	0.555427	0.00403829	n27
176.068	10.2758	C7H12O5	7	(2S)-2-Isopropylmalate	6	Amino Acid Metabolism	Valine, leucine and isoleucine biosynthesis__Pyruvate metabolism	1680793	1	1.60274	0.992405	1	0.0784768	0.917104	904546	1.44975e+06	897676	60478.3	292641	87725.8	0.0668604	0.201857	0.0977255	0	3.32875	0.00415708	n490
206.043	13.1463	C7H10O7	5	2-Hydroxybutane-1,2,4-tricarboxylate	6	Amino Acid Metabolism	Lysine biosynthesis__Pyruvate metabolism	705652	1	0.490581	0.992387	1	0.0802807	0.987633	387685	190191	384734	108894	97674.7	279654	0.280881	0.513562	0.726878	0	1.82277	9.67186e-05	n1260
161.032	12.1322	C5H7NO5	2	N-Formyl-L-aspartate	6	Amino Acid Metabolism	Histidine metabolism	2285076	1	0.909639	0.986185	1	0.375764	0.948278	1.68605e+06	1.5337e+06	1.66276e+06	139207	218713	540643	0.0825637	0.142605	0.325148	0	0.345339	0.00174072	n1848
219.074	10.981	C8H13NO6	4	O-Succinyl-L-homoserine	6	Amino Acid Metabolism	Methionine metabolism__Sulfur metabolism	799902	1	0.40859	0.981134	1	0.00124351	0.802405	730176	298342	716401	44232.7	65156.3	75885.5	0.0605781	0.218394	0.105926	0	30.0684	0.0245955	n795
203.079	10.8924	C8H13NO5	2	N2-Acetyl-L-aminoadipate	6	Amino Acid Metabolism	Lysine biosynthesis	10806972	1	0.888838	0.979904	1	0.198298	0.610558	1.03767e+07	9.22317e+06	1.01681e+07	321660	1.07749e+06	555365	0.0309984	0.116824	0.0546182	0	1.05227	0.105572	n781
229.088	12.4241	C9H15N3O2S	2	Ergothioneine	6	Amino Acid Metabolism	Histidine metabolism	139854656	1	0.933328	0.974438	1	0.611507	0.755871	1.24363e+08	116071728	1.21184e+08	8.69163e+06	2.33642e+07	1.38208e+07	0.069889	0.201291	0.114048	0	0.110633	0.0379125	p507
131.069	12.2007	C4H9N3O2	2	Creatine	6	Amino Acid Metabolism	Glycine, serine and threonine metabolism__Arginine and proline metabolism	212672416	1	0.721009	0.972625	1	0.00397488	0.430521	201512416	1.45292e+08	1.95996e+08	9.67955e+06	1.223e+07	2.77546e+06	0.0480345	0.0841748	0.0141608	0	12.9928	0.300116	p70
218.106	4.90574	C12H14N2O2	7	N-Acetylserotonin	6	Amino Acid Metabolism	Tryptophan metabolism	843400	1	1.25622	0.968535	1	0.126457	0.652752	578907	727235	560691	60034	108474	7906.94	0.103702	0.14916	0.0141021	0	1.43137	0.0904922	p1025
145.038	9.59247	C5H7NO4	2	2-Oxoglutaramate	6	Amino Acid Metabolism	Glutamate metabolism	3231551	1	0.978141	0.957604	1	0.935073	0.445041	2280037	2.2302e+06	2.18337e+06	133648	932905	145654	0.0586164	0.418306	0.0667108	0	0.00279669	0.239118	n50
190.048	10.7248	C7H10O6	4	[FA hydroxy,oxo(7:0/2:0)] 4-hydroxy-2-oxo-Heptanedioic acid	6	Amino Acid Metabolism	Tyrosine metabolism	233958	1	0.962467	0.956997	1	0.655354	0.332245	214534	206482	205308	5776.81	26589.7	12417.6	0.0269273	0.128775	0.0604829	0	0.0875691	0.453758	n675
145.038	8.0604	C5H7NO4	2	4-Oxoglutaramate	6	Amino Acid Metabolism	Histidine metabolism	1146041	1	0.647354	0.953723	1	0.0412165	0.648629	1.03806e+06	671990	990019	42431.7	147399	154177	0.0408761	0.219348	0.155731	0	5.69579	0.0902446	n2004
109.02	12.3578	C2H7NO2S	1	Hypotaurine	6	Amino Acid Metabolism	Taurine and hypotaurine metabolism	4837417	1	0.860347	0.951279	1	0.14068	0.662777	4.40155e+06	3.78686e+06	4.1871e+06	429668	388606	652121	0.0976175	0.10262	0.155745	0	1.12577	0.0754065	p517
146.069	10.0288	C5H10N2O3	6	D-Glutamine	6	Amino Acid Metabolism	D-Glutamine and D-glutamate metabolism	833493	1	0.893005	0.951067	1	0.239835	0.70852	709478	633568	674762	22497.5	80530	138700	0.03171	0.127106	0.205553	0	0.824232	0.0610446	n1041
164.047	12.0099	C9H8O3	13	enol-Phenylpyruvate	6	Amino Acid Metabolism	Phenylalanine metabolism	33124448	1	1.04524	0.946513	1	0.272541	0.177564	30223974	3.15913e+07	2.86074e+07	842749	1.56289e+06	1.40158e+06	0.0278835	0.0494721	0.0489937	0	0.592964	0.977093	n24
160.085	9.80402	C6H12N2O3	4	D-Alanyl-D-alanine	6	Amino Acid Metabolism	D-Alanine metabolism__Peptidoglycan biosynthesis	84402072	1	0.909158	0.942858	1	0.372778	0.338111	8.14457e+07	74047056	76791760	3.7398e+06	1.11864e+07	6.15999e+06	0.0459177	0.151071	0.0802168	0	0.393475	0.417078	p644
180.09	9.58459	C9H12N2O2	5	5-Hydroxykynurenamine	6	Amino Acid Metabolism	Tryptophan metabolism	7028305	1	0.94924	0.940409	1	0.267459	0.0332487	6.85419e+06	6.50627e+06	6.44575e+06	152998	399342	160331	0.0223217	0.0613779	0.0248739	0	0.66189	3.39673	p1544
114.043	10.4401	C4H6N2O2	6	N-Methylhydantoin	6	Amino Acid Metabolism	Arginine and proline metabolism	677334	1	0.809735	0.935487	1	0.230681	0.580037	618349	500699	578458	29639.8	121183	103956	0.0479337	0.242027	0.179712	0	0.889352	0.136181	n242
274.127	12.5294	C10H18N4O5	5	N2-Succinyl-L-arginine	6	Amino Acid Metabolism	Arginine and proline metabolism	534467	1	1.12321	0.935317	1	0.469629	0.679272	422127	474136	394823	94287.1	57725.8	40477	0.223362	0.121749	0.10252	0	0.221314	0.0708104	p282
166.063	11.8258	C9H10O3	17	3-(3-Hydroxy-phenyl)-propanoic acid	6	Amino Acid Metabolism	Phenylalanine metabolism	4587304	1	0.829879	0.934342	1	0.0129199	0.47192	4.36407e+06	3.62165e+06	4.07753e+06	228570	177354	548956	0.0523755	0.0489705	0.134629	0	6.5854	0.232193	n1598
136.053	4.77098	C8H8O2	16	4-Hydroxyphenylacetaldehyde	6	Amino Acid Metabolism	Tyrosine metabolism__Alkaloid biosynthesis I	23775358	1	2.93434	0.931341	1	0.00312245	0.755079	7.27235e+06	21339570	6.77304e+06	2.38333e+06	2.85284e+06	593806	0.327724	0.133688	0.087672	0	14.32	0.0413257	n108
102.032	11.3394	C4H6O3	8	2-Oxobutanoate	6	Amino Acid Metabolism	Glycine, serine and threonine metabolism__Methionine metabolism__Valine, leucine and isoleucine biosynthesis__Propanoate metabolism__C5-Branched dibasic acid metabolism	14774265	1	0.880415	0.927535	1	0.171146	0.439722	14035817	12357343	13018707	422510	1.42888e+06	1.8335e+06	0.0301023	0.11563	0.140836	0	1.26892	0.292215	n293
131.058	12.0219	C5H9NO3	14	L-Glutamate 5-semialdehyde	6	Amino Acid Metabolism	Arginine and proline metabolism	71245992	1	0.885865	0.92679	1	0.0128089	0.0416646	6.92429e+07	6.13398e+07	6.41736e+07	1.90313e+06	585505	261093	0.0274848	0.00954527	0.00406855	0	15.7534	6.96405	p306
156.054	9.73205	C6H8N2O3	4	4-Imidazolone-5-propanoate	6	Amino Acid Metabolism	Histidine metabolism	2111848	1	0.6513	0.924818	1	0.0448791	0.583178	1.8405e+06	1.19871e+06	1.70212e+06	151066	296280	355310	0.0820788	0.247165	0.208745	0	3.72399	0.128447	p661
218.127	13.1829	C9H18N2O4	5	N2-(D-1-Carboxyethyl)-L-lysine	6	Amino Acid Metabolism	Lysine degradation	9752050	1	0.735963	0.922333	1	0.0449621	0.701571	7.77036e+06	5.71869e+06	7.16686e+06	608090	964847	2.32589e+06	0.0782576	0.168718	0.324535	0	3.23619	0.0630172	p823
117.079	12.5753	C5H11NO2	16	5-Aminopentanoate	6	Amino Acid Metabolism	Lysine degradation__Arginine and proline metabolism	46461480	1	0.858693	0.922159	1	0.0266512	0.262145	44155712	3.79162e+07	4.07186e+07	2.40808e+06	1.41875e+06	3.73097e+06	0.0545362	0.0374181	0.0916281	0	4.98369	0.599107	p259
151.063	11.051	C8H9NO2	17	(Z)-4-Hydroxyphenylacetaldehyde-oxime	6	Amino Acid Metabolism	Tyrosine metabolism	2849812	1	1.21344	0.916237	1	0.130091	0.159311	2.09058e+06	2.5368e+06	1.91547e+06	135691	329580	108582	0.0649056	0.12992	0.0566867	0	1.56734	1.01532	p123
174.064	9.90551	C6H10N2O4	4	N-Formimino-L-glutamate	6	Amino Acid Metabolism	Histidine metabolism	34986472	1	0.810564	0.914391	1	0.0494056	0.186666	3.33913e+07	2.70658e+07	30532704	2.46442e+06	2.98814e+06	1.80222e+06	0.0738044	0.110403	0.0590259	0	2.66707	0.876655	n412
145.074	8.44101	C6H11NO3	9	6-Amino-2-oxohexanoate	6	Amino Acid Metabolism	Lysine degradation	2039299	1	0.679197	0.912498	1	0.0373317	0.385309	1.76216e+06	1196850	1.60796e+06	242137	122580	48393.5	0.13741	0.102418	0.0300961	0	4.33868	0.389937	p2123
190.059	10.1371	C6H10N2O5	5	N-Carbamyl-L-glutamate	6	Amino Acid Metabolism	Histidine metabolism	626799	1	0.814381	0.912144	1	0.0592198	0.405425	594782	484379	542527	28661.9	57071.5	85738.2	0.0481889	0.117824	0.158035	0	2.98843	0.334116	n764
145.074	12.7651	C6H11NO3	9	[FA oxo,amino(6:0)] 3-oxo-5S-amino-hexanoic acid	6	Amino Acid Metabolism	Lysine degradation	3735348	1	0.443308	0.910751	1	0.00255577	0.0822737	3586050	1.58973e+06	3.266e+06	186005	338426	69579.4	0.051869	0.212883	0.0213042	0	26.7237	2.59723	p222
209.069	8.29939	C10H11NO4	3	4-Hydroxyphenylacetylglycine	6	Amino Acid Metabolism	Tyrosine metabolism	236079	1	0.93029	0.907591	1	0.684467	0.144981	193049	179591	175209	10376.4	49069.4	13288.3	0.0537502	0.273228	0.0758425	0	0.0719951	1.11959	n702
159.09	11.0141	C7H13NO3	10	5-Acetamidopentanoate	6	Amino Acid Metabolism	Lysine degradation	11029110	1	0.902921	0.903593	1	0.057266	0.0531576	1.06115e+07	9581394	9.58852e+06	361886	529820	509763	0.034103	0.0552967	0.0531639	0	2.57784	2.67791	p1266
116.095	7.86236	C5H12N2O	1	5-Aminopentanamide	6	Amino Acid Metabolism	Lysine degradation	487729	1	0.298503	0.900506	1	0.0398428	0.588682	403506	120448	363360	107952	23671.8	24194.9	0.267536	0.196532	0.0665865	0	6.55982	0.131687	p915
199.096	8.79286	C8H13N3O3	1	gamma-Glutamyl-beta-aminopropiononitrile	6	Amino Acid Metabolism	Cyanoamino acid metabolism	389713	1	0.8059	0.894385	1	0.230381	0.395814	364345	293626	325865	33922.9	72891.1	59022.3	0.0931066	0.248245	0.181125	0	0.773717	0.319512	n1077
190.095	10.1394	C7H14N2O4	5	LL-2,6-Diaminoheptanedioate	6	Amino Acid Metabolism	Lysine biosynthesis	9939521	1	0.970381	0.894064	1	0.706753	0.132613	9245516	8.97168e+06	8266086	29072.1	1.09323e+06	689003	0.00314445	0.121854	0.083353	0	0.0626983	2.01712	n739
205.074	7.25497	C11H11NO3	5	Indolelactate	6	Amino Acid Metabolism	Tryptophan metabolism	396207	1	0.405897	0.888036	1	0.016552	0.255515	357460	145092	317437	36365.4	67754.1	37550.1	0.101733	0.466974	0.118291	0	7.6272	0.586219	n1485
149.051	12.5046	C5H11NO2S	5	D-Methionine	6	Amino Acid Metabolism	0	3448085	1	0.877185	0.887329	1	0.689072	0.706927	2.49302e+06	2.18684e+06	2.21213e+06	357866	1.11842e+06	1.09302e+06	0.143547	0.511434	0.494103	0	0.0679847	0.059648	n71
339.552	11.9034	C20H31N3O19P2	2	UDP-N-acetylmuramate	6	Amino Acid Metabolism	D-Glutamine and D-glutamate metabolism__Aminosugars metabolism__Peptidoglycan biosynthesis	52228916	1	0.929619	0.886967	1	0.304539	0.126395	4.88459e+07	4.54081e+07	4.33247e+07	2.98381e+06	4.01198e+06	3.86695e+06	0.0610862	0.0883539	0.0892552	0	0.472767	1.2778	n348
165.079	11.6078	C9H11NO2	7	D-Phenylalanine	6	Amino Acid Metabolism	Phenylalanine metabolism	10927356	1	0.759014	0.884649	1	0.0248059	0.278392	1.01407e+07	7696929	8.97095e+06	930895	637884	1.29135e+06	0.091798	0.0828751	0.143948	0	4.68958	0.539944	n1216
243.086	10.041	C9H13N3O5	4	gamma-Glutamyl-beta-cyanoalanine	6	Amino Acid Metabolism	Cyanoamino acid metabolism	711246	1	0.796774	0.878826	1	0.0851957	0.266493	662882	528167	582558	50544.9	81861.7	89993	0.0762502	0.154992	0.154479	0	1.96066	0.60562	n1044
220.085	9.7619	C11H12N2O3	3	5-Hydroxy-L-tryptophan	6	Amino Acid Metabolism	Tryptophan metabolism	15066074	1	0.713187	0.878553	1	0.0364443	0.17309	14385595	1.02596e+07	12638514	921560	1.76009e+06	1.48884e+06	0.0640613	0.171555	0.117802	0	4.31286	0.995555	p649
160.037	11.5545	C6H8O5	5	2-Oxoadipate	6	Amino Acid Metabolism	Lysine biosynthesis__Lysine degradation__Tryptophan metabolism	466565	1	0.82624	0.877326	1	0.390854	0.538567	357672	295523	313795	96926.8	43276.9	52205.5	0.270994	0.146442	0.166368	0	0.342793	0.158842	n1223
216.111	10.2377	C9H16N2O4	3	gamma-Glutamyl-gamma-aminobutyraldehyde	6	Amino Acid Metabolism	Arginine and proline metabolism	899323	1	0.739843	0.87461	1	0.0872209	0.295405	776914	574794	679496	120226	42603.2	49241.7	0.154748	0.074119	0.0724679	0	2.511	0.562247	n496
119.058	10.4741	C4H9NO3	11	L-Allothreonine	6	Amino Acid Metabolism	Glycine, serine and threonine metabolism	1184078	1	0.853215	0.868898	1	0.279736	0.0824661	1.12852e+06	962866	980565	21809.9	195795	83068.7	0.0193262	0.203346	0.0847151	0	0.707	2.96761	n1565
173.08	12.0982	C6H11N3O3	1	5-Guanidino-2-oxopentanoate	6	Amino Acid Metabolism	D-Arginine and D-ornithine metabolism	4870006	1	0.671825	0.86826	1	0.0722763	0.337211	4.0341e+06	2.71021e+06	3.50265e+06	724025	274664	337953	0.179476	0.101344	0.0964849	0	2.92283	0.442401	p1479
217.143	12.0556	C9H19N3O3	3	gamma-L-Glutamylputrescine	6	Amino Acid Metabolism	Arginine and proline metabolism	1638445	1	0.916225	0.857705	1	0.303159	0.115236	1482973	1.35874e+06	1.27195e+06	136692	119881	118972	0.0921745	0.0882298	0.0935347	0	0.466923	1.35598	p332
174.079	7.10503	C10H10N2O	4	Indole-3-acetamide	6	Amino Acid Metabolism	Tryptophan metabolism	5775118	1	0.142462	0.848521	1	0.000136525	0.0528771	5.31768e+06	757569	4.51216e+06	397617	375692	298798	0.0747726	0.495919	0.0662205	0	69.4905	2.62294	p1276
116.047	7.47811	C5H8O3	9	3-Methyl-2-oxobutanoic acid	6	Amino Acid Metabolism	Valine, leucine and isoleucine degradation__Valine, leucine and isoleucine biosynthesis__Pantothenate and CoA biosynthesis	427019	1	1.35325	0.845119	1	0.0212745	0.0315728	285926	386929	241642	17541.5	34786.4	15644.6	0.0613499	0.0899041	0.0647431	0	6.72124	3.54978	n2096
113.048	12.8058	C5H7NO2	6	1-Pyrroline-2-carboxylate	6	Amino Acid Metabolism	Arginine and proline metabolism__D-Arginine and D-ornithine metabolism	1249668	1	0.976571	0.844132	1	0.771503	0.22215	1162704	1.13546e+06	981476	76980	128271	182891	0.0662078	0.112968	0.186343	0	0.0331582	0.834123	p232
204.111	12.603	C8H16N2O4	5	N6-Acetyl-N6-hydroxy-L-lysine	6	Amino Acid Metabolism	Lysine degradation	20434420	1	0.981926	0.83638	1	0.82827	0.0892693	18516990	1.81823e+07	1.54872e+07	1.7354e+06	1.80436e+06	1.57392e+06	0.0937193	0.0992373	0.101627	0	0.0178712	1.67237	p263
139.075	7.47992	C6H9N3O	3	L-Histidinal	6	Amino Acid Metabolism	Histidine metabolism	1193642	1	0.136177	0.82688	1	0.0125756	0.271234	987656	134496	816672	183430	35935.2	137746	0.185723	0.267184	0.168667	0	20.8335	0.555587	p1767
163.048	11.8212	C5H9NO5	4	L-erythro-4-Hydroxyglutamate	6	Amino Acid Metabolism	Arginine and proline metabolism	3116832	1	0.770567	0.811995	1	0.0705927	0.0969432	2.75251e+06	2.12099e+06	2.23502e+06	325230	80189.5	241135	0.118158	0.0378075	0.107889	0	3.55434	1.63367	n1600
217.143	13.0574	C9H19N3O3	3	beta-Alanyl-L-lysine	6	Amino Acid Metabolism	beta-Alanine metabolism	823289	1	1.02786	0.79701	1	0.900722	0.291646	593128	609653	472729	77588.7	193698	144569	0.130813	0.317719	0.305817	0	0.006272	0.53848	p2131
120.057	4.00466	C8H8O	8	Phenylacetaldehyde	6	Amino Acid Metabolism	Phenylalanine metabolism__Styrene degradation	11514178	1	0.906378	0.796314	1	0.316475	0.0858404	1.05482e+07	9.56066e+06	8.39968e+06	1.29327e+06	438087	915139	0.122606	0.0458219	0.108949	0	0.523062	1.83908	p176
276.132	11.082	C11H20N2O6	1	N6-(L-1,3-Dicarboxypropyl)-L-lysine	6	Amino Acid Metabolism	Lysine biosynthesis__Lysine degradation	166449	1	0.852314	0.787703	1	0.170003	0.137005	156207	133138	123045	16822.3	16990	24756.2	0.107692	0.127612	0.201196	0	0.931002	1.22759	n1710
290.122	12.7458	C10H18N4O6	6	N-(L-Arginino)succinate	6	Amino Acid Metabolism	Arginine and proline metabolism__Alanine and aspartate metabolism	1138674	1	0.933394	0.782821	1	0.706924	0.298129	929904	867967	727948	214476	153245	198885	0.230643	0.176556	0.273214	0	0.0552104	0.476722	p233
72.0211	8.90336	C3H4O2	4	Methylglyoxal	6	Amino Acid Metabolism	Glycine, serine and threonine metabolism__Pyruvate metabolism	438484	1	1.08335	0.77906	1	0.632409	0.273392	337468	365596	262907	38808.9	82611.1	86545.1	0.115	0.225963	0.329185	0	0.0949729	0.617954	p2093
152.047	8.85753	C8H8O3	25	3,4-Dihydroxyphenylacetaldehyde	6	Amino Acid Metabolism	Tyrosine metabolism__Alkaloid biosynthesis I	355845	1	1.18019	0.769108	1	0.452627	0.287784	233768	275890	179793	17250.5	78525.9	65563.5	0.0737934	0.284628	0.364661	0	0.274487	0.633858	n1802
166.063	4.74813	C9H10O3	17	3-Methoxy-4-hydroxyphenylacetaldehyde	6	Amino Acid Metabolism	Tyrosine metabolism	4631510	1	1.26929	0.751	1	0.505533	0.0751599	2.3936e+06	3.03817e+06	1.7976e+06	143846	1.38598e+06	336593	0.060096	0.456188	0.187246	0	0.213979	2.65119	n908
264.111	7.1014	C13H16N2O4	4	Formyl-N-acetyl-5-methoxykynurenamine	6	Amino Acid Metabolism	Tryptophan metabolism	589975	1	0.192469	0.747895	1	0.0196224	0.517914	477840	91969.6	357374	97271.5	10080	261718	0.203565	0.109601	0.732335	0	15.5695	0.186152	n876
123.983	10.1897	C2H4O4S	1	Sulfoacetaldehyde	6	Amino Acid Metabolism	Taurine and hypotaurine metabolism	772902	1	0.665728	0.746775	1	0.117665	0.202869	662090	440772	494432	152422	48335.2	108239	0.230214	0.10966	0.218916	0	1.91569	0.804309	n761
138.043	9.62124	C6H6N2O2	3	Urocanate	6	Amino Acid Metabolism	Histidine metabolism	5945812	1	0.450237	0.744479	1	0.00196934	0.125399	5443688	2.45095e+06	4.05271e+06	500592	516093	1.01392e+06	0.0919583	0.210569	0.250184	0	17.3258	1.51319	p1546
140.059	7.11723	C6H8N2O2	7	Methylimidazoleacetic acid	6	Amino Acid Metabolism	Histidine metabolism	1956217	1	0.593658	0.734804	1	0.222395	0.108033	1.70136e+06	1.01003e+06	1.25017e+06	285185	698406	245736	0.167622	0.691473	0.196562	0	0.839824	1.4365	n158
247.003	8.327	C3H10N3O6PS	1	N-Phosphotaurocyamine	6	Amino Acid Metabolism	Taurine and hypotaurine metabolism	1144122	1	1.24503	0.734254	1	0.136284	0.0716843	820424	1.02145e+06	602399	121143	141227	89668.9	0.147659	0.138262	0.148853	0	1.16724	2.09256	p1144
110.037	10.7278	C6H6O2	5	p-Benzenediol	6	Amino Acid Metabolism	Tyrosine metabolism__gamma-Hexachlorocyclohexane degradation__Bisphenol A degradation__2,4-Dichlorobenzoate degradation__Riboflavin metabolism	3236512	1	0	0.727452	1	NA	0.28114	2.35346e+06	0	1.71203e+06	764983	NA	197949	0.325047	NA	0.115623	0	low	0.658941	p2238
264.111	4.83935	C13H16N2O4	4	alpha-N-Phenylacetyl-L-glutamine	6	Amino Acid Metabolism	Phenylalanine metabolism	700988	1	0.470157	0.709579	1	0.083131	0.326903	518209	243640	367710	158522	53090	171263	0.305904	0.217904	0.465756	0	2.69746	0.415896	n922
231.074	10.7946	C9H13NO6	2	N-Succinyl-L-glutamate 5-semialdehyde	6	Amino Acid Metabolism	Arginine and proline metabolism	223009	1	0.787997	0.707284	1	0.271943	0.0618799	208407	164224	147403	5863.61	51071.4	28857.6	0.0281354	0.310986	0.195773	0	0.738694	4.29169	n676
180.09	7.13353	C9H12N2O2	5	3-Hydroxykynurenamine	6	Amino Acid Metabolism	Tryptophan metabolism	2021828	1	1.08186	0.703909	1	0.581907	0.0821548	1.60279e+06	1.73399e+06	1.12822e+06	64306.8	347030	264218	0.0401219	0.200134	0.234191	0	0.138189	3.04568	p473
138.043	7.12043	C6H6N2O2	3	Urocanate	6	Amino Acid Metabolism	Histidine metabolism	1074908	1	0.338894	0.569477	1	0.0432996	0.104882	813926	275834	463512	228953	79538.7	81224.2	0.281295	0.288357	0.175237	0	4.92873	2.08059	n873
208.085	7.13206	C10H12N2O3	2	Formyl-5-hydroxykynurenamine	6	Amino Acid Metabolism	Tryptophan metabolism	1507402	1	0.98281	0.521055	1	0.91161	0.0534539	1.27971e+06	1.25771e+06	666800	207806	245723	307259	0.162385	0.195372	0.460796	0	0.0046726	2.73027	n166
236.079	8.41759	C11H12N2O4	2	L-Formylkynurenine	6	Amino Acid Metabolism	Tryptophan metabolism	1427922	1	0.147346	0.45102	1	0.00211767	0.00195859	1.41606e+06	208651	638673	11687.6	101909	67548.3	0.00825359	0.48842	0.105763	0	138.551	128.599	p1139
150.016	12.6848	C4H6O6	3	(R,R)-Tartaric acid	6	Carbohydrate Metabolism	Glyoxylate and dicarboxylate metabolism	8445886	1	0.993855	1.23662	1	0.990136	0.81442	2895689	2.87789e+06	3.58086e+06	1.82721e+06	1.45612e+06	4.21523e+06	0.63101	0.505966	1.17716	0	5.80063e-05	0.0222421	n1354
164.069	9.13496	C6H12O5	25	L-Rhamnulose	6	Carbohydrate Metabolism	Fructose and mannose metabolism	650206	1	0.790285	1.08227	1	0.15684	0.52925	551018	435461	596351	94229.6	53093.5	61307.8	0.17101	0.121925	0.102805	0	1.1415	0.16261	n205
180.063	13.5933	C6H12O6	57	D-Mannose	6	Carbohydrate Metabolism	Fructose and mannose metabolism__Galactose metabolism	2606185	1	0.583307	1.06473	1	0.228993	0.89595	1.41469e+06	825200	1.50627e+06	599665	86768.7	952571	0.423883	0.105149	0.632405	0	0.946546	0.0066186	n1686
190.011	12.6042	C6H6O7	1	Oxalosuccinate	6	Carbohydrate Metabolism	Citrate cycle (TCA cycle)	1061125	1	1.01373	1.05446	1	0.977171	0.949349	432497	438434	456049	267992	203172	526684	0.619639	0.463404	1.15489	0	0.000311697	0.00158837	n2350
329.931	23.7627	C6H18O24P6	2	myo-Inositol hexakisphosphate	6	Carbohydrate Metabolism	Inositol phosphate metabolism	2444109	1	0.934265	1.01884	1	0.58694	0.837244	2.16659e+06	2.02416e+06	2.20741e+06	296059	295277	87186.9	0.136648	0.145876	0.0394973	0	0.116013	0.0174997	n1745
424.037	12.0052	C12H18N4O7P2S	1	Thiamin diphosphate	6	Carbohydrate Metabolism	Glycolysis / Gluconeogenesis__Citrate cycle (TCA cycle)__Alanine and aspartate metabolism__Valine, leucine and isoleucine degradation__Butanoate metabolism__Thiamine metabolism	2362142	1	0.917121	1.0119	1	0.507828	0.935642	1.98201e+06	1.81774e+06	2.00558e+06	283936	269674	378177	0.143257	0.148357	0.188562	0	0.175968	0.00248556	p327
162.053	11.2153	C6H10O5	25	2-Dehydro-3-deoxy-L-rhamnonate	6	Carbohydrate Metabolism	Fructose and mannose metabolism	9413064	1	0.979749	0.958244	1	0.738081	0.654595	8.42484e+06	8254231	8.07305e+06	220361	753572	1.16175e+06	0.0261561	0.0912952	0.143904	0	0.047221	0.0885104	n296
366.071	11.5881	C13H19O10P	1	Salicin 6-phosphate	6	Carbohydrate Metabolism	Glycolysis / Gluconeogenesis	451455	1	0.881129	0.92522	1	0.617537	0.625137	354790	312615	328258	40646.1	121818	74605.3	0.114564	0.389674	0.227276	0	0.107852	0.0975203	n1224
178.048	10.2615	C6H10O6	26	D-Glucono-1,5-lactone	6	Carbohydrate Metabolism	Pentose phosphate pathway	40821132	1	1.19873	0.925112	1	0.0987805	0.32529	3.05813e+07	3.66588e+07	2.82911e+07	712395	3.68404e+06	3.07599e+06	0.0232952	0.100496	0.108726	0	2.62334	0.526101	n483
383.558	10.5946	C21H36N7O16P3S	1	CoA	6	Carbohydrate Metabolism	Citrate cycle (TCA cycle)__Fatty acid metabolism__Pantothenate and CoA biosynthesis	2872108	1	1.09443	0.92417	1	0.455137	0.479314	2333736	2.55412e+06	2.15677e+06	293178	354880	261401	0.125626	0.138944	0.1212	0	0.229211	0.202983	n1399
180.063	10.2506	C6H12O6	57	myo-Inositol	6	Carbohydrate Metabolism	Inositol metabolism__Galactose metabolism__Ascorbate and aldarate metabolism__Streptomycin biosynthesis__Inositol phosphate metabolism	97177496	1	1.08722	0.923094	1	0.115719	0.1329	8.40578e+07	9.13897e+07	77593312	2.9264e+06	5.13149e+06	4.81908e+06	0.0348142	0.0561495	0.0621069	0	1.54047	1.31468	n482
159.053	11.0615	C6H9NO4	3	4-Methylene-L-glutamate	6	Carbohydrate Metabolism	C5-Branched dibasic acid metabolism	2258415	1	0.92874	0.910237	1	0.575835	0.246039	2.02192e+06	1.87784e+06	1.84042e+06	53155.8	375490	196005	0.0262898	0.199959	0.1065	0	0.144346	0.798662	n592
166.048	11.1094	C5H10O6	8	L-Arabinonate	6	Carbohydrate Metabolism	Ascorbate and aldarate metabolism	2574618	1	0.868018	0.906732	1	0.0883277	0.217993	2.49749e+06	2.16786e+06	2.26455e+06	72872.5	198045	231810	0.0291783	0.091355	0.102365	0	2.43983	0.918924	n591
190.084	9.25023	C8H14O5	2	(R)-3-((R)-3-Hydroxybutanoyloxy)butanoate	6	Carbohydrate Metabolism	Butanoate metabolism	457434	1	0.680766	0.899997	1	0.0158579	0.00584042	451827	307589	406644	5174.1	33612.9	9890.41	0.0114515	0.109279	0.0243221	0	17.9879	16.3862	n1960
146.022	12.2033	C5H6O5	7	Methyloxaloacetate	6	Carbohydrate Metabolism	C5-Branched dibasic acid metabolism	4860412	1	2.06102	0.898972	1	0.228201	0.788553	1.7094e+06	3.5231e+06	1.5367e+06	415238	1.85131e+06	924422	0.242914	0.525478	0.601562	0	0.913808	0.0290409	n557
194.079	9.93996	C7H14O6	18	3-O-Methyl-myo-inositol	6	Carbohydrate Metabolism	Inositol phosphate metabolism	552360	1	0.71572	0.854088	1	0.0196978	0.09994	499501	357503	426618	47125.4	23053.4	19963.6	0.094345	0.0644846	0.0467949	0	7.32614	2.02797	n420
276.025	13.0565	C6H13O10P	2	6-Phospho-D-gluconate	6	Carbohydrate Metabolism	Pentose phosphate pathway	315079	1	1.60014	0.831747	1	0.288393	0.337606	131455	210346	109337	26841.9	96005.2	22552.5	0.204191	0.456414	0.206266	0	0.626308	0.398006	n1976
194.079	11.4852	C7H14O6	18	1-O-Methyl-myo-inositol	6	Carbohydrate Metabolism	Inositol phosphate metabolism	1031325	1	0.673378	0.829759	1	0.0161578	0.144382	956153	643852	793376	81403.8	102801	125528	0.0851368	0.159666	0.158219	0	5.67219	1.18373	n379
104.047	7.44543	C4H8O3	13	4-Hydroxybutanoic acid	6	Carbohydrate Metabolism	Butanoate metabolism	582180	1	0.234719	0.821309	1	0.0208975	0.286613	473358	111106	388773	96322.3	14124.3	66401.5	0.203487	0.127124	0.170798	0	13.8461	0.522722	n2519
621.062	13.061	C17H25N3O18P2	4	UDP-N-acetyl-D-mannosaminouronate	6	Carbohydrate Metabolism	Aminosugars metabolism	1298243	1	0.784898	0.812969	1	0.120885	0.139283	1.23175e+06	966801	1.00138e+06	58425.6	185122	174743	0.0474329	0.191479	0.174502	0	1.86287	1.56333	n1469
214.024	11.066	C5H11O7P	6	2-Deoxy-D-ribose 5-phosphate	6	Carbohydrate Metabolism	Pentose phosphate pathway	213560	1	0.79127	0.808283	1	0.176486	0.0904888	206879	163698	167217	6663.6	36914.2	23533.7	0.0322101	0.225502	0.140737	0	1.32523	2.62954	n1708
232.035	12.0636	C5H13O8P	6	D-Ribitol 5-phosphate	6	Carbohydrate Metabolism	Pentose and glucuronate interconversions	3432317	1	0.485839	0.807127	1	0.00188367	0.156536	3.21775e+06	1.56331e+06	2.59714e+06	262315	152733	507525	0.0815211	0.0976982	0.195417	0	29.708	1.18007	n1316
130.027	10.2909	C5H6O4	7	2,5-Dioxopentanoate	6	Carbohydrate Metabolism	Ascorbate and aldarate metabolism__Arginine and proline metabolism	1616797	1	1.0034	0.792846	1	0.981454	0.15241	1.38639e+06	1.39111e+06	1.09919e+06	231091	236388	93499.2	0.166686	0.169928	0.0850618	0	0.000203879	1.32723	n491
342.116	13.0449	C12H22O11	42	Maltose	6	Carbohydrate Metabolism	Starch and sucrose metabolism	195602	1	0.961859	0.769462	1	0.927881	0.163968	115075	110686	88545.8	13940.9	73611.8	21884.9	0.121147	0.665052	0.24716	0	0.003432	1.04529	n1978
134.058	7.12057	C5H10O4	8	Deoxyribose	6	Carbohydrate Metabolism	Pentose phosphate pathway	31387118	1	0.804868	0.760528	1	0.492219	0.238595	2.54548e+07	2.04877e+07	1.93591e+07	6.11082e+06	9.40042e+06	4.32016e+06	0.240066	0.458831	0.223159	0	0.196256	0.663456	n134
262.045	12.2113	C6H15O9P	3	Sorbitol 6-phosphate	6	Carbohydrate Metabolism	Fructose and mannose metabolism	3671184	1	0.0326135	0.754885	1	0.000882098	0.0282122	3.36784e+06	109837	2.54233e+06	320559	138199	269918	0.0951822	1.25822	0.106169	0	87.1071	3.88047	n1847
194.043	12.6613	C6H10O7	16	D-Glucuronate	6	Carbohydrate Metabolism	Pentose and glucuronate interconversions__Ascorbate and aldarate metabolism__Starch and sucrose metabolism__Inositol phosphate metabolism	393855	1	0.91753	0.740505	1	0.695102	0.256761	297470	272938	220278	85519.3	50059.6	40202.1	0.287488	0.18341	0.182506	0	0.0612896	0.667276	n1505
169.998	11.9811	C3H7O6P	7	D-Glyceraldehyde 3-phosphate	6	Carbohydrate Metabolism	Glycolysis / Gluconeogenesis__Pentose phosphate pathway__Inositol metabolism__Pentose and glucuronate interconversions__Fructose and mannose metabolism__Galactose metabolism__Biosynthesis of steroids__Clavulanic acid biosynthesis__Methane metabolism	3114015	1	0.422332	0.735748	1	0.0252739	0.174775	2.54212e+06	1.07362e+06	1.87036e+06	540411	273527	446304	0.212583	0.254771	0.23862	0	5.87823	0.918637	n35
106.027	10.232	C3H6O4	2	D-Glycerate	6	Carbohydrate Metabolism	Glycine, serine and threonine metabolism__Glycerolipid metabolism__Glyoxylate and dicarboxylate metabolism	5429929	1	0.15955	0.712238	1	0.000437577	0.00441004	5255596	838531	3.74323e+06	269580	90567.4	338846	0.051294	0.108007	0.0905222	0	241.239	12.1993	n485
663.109	11.2988	C21H27N7O14P2	1	NAD+	6	Energy Metabolism	Oxidative phosphorylation__Glutamate metabolism__Nicotinate and nicotinamide metabolism	8085671	1	0.908089	1.03205	1	0.52807	0.83764	6472272	5.8774e+06	6.6797e+06	990748	1.1144e+06	1.30178e+06	0.153076	0.189607	0.194885	0	0.159155	0.0160782	p14
161.069	10.9575	C6H11NO4	10	N-Methyl-L-glutamate	6	Energy Metabolism	Methane metabolism	27095326	1	0.862667	0.871041	1	0.168822	0.0689035	2.60076e+07	22435934	2.26537e+07	1.50256e+06	3.04796e+06	1.77916e+06	0.0577737	0.135852	0.078537	0	1.10473	2.07424	p931
743.074	12.4104	C21H28N7O17P3	1	NADP+	6	Energy Metabolism	Photosynthesis__Glutathione metabolism__Nicotinate and nicotinamide metabolism	1294011	1	1.03167	0.870955	1	0.845964	0.470996	1.04547e+06	1.07858e+06	910557	106050	246803	258123	0.101438	0.228822	0.283479	0	0.0151916	0.233729	p535
372.546	12.4572	C21H30N7O17P3	1	NADPH	6	Energy Metabolism	Photosynthesis__Glutathione metabolism	1719556	1	1.77816	0.669832	1	0.105615	0.144142	732246	1.30205e+06	490482	171998	380195	153179	0.23489	0.291996	0.312303	0	1.86457	1.10185	n77
340.334	3.54374	C22H44O2	4	Docosanoic acid	6	Lipid Metabolism	Biosynthesis of unsaturated fatty acids	867024	1	1.00508	0.967057	1	0.968286	0.808389	710353	713962	686952	135685	41120.8	71193.3	0.191011	0.0575952	0.103636	0	0.000647782	0.0233232	n2319
155.035	14.0563	C3H10NO4P	3	N-Methylethanolamine phosphate	6	Lipid Metabolism	Glycerophospholipid metabolism	459580	1	0.842282	0.847088	1	0.153322	0.112669	411200	346346	348323	42704.5	47261	29616.7	0.103853	0.136456	0.0850266	0	1.03665	1.46384	p1988
228.04	11.9332	C6H13O7P	1	(R)-5-Phosphomevalonate	6	Lipid Metabolism	Biosynthesis of steroids	4568403	1	1.04487	0.837228	1	0.599548	0.17318	3.87089e+06	4.04457e+06	3.24082e+06	243953	453896	546016	0.0630224	0.112224	0.168481	0	0.113595	1.11001	n30
284.272	3.59014	C18H36O2	12	Octadecanoic acid	6	Lipid Metabolism	Fatty acid biosynthesis__Biosynthesis of unsaturated fatty acids	66187244	1	1.14739	0.827146	1	0.179032	0.224283	5.699e+07	65389756	47139028	7.18808e+06	742861	9.28969e+06	0.126129	0.0113605	0.19707	0	1.35113	0.703363	n641
228.209	3.67649	C14H28O2	15	Tetradecanoic acid	6	Lipid Metabolism	Fatty acid biosynthesis	11617837	1	0.911067	0.802591	1	0.453094	0.117599	1.06965e+07	9.74527e+06	8.58495e+06	825682	1.71652e+06	1.49057e+06	0.0771915	0.176139	0.173626	0	0.249417	1.53565	n442
477.055	12.2582	C12H21N3O13P2	1	CDP-glycerol	6	Lipid Metabolism	Glycerophospholipid metabolism	666029	1	1.21671	0.672132	1	0.328807	0.02798	438664	533728	294840	39625.2	128703	57079.8	0.0903315	0.24114	0.193596	0	0.498331	4.28422	n572
172.146	3.88734	C10H20O2	9	Decanoic acid	6	Lipid Metabolism	Fatty acid biosynthesis	1549834	1	1.19706	0.625763	1	0.158317	0.0113476	1.16846e+06	1.39871e+06	731177	106283	188700	128461	0.0909598	0.134909	0.175691	0	1.13036	6.87862	n1892
254.225	3.64962	C16H30O2	19	(9Z)-Hexadecenoic acid	6	Lipid Metabolism	Fatty acid biosynthesis	617657	1	0.607408	0.490119	1	0.121888	0.0696779	524734	318728	257182	142576	35899.7	50522	0.271711	0.112634	0.196444	0	1.96323	3.12861	n467
312.303	3.57298	C20H40O2	11	[FA (20:0)] eicosanoic acid	6	Lipids: Fatty Acyls	Fatty Acids and Conjugates	9829191	1	0.786415	0.998728	1	0.0581629	0.990449	8.85585e+06	6.96438e+06	8.84459e+06	890512	870433	1.2348e+06	0.100556	0.124984	0.13961	0	2.30719	5.47211e-05	n644
148.074	8.18524	C6H12O4	14	[FA methyl,hydroxy(5:0)] 3R-methyl-3,5-dihydroxy-pentanoic acid	6	Lipids: Fatty Acyls	Fatty Acids and Conjugates	1415831	1	0.318594	0.843325	1	0.00985099	0.255881	1.19756e+06	381536	1.00993e+06	189323	71963.5	153268	0.15809	0.188615	0.151761	0	16.2328	0.593324	n1228
310.287	3.5795	C20H38O2	16	[FA (20:0)] 11Z-eicosenoic acid	6	Lipids: Fatty Acyls	Biosynthesis of unsaturated fatty acids	781076	1	0.315086	0.315426	1	0.00213737	0.0048481	705698	222355	222595	86500.9	60806.6	34609.3	0.122575	0.273466	0.155481	0	20.8965	26.8874	n462
249.04	10.9855	C8H12NO6P	1	Pyridoxine phosphate	6	Metabolism of Cofactors and Vitamins	Vitamin B6 metabolism	201130	1	0.965932	1.13736	1	0.569709	0.343908	157165	151810	178753	12070.3	8673.77	30175.7	0.0768002	0.0571356	0.168812	0	0.129767	0.44125	n810
358.097	8.92986	C11H23N2O7PS	1	Pantetheine 4'-phosphate	6	Metabolism of Cofactors and Vitamins	Pantothenate and CoA biosynthesis	806288	1	0.794371	1.12661	1	0.307411	0.257958	639747	508197	720745	58114.5	168206	86269.8	0.0908397	0.330986	0.119695	0	0.546426	0.606356	n1728
131.022	9.13998	C4H5NO4	3	Iminoaspartate	6	Metabolism of Cofactors and Vitamins	Nicotinate and nicotinamide metabolism	1705922	1	0.732524	1.02247	1	0.00819473	0.740205	1.52838e+06	1.11957e+06	1562716	24027.1	80296.6	155442	0.0157207	0.0717208	0.0994688	0	23.7899	0.0476678	n197
226.096	7.48442	C10H14N2O4	2	Porphobilinogen	6	Metabolism of Cofactors and Vitamins	Porphyrin and chlorophyll metabolism	1012293	1	0.418592	1.01595	1	0.00431308	0.885302	877926	367493	891927	111945	99786.5	111198	0.127511	0.271533	0.124671	0	11.5853	0.00787276	n2092
226.048	11.9423	C10H10O6	3	Chorismate	6	Metabolism of Cofactors and Vitamins	Ubiquinone biosynthesis__Phenylalanine, tyrosine and tryptophan biosynthesis__Folate biosynthesis__Biosynthesis of siderophore group nonribosomal peptides	884246	1	1.03862	0.949807	1	0.844365	0.707413	656321	681669	623378	85420.7	185423	111938	0.130151	0.272014	0.179566	0	0.0154162	0.0547362	n42
278.126	4.68298	C14H18N2O4	3	alpha-Ribazole	6	Metabolism of Cofactors and Vitamins	Riboflavin metabolism__Porphyrin and chlorophyll metabolism	3059910	1	0.925787	0.933369	1	0.619568	0.641473	2.54203e+06	2.35338e+06	2.37265e+06	476648	373220	326021	0.187507	0.158589	0.137408	0	0.0971095	0.086028	p1502
136.064	13.8958	C7H8N2O	3	1-Methylnicotinamide	6	Metabolism of Cofactors and Vitamins	Nicotinate and nicotinamide metabolism	281246	1	0.821177	0.890784	1	0.272993	0.40693	266376	218741	237283	5493.61	55198.3	48357.2	0.0206235	0.252345	0.203795	0	0.737399	0.357331	p1980
785.158	9.61139	C27H33N9O15P2	1	FAD	6	Metabolism of Cofactors and Vitamins	Riboflavin metabolism	1530581	1	0.718877	0.869611	1	0.0162421	0.151046	1.41939e+06	1.02036e+06	1.23431e+06	119623	124909	134880	0.0842777	0.122416	0.109276	0	5.32293	1.05383	n2149
214.132	9.11215	C10H18N2O3	2	Dethiobiotin	6	Metabolism of Cofactors and Vitamins	Biotin metabolism	14284861	1	0.951915	0.865502	1	0.620856	0.124439	1.2781e+07	1.21664e+07	11061948	152075	1.83469e+06	1.17464e+06	0.0118986	0.1508	0.106188	0	0.111443	2.10635	p242
139.027	11.133	C6H5NO3	7	6-Hydroxynicotinate	6	Metabolism of Cofactors and Vitamins	Nicotinate and nicotinamide metabolism	804490	1	0.956321	0.852728	1	0.744322	0.355433	679320	649649	579275	41348.4	134124	145175	0.0608673	0.206456	0.250615	0	0.0446935	0.439269	n1700
187.121	10.5173	C9H17NO3	3	8-Amino-7-oxononanoate	6	Metabolism of Cofactors and Vitamins	Biotin metabolism	5947977	1	0.939857	0.849792	1	0.51387	0.217315	5.27074e+06	4.95374e+06	4.47904e+06	660650	341371	664942	0.125343	0.0689118	0.148457	0	0.181718	0.713403	p638
403.018	12.9128	C9H15N3O11P2	1	CDP	6	Nucleotide Metabolism	Pyrimidine metabolism	408112	1	1.69378	1.52768	1	0.0933395	0.0604403	187981	318400	287175	25250.5	79460.3	51585.5	0.134325	0.249561	0.179631	0	2.44679	2.98284	n2352
404.002	12.6734	C9H14N2O12P2	1	UDP	6	Nucleotide Metabolism	Pyrimidine metabolism__Peptidoglycan biosynthesis__Zeatin biosynthesis	1087706	1	1.42599	1.35095	1	0.140598	0.204139	663953	946791	896965	211652	152171	153255	0.318775	0.160723	0.170859	0	1.17725	0.795139	n1496
97.9673	23.6195	H2O4S	1	Sulfate	6	Nucleotide Metabolism	Purine metabolism__Cysteine metabolism__Sulfur metabolism	383850	1	0.8412	1.14456	1	0.592986	0.714465	236606	199033	270810	102582	19670.3	110456	0.433555	0.0988293	0.407874	0	0.129399	0.0514845	n2257
176.043	12.7424	C5H8N2O5	2	N-Carbamoyl-L-aspartate	6	Nucleotide Metabolism	Pyrimidine metabolism__Alanine and aspartate metabolism	3106788	1	1.106	1.02303	1	0.660795	0.946558	1.96714e+06	2.17565e+06	2.01244e+06	518072	560143	948445	0.263363	0.25746	0.47129	0	0.0746805	0.00175719	n831
329.053	8.11045	C10H12N5O6P	3	2',3'-Cyclic AMP	6	Nucleotide Metabolism	Purine metabolism	98030	1	0	0.989609	1	NA	0.947831	78782	0	77963.4	18338.4	NA	7257.13	0.232774	NA	0.0930838	0	low	0.00172281	n2017
267.096	13.203	C10H13N5O4	3	Deoxyguanosine	6	Nucleotide Metabolism	Purine metabolism	165572	1	0.961593	0.969676	1	0.891111	0.915491	132358	127274	128344	56529.7	8010.26	16824.2	0.427098	0.0629371	0.131087	0	0.00792724	0.0046307	n1284
114.043	9.35194	C4H6N2O2	6	5,6-Dihydrouracil	6	Nucleotide Metabolism	Pyrimidine metabolism__beta-Alanine metabolism__Pantothenate and CoA biosynthesis	2378478	1	0.900653	0.965289	1	0.572944	0.727486	1.98696e+06	1.78956e+06	1917989	63952	510587	294884	0.0321858	0.285314	0.153746	0	0.147159	0.0522469	n1955
128.059	12.2542	C5H8N2O2	3	5,6-Dihydrothymine	6	Nucleotide Metabolism	Pyrimidine metabolism	400993824	1	0.75377	0.951159	1	0.00397818	0.374444	3.78191e+08	2.85069e+08	359719424	2.00079e+07	1.76998e+07	2.47925e+07	0.0529042	0.0620897	0.0689216	0	12.1521	0.336148	p68
322.057	10.5303	C10H15N2O8P	2	dTMP	6	Nucleotide Metabolism	Pyrimidine metabolism	3493123	1	0.850336	0.935066	1	0.276578	0.0731786	3.32636e+06	2.82853e+06	3.11037e+06	37454	582333	116507	0.0112597	0.205879	0.0374575	0	0.72785	3.11508	n1398
120.044	7.80777	C5H4N4	1	Purine	6	Nucleotide Metabolism	purine degradation III (anaerobic) __ purine degradation II (anaerobic)	725203	1	0.0608385	0.918188	1	NA	0.690911	551392	33545.9	506281	152368	NA	96343.2	0.276333	NA	0.190296	0	low	0.0626185	p1053
411.035	11.515	C10H15N5O9P2	1	dADP	6	Nucleotide Metabolism	Purine metabolism	331188	1	1.02129	0.914657	1	0.825407	0.315445	297534	303868	272142	15744.2	42087.7	32690.2	0.0529156	0.138506	0.120122	0	0.0198709	0.489752	n392
170.044	8.54937	C5H6N4O3	1	5-Ureido-4-imidazole carboxylate	6	Nucleotide Metabolism	Purine metabolism	542236	1	0.621394	0.812364	1	0.0245861	0.0686645	488176	303350	396576	50687.3	70140.8	27104.4	0.10383	0.231221	0.0683459	0	4.5615	2.53961	p1421
149.07	7.84342	C6H7N5	5	7-Methyladenine	6	Nucleotide Metabolism	BaseExcisionRepair	3335973	1	0.146916	0.779702	1	0.0135745	0.165205	2.76118e+06	405662	2.1529e+06	512382	84120.4	207435	0.185566	0.207366	0.0963516	0	20.5794	1.21089	p1047
158.033	9.80679	C5H6N2O4	3	(S)-Dihydroorotate	6	Nucleotide Metabolism	Pyrimidine metabolism	809113	1	0.524057	0.765301	1	0.0194001	0.0631899	722589	378678	552998	89841.2	15913.2	43686.3	0.124332	0.042023	0.0789991	0	14.2078	2.88189	n1515
112.027	11.8602	C4H4N2O2	2	Orotate(Fragment)	6	Nucleotide Metabolism	Pyrimidine metabolism	1233343	1	0.736511	0.693392	1	0.118228	0.0898717	1.02104e+06	752007	707981	184240	137387	49440.7	0.180443	0.182693	0.0698334	0	1.37031	2.69331	n364
135.035	8.32658	C4H9NO2S	3	D-homocysteine	5	0	0	561126	1	0.3631	2.03546	1	0.0708956	0.226864	177132	64316.6	360544	15149.7	58503	184641	0.0855278	0.909609	0.512117	0	3.4849	0.980141	p2478
631.299	3.66116	C33H45NO11	1	Mesaconitine	5	0	0	1526575	1	0.932614	1.69995	1	0.651864	0.00113904	845052	788107	1.43655e+06	48454.5	184996	81172.8	0.0573391	0.234735	0.0565056	0	0.0886671	39.1485	p764
242.095	3.86837	C15H14O3	10	Equol	5	0	0	212396	1	1.12695	1.64816	1	0.650886	0.106359	105543	118941	173951	1896.92	44030.6	42144.4	0.017973	0.370188	0.242278	0	0.0924282	2.6294	n1911
627.58	3.69111	C38H77NO5	1	N-(2-hydroxyicosanoyl)-phytosphingosine	5	0	0	2175099	1	0.911343	1.38305	1	0.460553	0.0383393	1.50012e+06	1.36712e+06	2.07474e+06	235939	144040	90408.2	0.15728	0.10536	0.0435757	0	0.231474	5.172	p752
141.115	4.49608	C8H15NO	9	conhydrinone	5	0	gamma-coniciene and coniine biosynthesis	290626	1	1.69943	1.35287	1	0.239017	0.160685	115984	197107	156911	33135.1	86025	22307.3	0.285687	0.436439	0.142166	0	0.774387	1.0498	p2864
250.132	9.47739	C13H18N2O3	1	N-Caffeoylputrescine	5	0	0	916455	1	1.12272	1.3442	1	0.518113	0.160161	553433	621351	743924	39163.4	149703	154795	0.0707645	0.240931	0.208079	0	0.192647	1.42328	p413
246.1	7.10036	C13H14N2O3	4	N-Acetyl-D-tryptophan	5	0	0	5411376	1	0.499333	1.29034	1	0.010329	0.248994	3.66067e+06	1.82789e+06	4.72352e+06	32026.8	333556	1.14471e+06	0.00874889	0.182481	0.242342	0	29.9156	0.861415	p1277
256.117	13.0832	C10H16N4O4	2	2-(3-Carboxy-3-aminopropyl)-L-histidine	5	0	0	438749	1	1.20536	1.22158	1	0.182844	0.188657	308120	371396	376393	26288.6	56574.2	62214.8	0.0853195	0.152329	0.165292	0	1.02882	1.02179	p1872
133.02	7.79915	C4H7NO2S	1	L-thiazolidine-4-carboxylate	5	0	0	1265376	1	0.871354	1.21997	1	0.542511	0.372464	893190	778284	1.08967e+06	81526.2	269203	297905	0.0912754	0.345893	0.273391	0	0.166883	0.404671	p1674
261.121	10.6534	C11H19NO6	4	Lotaustralin	5	0	lotaustralin biosynthesis __ superpathway of linamarin and lotaustralin biosynthesis __ lotaustralin degradation	2770511	1	1.1124	1.21357	1	0.596746	0.152579	1887019	2.09912e+06	2.29003e+06	130935	583915	324457	0.0693871	0.278171	0.141683	0	0.12563	1.32676	p1407
229.179	13.5792	C11H23N3O2	1	N1,N8-diacetylspermidine	5	0	0	10568365	1	0.678216	1.19919	1	0.205676	0.639793	5612456	3.80646e+06	6.73038e+06	851117	1.72929e+06	3.50183e+06	0.151648	0.454305	0.520302	0	0.877996	0.0962294	p1773
599.549	3.66135	C36H73NO5	1	N-(2-hydroxyoctadecanoyl)-phytosphingosine	5	0	0	4142939	1	0.941016	1.19671	1	0.57321	0.124707	3.10925e+06	2925856	3.72087e+06	404262	320986	366016	0.130019	0.109707	0.0983684	0	0.126224	1.25786	p742
153.994	12.7171	C3H6O5S	1	3-sulfopropanoate	5	0	0	3671425	1	1.02494	1.17627	1	0.955683	0.810964	1.5447e+06	1.58322e+06	1.81699e+06	812683	782556	1.61107e+06	0.526109	0.49428	0.886669	0	0.00116577	0.02277	n1355
215.058	4.22849	C12H9NO3	1	Robustine	5	0	0	91793	1	1.25474	1.16369	1	0.402139	0.584915	56838.6	71317.5	66142.2	9689.5	23332.3	24126.3	0.170474	0.32716	0.364764	0	0.328444	0.128051	n2430
319.215	3.66001	C19H29NO3	1	homocapsaicin	5	0	0	5789080	1	0.075049	1.1488	1	2.00714e-05	0.0525039	4.69316e+06	352217	5.3915e+06	226329	229599	348286	0.0482253	0.651867	0.0645991	0	181.294	2.82663	n444
207.111	11.3114	C8H17NO5	3	N-Ethylglycocyamine	5	0	0	6252304	1	1.12869	1.14371	1	0.0584557	0.171207	4.97454e+06	5.6147e+06	5.6894e+06	47678	289698	592908	0.00958441	0.0515964	0.104213	0	4.75431	1.44437	n298
397.152	7.28974	C22H23NO6	1	Aureothin	5	0	0	277659	1	0.772521	1.1185	1	0.112081	0.456292	215480	166463	241014	16326.4	33773.2	47547.7	0.0757673	0.202887	0.197282	0	1.70745	0.257965	n1435
557.502	3.6637	C33H67NO5	1	N-(2-hydroxypentadecanoyl)-phytosphingosine	5	0	0	2585720	1	0.982705	1.11351	1	0.896932	0.364004	2.05075e+06	2.01529e+06	2.28354e+06	289164	337720	267165	0.141004	0.167579	0.116996	0	0.00636378	0.34961	p750
181.06	10.9051	C6H7N5O2	1	8-Hydroxy-7-methylguanine	5	0	0	256008	1	0.799862	1.11197	1	0.116451	0.173753	217795	174206	242182	12834.6	30425.9	20838.2	0.05893	0.174655	0.0860434	0	1.74238	0.99298	n808
234.121	13.5745	C9H18N2O5	1	2,6-Diamino-7-hydroxy-azelaic acid	5	0	0	445734	1	0.838832	1.10864	1	0.344489	0.797865	243361	204139	269799	31799.4	52787.1	155196	0.130667	0.258584	0.575228	0	0.40508	0.0278513	p1777
571.517	3.66813	C34H69NO5	1	N-(2-hydroxyhexadecanoyl)-phytosphingosine	5	0	0	1757037	1	0.938676	1.10427	1	0.733042	0.194386	1.41275e+06	1.32612e+06	1.56006e+06	57428.2	380987	136693	0.0406498	0.287294	0.0876204	0	0.0505609	0.987137	p760
186.064	9.36212	C7H10N2O4	1	(S)-AMPA	5	0	0	475594	1	0.659598	1.10085	1	0.0365244	0.304879	405210	267275	446075	44068.8	59798.9	40939.3	0.108755	0.223735	0.0917768	0	3.44799	0.461554	n1959
294.125	6.44153	C19H18O3	2	(2-Butylbenzofuran-3-yl)(4-hydroxyphenyl)ketone	5	0	0	1156502	1	0.915647	1.09899	1	0.526735	0.591046	886222	811466	973945	67638.5	165107	235904	0.0763223	0.203467	0.242214	0	0.17554	0.127777	p1857
213.111	11.1441	C9H15N3O3	2	Methyl 2-diazoacetamidohexanoate	5	0	0	290142	1	1.08713	1.09582	1	0.683492	0.575926	205003	222864	224646	19270.1	64182	49803.2	0.0939992	0.287987	0.221697	0	0.0710399	0.135302	n611
205.106	13.0273	C7H15N3O4	1	N-amino DAP	5	0	0	298356	1	0.963503	1.09132	1	0.809706	0.592186	217251	209322	237089	15418.9	48767.1	53516.3	0.0709728	0.232977	0.225722	0	0.0240326	0.126886	p2138
375.18	4.86718	C19H25N3O5	2	4-[N-&gamma;-L-glutamyl-)-p-(&beta;-aminoethyl)phenoxy-methyl]-2-(aminomethyl)furan	5	0	0	696807	1	0	1.09091	1	NA	0.716423	561196	0	612214	190072	NA	117387	0.33869	NA	0.191742	0	low	0.0521531	n2223
238.107	9.37883	C10H14N4O3	1	quinonoid dihydro-(6H)-biopterin	5	0	0	693640	1	0.817533	1.08893	1	0.065618	0.24133	627056	512639	682822	59470.1	50531	17782.4	0.0948402	0.0985703	0.0260425	0	2.14961	0.807142	p415
195.111	17.8257	C7H17NO5	1	N-methyl glucamine	5	0	0	39726	1	0.878611	1.08651	1	0.18708	0.503235	33052.3	29040.1	35911.6	2403.64	3512.26	5945.63	0.0727221	0.120945	0.165563	0	0.888721	0.198773	n2717
120.069	21.2076	C7H8N2	1	Benzamidine	5	0	0	69679	1	0.707507	1.0766	1	0.0730068	0.734611	49610.3	35099.6	53410.6	8255.39	4555.05	15668.9	0.166405	0.129775	0.293366	0	2.3685	0.0460436	p3048
613.564	3.65438	C37H75NO5	1	N-(2-hydroxynonadecanoyl)-phytosphingosine	5	0	0	1156018	1	0.909546	1.0756	1	0.521589	0.607642	939173	854221	1.01018e+06	187848	59462.9	107719	0.200015	0.0696107	0.106633	0	0.185891	0.107518	p776
257.112	13.7095	C9H15N5O4	3	4a-Hydroxytetrahydrobiopterin	5	0	0	818647	1	1.11432	1.07519	1	0.595502	0.7199	662920	738704	712763	200169	91147.2	82532.9	0.301951	0.123388	0.115793	0	0.118721	0.0529942	p2521
183.02	12.8598	C4H9NO5S	2	L-Homocysteic acid	5	0	0	557167	1	0.901008	1.07122	1	0.10106	0.811247	351441	316652	376471	15289.9	22589.2	159116	0.0435062	0.0713377	0.422652	0	1.62667	0.0245187	n2085
383.143	10.8338	C14H25NO11	8	N-Acetyllactosamine	5	0	0	253195	1	0.732008	1.06798	1	0.194308	0.751607	191865	140446	204907	2942.38	46371.1	62258.8	0.0153357	0.330169	0.30384	0	1.2246	0.0437862	n1882
266.101	9.27319	C11H14N4O4	1	8-Oxodeoxycoformycin	5	0	0	1004375	1	1.17766	1.05655	1	0.262496	0.58693	728038	857379	769207	110465	130729	20772.7	0.15173	0.152475	0.0270053	0	0.5711	0.134154	p1441
260.101	10.4845	C10H16N2O6	1	L-alpha-glutamyl-L-hydroxyproline	5	0	0	611063	1	0.871657	1.05525	1	0.333356	0.763537	477359	416093	503734	83719.1	29642.4	113477	0.17538	0.0712397	0.225271	0	0.475872	0.0349829	n1568
80.9644	8.93446	HO3S	1	HSO3-	5	0	sulfate reduction IV (dissimilatory)	148424	1	0.858669	1.04454	1	0.272173	0.667366	129831	111482	135614	7368.3	21357.4	19391.8	0.0567528	0.191577	0.142992	0	0.659621	0.0777056	n1810
267.085	10.4778	C11H13N3O5	1	gamma-glutamyl-p-nitroanilide	5	0	0	387228	1	0.940831	1.04059	1	0.70918	0.800543	313311	294773	326029	64770.7	46174.8	48973.2	0.20673	0.156645	0.150211	0	0.0543139	0.0245312	n1412
186.137	13.6505	C9H18N2O2	1	N-(3-acetamidopropyl)-4-aminobutanal	5	0	0	121914	1	0.828692	1.0402	1	0.430081	0.872365	82941.9	68733.3	86276.5	3582.29	25062.1	31627.9	0.0431904	0.364627	0.366588	0	0.314981	0.010975	p1783
214.096	7.56264	C9H14N2O4	1	Pyrimidine nucleoside	5	0	0	1305307	1	0.752507	1.039	1	0.0653395	0.673642	1.12272e+06	844859	1.16651e+06	39037.6	139420	153055	0.0347704	0.165021	0.131208	0	3.68334	0.0768498	n2091
181.041	7.33039	C5H11NO4S	1	DL-Methionine sulfone	5	0	0	395930	1	1.00456	1.03517	1	0.958589	0.718281	348241	349830	360489	45878.5	13008.8	28535.4	0.131743	0.0371861	0.0791573	0	0.00110936	0.0513893	p441
291.184	3.72587	C17H25NO3	7	(+/-)-5-[(tert-Butylamino)-2'-hydroxypropoxy]-3,4-dihydro-1(2H)- naphthalenone	5	0	0	514541	1	0	1.03292	1	NA	0.819247	411531	0	425080	89223.4	NA	18975	0.216809	NA	0.0446388	0	low	0.0220605	n1842
196.121	11.0591	C10H16N2O2	2	Fasoracetam	5	0	0	1092550	1	1.05062	1.02639	1	0.446006	0.762347	944736	992556	969666	19910	87613.8	124007	0.0210747	0.0882709	0.127887	0	0.283274	0.0393997	n1696
283.114	12.8989	C16H17N3S	1	methylene blue	5	0	0	111696	1	1.05622	1.0226	1	0.805422	0.644533	76889.4	81212.1	78626.7	3890.27	26542.9	4604.44	0.0505956	0.326835	0.0585608	0	0.0259652	0.0830688	n2353
101.048	7.14746	C4H7NO2	5	Diacetylmonoxime	5	0	0	230311	1	1.11385	1.01878	1	0.585984	0.886551	170734	190173	173940	30791.5	46975.5	18761.7	0.180348	0.247015	0.107863	0	0.119776	0.00790382	n2401
164.032	12.3552	C5H8O6	1	2-Dehydro-D-xylonate	5	0	0	1281112	1	1.01095	1.01571	1	0.956147	0.971388	736813	744877	748387	223952	29369.6	461912	0.303948	0.0394287	0.61721	0	0.00127478	0.000508367	n1624
541.061	11.2953	C15H21N5O13P2	1	Cyclic ADP-ribose	5	0	0	2226418	1	0.944421	1.01337	1	0.519101	0.911656	1.83638e+06	1.73431e+06	1.86093e+06	141856	202982	320229	0.077248	0.117039	0.17208	0	0.169866	0.00491504	n305
163.049	9.81262	C6H5N5O	1	Pterin	5	0	0	9188581	1	0.614355	1.00251	1	0.000958162	0.980753	7.77529e+06	4.77679e+06	7.79483e+06	357138	188566	1.21306e+06	0.0459324	0.0394754	0.155623	0	55.1242	0.000238843	p289
193.11	7.7065	C11H15NO2	7	3,4-Methylenedioxymethamphetamine	5	0	0	1515190	1	0.962264	1.00238	1	0.504425	0.976307	1.40502e+06	1.352e+06	1408365	85734.8	91386.4	158414	0.0610204	0.0675935	0.112481	0	0.179034	0.000345021	p2314
272.152	8.48839	C16H20N2O2	3	4-(3-Methylbut-2-enyl)-L-tryptophan	5	0	0	385291	1	1.03252	0.999206	1	0.799271	0.995106	326351	336964	326092	54905.9	38639.8	40772.4	0.168242	0.114671	0.125033	0	0.0249844	1.43403e-05	p1424
308.158	13.3314	C12H24N2O7	2	Fructoselysine	5	0	fructoselysine and psicoselysine degradation	181333	1	0.734206	0.998017	1	0.255902	0.994796	123660	90791.7	123414	33819.6	25693.5	50377.5	0.273489	0.282994	0.408197	0	0.598865	1.63267e-05	p2665
153.079	7.11855	C8H11NO2	5	1-(4-Hydroxyphenyl)-2-aminoethanol	5	0	0	1164216	1	0.617632	0.995052	1	0.0934913	0.973748	928551	573502	923956	204101	19094.8	83250.7	0.219806	0.033295	0.0901024	0	2.99985	0.000434399	p1292
157.11	9.34966	C8H15NO2	2	Homostachydrine	5	0	0	16941474	1	0.931848	0.993824	1	0.0843619	0.912003	15991870	14901986	1.58931e+07	484380	644693	1.31724e+06	0.0302891	0.0432622	0.0828813	0	1.82675	0.00495204	p387
99.0683	8.67346	C5H9NO	3	N-Methyl-2-pyrrolidinone	5	0	0	273156	1	0.888093	0.991977	1	0.41087	0.953137	225510	200274	223701	42026.9	13481.4	26197.9	0.186363	0.0673146	0.117111	0	0.326932	0.00133457	n1613
294.106	9.49912	C10H18N2O8	1	N-Glycosyl-L-asparagine	5	0	0	12670967	1	1.00809	0.98732	1	0.929557	0.798	10892298	10980463	1.07542e+07	337356	1.50794e+06	778441	0.030972	0.137329	0.072385	0	0.00325547	0.0265023	n1372
177.1	11.6442	C7H15NO4	1	validamine	5	0	0	5775044	1	0.963087	0.986757	1	0.737908	0.866721	5.16087e+06	4.97036e+06	5092523	615610	682418	124569	0.119284	0.137297	0.0244611	0	0.042966	0.0118408	p1846
231.158	12.1311	C10H21N3O3	1	Gamma-Aminobutyryl-lysine	5	0	0	5121834	1	0.921559	0.984748	1	0.477547	0.935318	3967392	3.65618e+06	3.90688e+06	239305	607075	1.12923e+06	0.060318	0.166041	0.289037	0	0.227451	0.00274817	p1478
189.111	12.3829	C7H15N3O3	1	L-Homocitrulline	5	0	0	27427236	1	0.827242	0.975895	1	0.0495406	0.686968	25756512	21306872	25135656	1.97132e+06	598176	1.48219e+06	0.0765366	0.0280743	0.0589675	0	4.66536	0.0633675	p508
292.143	4.42226	C15H20N2O4	1	Phenylbutyrylglutamine	5	0	0	136572	1	1.00764	0.975793	1	0.934479	0.871513	123570	124514	120579	15747	9604.99	25181.3	0.127434	0.07714	0.208837	0	0.00261807	0.0101443	n1933
183.057	10.1668	C5H13NO4S	1	Choline sulfate	5	0	choline-O-sulfate degradation	491872	1	0.945239	0.974303	1	0.796429	0.833512	374438	353933	364816	24169.9	119516	67347.9	0.0645498	0.337679	0.184608	0	0.0282781	0.0180828	n769
281.138	4.66558	C13H19N3O4	1	Pendimethalin	5	0	0	150994	1	0.724797	0.972393	1	0.0772825	0.775479	134451	97450	130740	17916	20174.2	10426.1	0.133253	0.207021	0.0797471	0	1.88068	0.0320632	n1653
280.204	3.89532	C17H28O3	3	Methyl (2E,6E)-(10R,11S)-10,11-epoxy-3,7,11-trimethyltrideca-2,6-dienoate	5	0	0	1749696	1	0.525081	0.972315	1	0.0271684	0.800483	1.559e+06	818603	1.51584e+06	236756	55725.2	134088	0.151863	0.0680736	0.0884576	0	9.26652	0.0251626	p1945
207.126	7.86628	C12H17NO2	2	3-(Dimethylamino)propyl benzoate	5	0	0	302894	1	0.888231	0.972274	1	0.213091	0.829138	265789	236082	258420	15908.4	28858.5	50666.3	0.0598535	0.122239	0.196062	0	0.81271	0.0192565	p924
272.083	7.38578	C11H16N2O4S	2	Thienamycin	5	0	0	885253	1	0.967253	0.969392	1	0.722162	0.860828	751993	727368	728976	102835	24716	182777	0.13675	0.03398	0.250731	0	0.0542117	0.0120453	p431
147.089	12.0009	C6H13NO3	2	N-hydroxyisoleucine	5	0	lotaustralin biosynthesis __ superpathway of linamarin and lotaustralin biosynthesis	3929672	1	0.997456	0.969356	1	0.932254	0.726785	3.61948e+06	3.61028e+06	3.50857e+06	98096.2	144638	473394	0.0271023	0.0400628	0.134925	0	0.00277495	0.0526352	p318
159.126	11.3127	C8H17NO2	4	DL-2-Aminooctanoicacid	5	0	0	357442272	1	0.923825	0.969201	1	0.15747	0.492472	351016896	3.24278e+08	3.40206e+08	1.93164e+06	2.10289e+07	2.24616e+07	0.00550297	0.0648484	0.0660236	0	1.60324	0.229954	p4
161.051	7.61438	C6H11NO2S	1	allylcysteine	5	0	alliin degradation __ isoalliin degradation	251035	1	0.3872	0.967882	1	0.0143971	0.852715	206688	80029.9	200050	38405.4	36408.4	43491.3	0.185813	0.454935	0.217402	0	5.72832	0.0130908	p1705
114.079	17.1939	C5H10N2O	2	L-proline amide	5	0	0	11316272	1	0.364956	0.966994	1	0.00637783	0.639626	1.07964e+07	3940220	1.04401e+07	551203	1.3703e+06	1.0546e+06	0.0510543	0.347772	0.101015	0	21.5478	0.0896787	p1447
130.074	10.8283	C5H10N2O2	4	Casein K	5	0	0	2465207	1	0.911897	0.963268	1	0.0453252	0.417493	2382634	2.17272e+06	2.29512e+06	50130.6	97418	147929	0.02104	0.044837	0.0644539	0	3.67111	0.313966	p148
191.095	9.16542	C11H13NO2	1	5-Methoxytryptophol	5	0	0	659731	1	0.930432	0.95951	1	0.493419	0.663685	610961	568457	586223	42271.7	84426.9	78713	0.0691889	0.148519	0.134271	0	0.202647	0.0766593	p605
234.089	3.83474	C13H14O4	1	1'-Acetoxychavicol acetate	5	0	0	701206	1	0.578682	0.958751	1	0.021079	0.779904	610186	353104	585017	80898.1	29841.4	119743	0.132579	0.0845117	0.204683	0	8.88919	0.0303369	p1963
163.085	13.1018	C6H13NO4	9	1-deoxynojirimycin	5	0	0	3286070	1	0.822216	0.957966	1	0.02726	0.795013	2.67689e+06	2.20098e+06	2.56436e+06	178593	162249	644859	0.0667169	0.0737167	0.251469	0	3.89019	0.0282776	p1860
122.048	11.5817	C6H6N2O	4	Picolinamide	5	0	Glycerophosphoinositols	18323656	1	0.936696	0.95479	1	0.508171	0.657226	1.63045e+07	15272343	15567356	1.96853e+06	1.44584e+06	1.79814e+06	0.120735	0.0946702	0.115507	0	0.178578	0.0764389	p850
216.075	9.58166	C8H12N2O5	1	N3-(4-methoxyfumaroyl)-L-2,3-diaminopropanoate	5	0	0	3029038	1	0.817408	0.950704	1	0.160778	0.334598	2.97861e+06	2.43474e+06	2.83178e+06	81634.5	438504	200328	0.0274069	0.180103	0.0707428	0	1.48678	0.460722	n51
89.0477	7.0971	C3H7NO2	9	Urethane	5	0	0	3972826	1	0.957057	0.946938	1	0.757042	0.30684	3.35116e+06	3.20725e+06	3.17334e+06	227032	683807	35532.8	0.0677473	0.213207	0.0111973	0	0.0398929	0.598797	p1280
169.074	9.49324	C8H11NO3	4	6-Hydroxydopamine	5	0	0	392502	1	0.720982	0.946182	1	0.041241	0.595491	356555	257070	337366	22594.2	44379.4	50812	0.0633679	0.172636	0.150614	0	3.99082	0.119075	n2610
281.174	16.2288	C14H23N3O3	1	3,4-dihydroxybenzoate-spermidine	5	0	0	442987	1	0.691071	0.946093	1	0.039463	0.761765	365462	252560	345761	40475.5	49370	93486.5	0.110752	0.195478	0.270379	0	3.12755	0.0373989	p2458
146.015	11.5481	C4H6N2O2S	1	ZAPA	5	0	0	4550636	1	0.918942	0.944261	1	0.368343	0.526886	4.02444e+06	3.69823e+06	3.80012e+06	469882	264611	287116	0.116757	0.0715509	0.0755545	0	0.365927	0.165948	p864
205.11	8.24574	C12H15NO2	1	Bellendine	5	0	0	237567	1	1.04879	0.944034	1	0.775355	0.789244	189800	199061	179177	44839.4	25621.1	46195.2	0.236246	0.12871	0.257818	0	0.0321586	0.0272242	p1214
163.048	10.1165	C5H9NO5	4	3-Hydroxy-L-glutamate	5	0	0	1261383	1	0.989582	0.943898	1	0.923546	0.449109	1.10011e+06	1.08865e+06	1.03839e+06	79114.7	172058	99193	0.0719151	0.158047	0.0955254	0	0.00366266	0.236617	n752
266.113	11.0786	C10H14N6O3	2	5'-amino-5'-deoxyadenosine	5	0	0	4912260	1	0.408207	0.94292	1	0.00612312	0.456675	4.41646e+06	1.80283e+06	4.16437e+06	452540	639726	243513	0.102467	0.354846	0.0584753	0	11.1248	0.240633	p115
272.03	17.1966	C7H13O9P	2	&alpha;-(2,6-anhydro-3-deoxy-D-arabino-heptulopyranosid)onate 7-phosphate	5	0	0	58601	1	0.588277	0.941959	1	0.0258253	0.62336	49821.6	29308.9	46929.9	7899.77	5861.8	4864.44	0.158561	0.200001	0.103653	0	4.34828	0.0971539	n1344
266.155	3.50581	C12H26O4S	1	sodium dodecyl sulfate	5	0	0	10906391	1	2.82499	0.940975	1	0.0567874	0.781329	2.99937e+06	8.4732e+06	2.82233e+06	183295	2.37921e+06	958664	0.0611112	0.280792	0.339671	0	5.26196	0.0329008	n882
160.085	12.9361	C6H12N2O3	4	N5-Methyl-L-glutamine	5	0	0	14126716	1	0.912054	0.938158	1	0.145812	0.55117	1.28814e+07	11748547	12084805	892186	404321	1.84743e+06	0.0692615	0.0344146	0.152872	0	1.33759	0.150768	p1064
179.081	17.5997	C7H9N5O	2	7-Aminomethyl-7-carbaguanine	5	0	0	2668356	1	1.01225	0.937112	1	0.856081	0.60529	2.36027e+06	2.38917e+06	2.21183e+06	24142.8	242760	422930	0.0102289	0.101609	0.191212	0	0.0140351	0.122773	p2066
223.106	11.3091	C8H17NO6	1	N-acetyl -D- glucosaminitol	5	0	0	20835070	1	0.930744	0.937083	1	0.419051	0.341031	19912356	18533303	1.86595e+07	545288	2.35827e+06	1.75014e+06	0.0273844	0.127245	0.0937933	0	0.324606	0.467084	n292
267.158	16.4692	C13H21N3O3	1	norspermidine-2,3-dihydroxybenzoate	5	0	0	964229	1	0.842444	0.936374	1	0.341409	0.640312	800307	674214	749387	155440	128209	63874.1	0.194225	0.19016	0.0852351	0	0.391623	0.0918105	p557
191.079	8.56001	C7H13NO5	1	2-amino-3,7-dideoxy-D-threo-hept-6-ulosonate	5	0	0	5728279	1	0.678359	0.936285	1	0.0331179	0.520723	5.36916e+06	3.64222e+06	5027070	249755	662908	753226	0.0465165	0.182006	0.149834	0	5.94299	0.18584	n394
165.065	11.1659	C6H7N5O	5	3-Methylguanine	5	0	0	21253536	1	1.16328	0.935644	1	0.378934	0.71075	1.58546e+07	1.84434e+07	1.48343e+07	1.82814e+06	3.90665e+06	3.90299e+06	0.115306	0.211818	0.263106	0	0.360234	0.056047	p1321
196.041	7.88184	C6H12O5S	1	1-thio-&beta;-D-glucose	5	0	0	1981834	1	0.73469	0.934959	1	0.161385	0.477817	1.91985e+06	1.41049e+06	1.79498e+06	30234.8	406357	249426	0.0157486	0.288096	0.138957	0	1.56253	0.247	n2033
204.111	9.06893	C8H16N2O4	5	N5-(L-1-Carboxyethyl)-L-ornithine	5	0	0	5375921	1	0.923064	0.934671	1	0.620384	0.447313	4.52674e+06	4.17848e+06	4.23101e+06	68114.9	1.03867e+06	545570	0.0150472	0.248577	0.128945	0	0.111945	0.289316	p245
148.048	11.2041	C4H8N2O4	3	O-Carbamoyl-L-serine	5	0	0	387257	1	0.482233	0.930884	1	0.165345	0.673885	322816	155672	300504	21357.8	136605	77857.2	0.066161	0.877513	0.259089	0	1.46137	0.0763753	n606
179.081	7.99236	C7H9N5O	2	7-Aminomethyl-7-carbaguanine	5	0	0	233128	1	0	0.926111	1	NA	0.303843	212300	0	196614	18431.7	NA	13281.7	0.0868191	NA	0.0675521	0	low	0.476759	p927
85.0525	9.5061	C4H7NO	2	Acetone cyanohydrin	5	0	linamarin degradation __ superpathway of linamarin and lotaustralin biosynthesis __ linamarin biosynthesis	1590402	1	0.950405	0.925336	1	0.639198	0.336163	1.44449e+06	1.37285e+06	1.33664e+06	148816	193096	45795.1	0.103023	0.140654	0.0342614	0	0.0863531	0.479795	n1376
192.09	9.18311	C10H12N2O2	8	5'-Hydroxycotinine	5	0	0	958402	1	0.817863	0.920709	1	0.405288	0.690921	719308	588296	662274	207101	113311	79952.5	0.287916	0.192609	0.120724	0	0.307989	0.0660049	p2176
191.045	8.39641	C7H5N5O2	1	6-formyl-H2-pterin	5	0	0	251314	1	0.704831	0.9202	1	0.0616898	0.460723	215369	151799	198183	32352	27306.3	11207.2	0.150216	0.179884	0.0565497	0	2.25477	0.251971	n699
322.138	8.67337	C13H26N2O3S2	1	S-9-methylthiononylhydroximoyl-L-cysteine	5	0	0	994989	1	0.932457	0.919293	1	0.675992	0.344049	827784	771873	760976	50497.7	196972	90925.9	0.0610035	0.255187	0.119486	0	0.0756029	0.412602	n1609
147.09	10.7719	C6H13NO3	2	Fagomine	5	0	0	17539372	1	0.88549	0.919136	1	0.10648	0.113958	16647481	1.47412e+07	1.53013e+07	929249	1.24611e+06	391444	0.0558192	0.0845324	0.0255824	0	1.50395	1.78237	p1298
189.1	7.20401	C8H15NO4	5	(2S)-2-{[1-(R)-Carboxyethyl]amino}pentanoate	5	0	0	3672008	1	0.565402	0.918961	1	0.0282694	0.645953	3.17158e+06	1.79321e+06	2.91455e+06	452072	535156	757599	0.142539	0.298434	0.259937	0	3.8713	0.0848745	p464
228.094	4.85687	C18H12	2	Chrysene	5	0	0	466421	1	0	0.918855	1	NA	0.72616	389337	0	357745	52984.3	NA	130145	0.136089	NA	0.363792	0	low	0.0505501	p2207
155.07	9.1238	C6H9N3O2	5	3-(Pyrazol-1-yl)-L-alanine	5	0	beta-pyrazole-1-ylalanine biosynthesis	1345363	1	1.15373	0.918338	1	0.155674	0.471114	1.12853e+06	1.30203e+06	1.03638e+06	141549	71120.4	142394	0.125427	0.0546228	0.137396	0	1.19947	0.210683	p249
219.126	7.70076	C13H17NO2	1	Darlingine	5	0	0	412493	1	0.895587	0.917769	1	0.114185	0.63493	344993	308971	316624	24870.3	15886	87058.1	0.0720894	0.0514157	0.274957	0	1.48992	0.098176	p2683
103.027	10.1331	C3H5NO3	4	2-Aminomalonate semialdehyde	5	0	0	550181	1	0.81093	0.917364	1	0.172278	0.242312	532222	431595	488241	19617.7	85265.9	47025.9	0.03686	0.19756	0.096317	0	1.32275	0.745024	n768
202.143	16.9538	C8H18N4O2	3	NG,NG-Dimethyl-L-arginine	5	0	0	22593084	1	0.84427	0.913737	1	0.250873	0.263609	2.08718e+07	17621450	1.90713e+07	1.6177e+06	3.54912e+06	1.76846e+06	0.0775067	0.201409	0.0927286	0	0.69445	0.56432	p945
71.0735	10.9561	C4H9N	2	3-Buten-1-amine	5	0	0	8655510	1	0.716263	0.913619	1	0.0208651	0.287555	8.16785e+06	5850333	7.4623e+06	770397	764469	622471	0.0943207	0.130671	0.0834153	0	4.55962	0.507449	p137
243.104	9.62397	C10H17N3O2S	1	Biotin amide	5	0	0	9373695	1	0.974216	0.912691	1	0.623447	0.169976	9.09208e+06	8857646	8.29826e+06	386837	643994	675032	0.0425466	0.0727048	0.0813463	0	0.0973805	1.04104	p966
214.063	3.87554	C13H10O3	9	Mycosinol	5	0	0	238928	1	0.757599	0.911385	1	0.356649	0.365751	216464	163993	197282	23640.9	76287.9	22429.5	0.109214	0.465191	0.113692	0	0.431624	0.346472	n1910
149.069	12.6652	C5H11NO4	2	4-amino-4-deoxy-L-arabinose	5	0	0	1310612	1	0.961285	0.910251	1	0.585909	0.613957	1.0897e+06	1.04752e+06	991904	96213.2	76614.5	278945	0.0882929	0.0731392	0.281222	0	0.117662	0.109855	p2111
111.983	7.61199	CH4O4S	2	Monomethyl sulfate	5	0	0	291051	1	0.495253	0.904493	1	0.000469287	0.105169	278512	137934	251912	12668.9	16766.6	17370.5	0.0454877	0.121556	0.0689545	0	44.7493	1.53072	n2098
246.085	10.9879	C9H14N2O6	2	5-6-Dihydrouridine	5	0	0	910631	1	0.750407	0.904304	1	0.0169527	0.252742	851721	639138	770215	53317	71395	87119.1	0.0625992	0.111705	0.11311	0	5.69168	0.636792	n793
203.08	8.03064	C8H13NO5	2	2-acetamidoglucal	5	0	0	1705862	1	0.726754	0.902827	1	0.0488688	0.220481	1.60183e+06	1.16414e+06	1.44618e+06	109694	209826	146676	0.0684801	0.180242	0.101424	0	3.41736	0.722232	p2147
158.084	7.77469	C10H10N2	1	Nicotyrine	5	0	0	335986	1	0	0.901589	1	NA	0.544823	266494	0	240268	62157.4	NA	15859.9	0.233242	NA	0.0660092	0	low	0.167142	p1055
133.074	7.16752	C5H11NO3	4	N-hydroxyvaline	5	0	superpathway of linamarin and lotaustralin biosynthesis __ linamarin biosynthesis	21941342	1	1.1252	0.901233	1	0.510759	0.416095	17082194	1.92209e+07	15395039	2.66133e+06	4.28344e+06	1.70812e+06	0.155795	0.222854	0.110952	0	0.179857	0.28464	p1273
300.111	7.06873	C16H16N2O4	1	5-Nitro-2-(3-phenylpropylamino)benzoic acid	5	0	0	1983094	1	0	0.900008	1	NA	0.269152	1.92493e+06	0	1.73245e+06	55518.1	NA	221945	0.0288416	NA	0.12811	0	low	0.707794	p2439
234.137	8.30542	C13H18N2O2	1	Lenacil	5	0	0	7616701	1	0.847426	0.898453	1	0.101503	0.210969	7.35669e+06	6.23425e+06	6609641	233103	715886	727712	0.0316859	0.114831	0.110099	0	2.22265	0.955781	p1127
101.048	9.5769	C4H7NO2	5	L-Azetidine 2-carboxylic acid	5	0	0	1246788	1	0.643665	0.897591	1	0.256589	0.444827	1.0815e+06	696123	970743	194759	427381	98309.8	0.180082	0.613945	0.101273	0	0.673271	0.257728	p1563
220.106	9.84591	C8H16N2O5	3	N-Acetyl-beta-D-glucosaminylamine	5	0	0	486079	1	0.850795	0.89493	1	0.233611	0.361674	437080	371865	391156	67845	31414.3	14137.5	0.155223	0.0844776	0.0361429	0	0.760839	0.439121	n425
256.094	7.39046	C12H16O6	5	Phenylgalactoside	5	0	0	215796	1	0.297407	0.894702	1	0.0147496	0.405618	181024	53837.6	161962	30116.1	6643.27	16629.6	0.166366	0.123395	0.102676	0	17.0077	0.306995	n1439
241.106	8.30739	C10H15N3O4	1	5-Methyl-2'-deoxycytidine	5	0	0	4374024	1	0.688355	0.893361	1	0.0311033	0.098851	4.18516e+06	2.88087e+06	3.73885e+06	219505	503727	279111	0.0524485	0.174852	0.0746515	0	5.63438	1.57977	p1130
275.1	11.9046	C11H17NO7	3	Cardiospermin	5	0	0	15754227	1	0.936363	0.89042	1	0.49365	0.30217	1.50014e+07	1.40467e+07	13357525	529991	1.97175e+06	2.07609e+06	0.0353295	0.14037	0.155424	0	0.218616	0.588596	p608
246.085	7.67606	C9H14N2O6	2	5-6-Dihydrouridine	5	0	0	352170	1	0.518439	0.890084	1	0.0182763	0.249215	342779	177710	305102	9125.39	42975	40968.5	0.0266218	0.241827	0.134278	0	14.1171	0.805784	n2406
221.036	11.1855	C7H11NO5S	1	S-(3-oxo-3-carboxy-n-propyl)cysteine	5	0	0	351640	1	0.978926	0.88969	1	0.891428	0.217996	282957	276994	251744	3741.84	66811.1	30607.3	0.0132241	0.2412	0.121581	0	0.0079408	1.02467	n609
236.127	7.54947	C11H16N4O2	1	CPX	5	0	0	5589012	1	0.676239	0.889115	1	0.0155765	0.21732	5057659	3.42019e+06	4.49684e+06	520852	301369	398242	0.102983	0.0881147	0.0885605	0	7.4047	0.731629	p1687
216.075	7.86278	C8H12N2O5	1	N3-(4-methoxyfumaroyl)-L-2,3-diaminopropanoate	5	0	0	1324420	1	1.00242	0.889061	1	0.991976	0.278706	1.00619e+06	1.00863e+06	894568	51738	369417	132004	0.0514195	0.366257	0.147562	0	4.25562e-05	0.619865	n2034
172.049	7.24047	C6H8N2O4	2	(R)-AMAA	5	0	0	162936	1	0.662044	0.889043	1	0.123026	0.619099	127289	84270.6	113165	30948.3	13589.3	33283	0.243135	0.161258	0.29411	0	1.61978	0.0965722	n1595
193.074	4.79647	C10H11NO3	10	Gentioflavine	5	0	0	1643313	1	0.786571	0.886276	1	0.215076	0.147966	1.5626e+06	1.22909e+06	1.38489e+06	107272	329130	132222	0.06865	0.267782	0.0954746	0	0.928163	1.0893	n914
213.111	7.52809	C9H15N3O3	2	Methyl 2-diazoacetamidohexonate	5	0	0	941527	1	0.627514	0.881814	1	0.00902396	0.299459	865960	543402	763616	86575	78846.9	118574	0.0999758	0.145099	0.155279	0	7.58775	0.485942	p1694
216.122	12.1746	C8H16N4O3	2	N-acetyl-(L)-arginine	5	0	0	148807760	1	1.32318	0.880479	1	0.0824969	0.153367	1.03472e+08	1.36913e+08	91105160	6.73485e+06	1.93152e+07	9.73075e+06	0.0650884	0.141077	0.106808	0	2.67247	1.09211	p71
336.072	11.2313	C11H17N2O8P	1	NMNH	5	0	0	546061	1	0.67864	0.876695	1	0.32621	0.334809	464010	314895	406795	66691.7	200315	60966.1	0.143729	0.636132	0.149869	0	0.498837	0.40094	n1723
235.121	4.18675	C13H17NO3	1	Lophophorine	5	0	0	330252	1	0.646945	0.875802	1	0.16244	0.366139	304118	196748	266347	15743.9	87062.7	56340.4	0.0517691	0.442509	0.21153	0	1.47276	0.416886	n2421
237.085	10.8385	C8H15NO7	4	N-Acetyl-D-glucosaminate	5	0	0	294080	1	0.813406	0.869285	1	0.134165	0.245648	253214	205966	220115	35542.9	15334.6	6769.9	0.140367	0.0744521	0.0307562	0	1.4898	0.836833	n1880
220.084	7.54824	C11H12N2O3	3	5-Hydroxytryptophan	5	0	serotonin and melatonin biosynthesis	575186	1	0.603533	0.869173	1	0.0457139	0.430528	493523	297858	428957	90340.3	73087	90219.3	0.183052	0.245376	0.210322	0	2.83529	0.25574	n2094
231.111	9.17347	C10H17NO5	3	Suberylglycine	5	0	0	266658	1	1.0157	0.86812	1	0.968806	0.711715	182174	185034	158149	95703.4	69694.3	28079.5	0.525341	0.376656	0.177551	0	0.00058367	0.0580242	n214
179.095	8.34763	C10H13NO2	5	(-)-Salsolinol	5	0	0	506968	1	0.891147	0.865392	1	0.418976	0.365395	419216	373583	362786	77300.1	27279.7	54262	0.184392	0.0730218	0.14957	0	0.309897	0.357003	p1160
175.085	8.37147	C7H13NO4	3	alpha-aminopimelate	5	0	0	724327	1	0.782493	0.864999	1	0.023062	0.0334278	689849	539802	596719	35434.9	55535.3	36206.4	0.0513662	0.102881	0.0606757	0	5.18784	3.37936	p1840
400.107	4.93996	C13H25N2O8PS	1	S-Acetylphosphopantetheine	5	0	0	528106	1	0.0474904	0.864413	1	NA	0.450156	460587	21873.4	398138	46877.2	NA	113354	0.101777	NA	0.284712	0	low	0.25919	p2581
315.143	4.79131	C13H21N3O6	3	nva-FMDP	5	0	0	481536	1	1.14339	0.86378	1	0.0939716	0.310235	388051	443694	335191	21319.5	35322.4	68171.8	0.0549398	0.0796099	0.203382	0	1.8189	0.547683	p1610
136.019	8.88279	C4H8O3S	1	S-Methyl-1-thio-D-glycerate	5	0	0	39951016	1	0.930671	0.863329	1	0.487437	0.239996	34537472	3.2143e+07	2.98172e+07	4.69558e+06	2.30752e+06	3.47702e+06	0.135956	0.0717893	0.116611	0	0.209456	0.652675	p574
211.071	8.73966	C7H9N5O3	1	6-carboxy-5,6,7,8-tetrahydropterin	5	0	0	8928711	1	0.342582	0.862147	1	0.00516591	0.291678	7.6154e+06	2.6089e+06	6.5656e+06	1.14538e+06	1.04959e+06	954785	0.150403	0.402313	0.145422	0	10.3852	0.495657	p1805
208.058	10.0751	C7H12O7	1	1-O-methyl-&beta;-D-glucuronate	5	0	0	612642	1	0.493805	0.860587	1	0.0260126	0.464303	503455	248609	433267	97715.7	58535.7	113894	0.19409	0.235453	0.262872	0	5.00562	0.218756	n766
187.121	4.87448	C9H17NO3	3	N-Heptanoylglycine	5	0	0	1942276	1	0.730007	0.860572	1	0.285512	0.390386	1.74855e+06	1.27645e+06	1.50475e+06	248854	566211	354169	0.142321	0.443582	0.235368	0	0.582642	0.317227	p1011
244.046	12.3383	C8H12N4OS2	1	CGP 52608	5	0	0	745912	1	1.66201	0.860095	1	0.0517942	0.586598	365851	608049	314667	70143.9	119971	128614	0.191728	0.197305	0.408731	0	3.03729	0.122071	n1628
175.085	9.78103	C7H13NO4	3	Calystegin B2	5	0	0	1835132	1	0.766514	0.859005	1	0.301951	0.545724	1.38431e+06	1.06109e+06	1.18913e+06	401959	195168	314054	0.290368	0.183931	0.264104	0	0.523231	0.146409	p300
73.064	17.0456	C2H7N3	1	Methylguanidine	5	0	creatinine degradation III	279947	1	0.886407	0.857477	1	0.450315	0.0789189	248321	220113	212929	12745.6	52202.5	20823.4	0.0513272	0.237162	0.0977949	0	0.27555	2.10138	p959
168.09	5.72208	C8H12N2O2	3	Cyclo(deltaAla-L-Val)	5	0	0	686049	1	0.411033	0.857216	1	0.0344722	0.476257	545580	224252	467680	136813	84469.4	101603	0.250767	0.376672	0.217249	0	3.99382	0.20896	p1062
159.09	7.82545	C7H13NO3	10	3-Dehydrocarnitine	5	0	gamma-butyrobetaine degradation __ carnitine degradation II	1113246	1	0.769775	0.856187	1	0.170044	0.0744775	1.04779e+06	806563	897105	56698.4	204074	86236.9	0.0541124	0.253016	0.0961281	0	1.29714	2.13173	p901
102.079	8.26404	C4H10N2O	2	N-Nitrosodiethylamine	5	0	0	109453	1	0.818484	0.849319	1	0.348488	0.434925	85908.9	70315	72964.1	22151.7	7735.63	11458	0.257851	0.110014	0.157036	0	0.441695	0.269411	n1241
320.122	12.0498	C12H20N2O8	2	Mugineic acid	5	0	hydroxylated mugineic acid phytosiderophore biosynthesis	5351670	1	0.94245	0.848895	1	0.287385	0.236059	4.96289e+06	4.67728e+06	4.21297e+06	337166	191026	787415	0.0679373	0.0408412	0.186902	0	0.543221	0.766495	n1314
178.084	8.23263	C7H14O5	2	beta-D-Digitalopyranose	5	0	0	153918	1	0.480248	0.840874	1	0.0212243	0.0467913	144349	69323.6	121380	10281	24543	9443.69	0.0712231	0.354036	0.0778029	0	7.94972	2.70731	n706
297.089	7.11744	C11H15N5O3S	2	5'-methylthioformycin	5	0	0	17337540	1	1.02292	0.83938	1	0.770419	0.0765578	1.58422e+07	16205302	1.32977e+07	1.46813e+06	1.37726e+06	721112	0.0926717	0.0849883	0.0542285	0	0.0325271	2.42015	p447
332.053	11.7138	C16H12O8	4	3,3',4',5,7-Pentahydroxy-8-methoxyflavone	5	0	0	1051329	1	0.714062	0.83855	1	0.111647	0.362662	944171	674197	791734	43266.8	177512	225812	0.0458252	0.263294	0.285212	0	2.18336	0.439568	n19
222.074	9.8321	C8H14O7	3	6-Acetyl-D-glucose	5	0	0	232950	1	0.363073	0.829137	1	0.00326517	0.0873724	209686	76131.3	173858	21898.4	9813.5	10380.6	0.104435	0.128902	0.059707	0	30.9749	2.18561	n1985
233.126	7.11354	C10H19NO5	1	Hydroxypropionylcarnitine	5	0	0	950842	1	0.0618674	0.826459	1	NA	0.471419	788931	48809.1	652019	246795	NA	158523	0.312823	NA	0.243126	0	low	0.217869	p2443
186.053	8.29697	C8H10O5	2	3-hydroxy-3-carboxy-4,5-cyclopropylhex-5-enoate	5	0	hypoglycin biosynthesis	156205	1	0.111066	0.825903	1	0.00417144	0.230802	129568	14390.6	107011	23125.3	12866.7	12118.3	0.178479	0.894104	0.113243	0	18.9424	0.746506	n705
247.052	4.46409	C12H10ClN3O	1	CPPU	5	0	0	188229	1	0.66559	0.825517	1	0.0604235	0.175091	170483	113471	140736	18972.5	30051.4	24392	0.111287	0.264836	0.173317	0	2.57337	0.926602	n1927
311.123	9.64229	C12H17N5O5	2	N2-N2-Dimethylguanosine	5	0	0	878566	1	0.866636	0.822997	1	0.104635	0.112886	798321	691854	657015	69982.5	27194.2	95028.9	0.0876622	0.0393063	0.144637	0	2.01084	1.4336	p987
201.137	4.8098	C10H19NO3	2	Capryloylglycine	5	0	0	485075	1	0.263236	0.81728	1	0.0244006	0.313773	414856	109205	339054	63784.9	113412	92138.6	0.153752	1.03852	0.271752	0	5.5179	0.457555	p2206
188.032	7.13401	C7H8O6	6	(E)-3-(Methoxycarbonyl)pent-2-enedioate	5	0	0	621944	1	1.05071	0.815409	1	0.878266	0.606059	401184	421529	327129	33133.2	201699	210649	0.0825886	0.478493	0.643932	0	0.00990738	0.120608	n182
145.053	7.12307	C9H7NO	7	3-Methyleneoxindole	5	0	0	1759833	1	0.0484385	0.814802	1	NA	0.123193	1.58559e+06	76803.4	1.29194e+06	151246	NA	205470	0.0953882	NA	0.15904	0	low	1.32469	p2440
85.0891	7.11694	C5H11N	1	Piperidine	5	0	piperine biosynthesis	945110	1	0.516056	0.814032	1	0.0333464	0.124378	825215	425857	671752	111009	168480	48517.2	0.134521	0.395625	0.0722249	0	3.91779	1.60464	p1295
246.137	4.81675	C14H18N2O2	2	p-(&beta;-aminoethyl)phenoxy-methyl-2-(aminomethyl)furan	5	0	0	755824	1	1.18762	0.81347	1	0.493031	0.0539312	462074	548768	375883	40791.2	179356	14664.1	0.0882785	0.326834	0.0390123	0	0.22215	3.95371	p1029
193.041	8.89645	C6H11NO4S	1	&gamma;-thiomethyl glutamate	5	0	0	1186392	1	1.63205	0.813031	1	0.0872157	0.055146	614474	1.00285e+06	499587	25957	215711	56930.9	0.0422426	0.215098	0.113956	0	3.19536	3.37154	p591
291.114	4.69557	C15H18ClN3O	1	uniconazole-P	5	0	0	277805	1	0.772012	0.811808	1	0.285522	0.114371	245783	189747	199529	31785.8	66924	21293.9	0.129325	0.352701	0.106721	0	0.572032	1.46162	n1203
226.078	8.55163	C10H14N2O2S	1	(1/2,5,6)-2-(3-azibutylthio)-5,6-epoxy-3-cyclohexen-1-ol	5	0	0	339420	1	0.874769	0.807868	1	0.235235	0.0326975	328752	287582	265589	10964	43023.2	24948.5	0.0333502	0.149603	0.0939366	0	0.859869	5.37229	p1427
202.059	12.3612	C7H10N2O5	1	N3-fumaramoyl-L-2,3-diaminopropanoate	5	0	0	1878510	1	0.862399	0.800824	1	0.176597	0.0848666	1.83028e+06	1.57843e+06	1.46573e+06	42151.4	215787	204074	0.02303	0.13671	0.13923	0	1.31209	3.06049	n1621
109.064	9.0383	C5H7N3	2	Brunfelsamidine	5	0	0	2819520	1	1.32283	0.795839	1	0.0170089	0.172609	2.05963e+06	2724552	1.63914e+06	198682	82865.7	361682	0.0964646	0.0304144	0.220654	0	9.54046	1.03834	p581
196.121	8.69412	C10H16N2O2	2	Fasoracetam	5	0	0	1275579	1	0.251801	0.792548	1	0.000735974	0.0960992	1.17686e+06	296335	932720	111793	118443	153360	0.0949928	0.399693	0.164422	0	29.2285	1.65494	p1817
193.074	7.10509	C10H11NO3	10	5,6-Dihydroxy-3-methyl-2-oxo-1,2,5,6-tetrahydroquinoline	5	0	3-methylquinoline degradation	620740	1	0.736955	0.788433	1	0.262435	0.506818	473340	348830	373197	28952.2	140589	215877	0.0611657	0.403031	0.578454	0	0.752425	0.21139	n183
179.044	8.73402	C6H5N5O2	1	2-Amino-4,7-dihydroxypteridine	5	0	0	235439	1	0.296708	0.788092	1	0.0122458	0.257634	197260	58528.5	155459	39920.2	21740.4	37634.3	0.202374	0.371449	0.242085	0	9.31456	0.580509	n1081
156.054	5.97286	C6H8N2O3	4	5-Hydroxymethyl-4-methyluracil	5	0	0	1063419	1	1.25368	0.788009	1	0.353828	0.195483	635755	797036	500980	94698.2	230810	115345	0.148954	0.289585	0.230238	0	0.41792	0.815556	n2170
85.0891	16.9322	C5H11N	1	Piperidine	5	0	piperine biosynthesis	373404	1	0.770741	0.787546	1	0.237291	0.252881	297848	229563	234569	67932	48897	40432.5	0.228076	0.213	0.17237	0	0.665568	0.64072	p957
161.084	4.11192	C10H11NO	2	Boschniakine	5	0	0	1410008	1	1.03229	0.78476	1	0.766548	0.0583615	1.21489e+06	1.25412e+06	953396	135052	165036	71709.4	0.111164	0.131596	0.0752147	0	0.03384	2.92447	p2075
183.101	8.58741	C8H13N3O2	1	Nalpha,Nalpha-Dimethyl-L-histidine	5	0	0	342980	1	0.908275	0.784502	1	0.306658	0.0320839	330007	299737	258891	9869.22	38692.6	26791.2	0.0299061	0.129088	0.103484	0	0.574641	6.20417	p1426
269.093	12.8586	C10H12FN5O3	1	5'-deoxy-5'-fluoroadenosine	5	0	0	470949	1	0.745294	0.783388	1	0.404085	0.186311	383044	285480	300072	13636.8	161005	73520.8	0.035601	0.563978	0.245011	0	0.364582	1.23127	p1264
216.094	4.65143	C17H12	1	Benzo[b]fluorene	5	0	0	190834	1	0.713379	0.780641	1	0.241395	0.43315	158699	113213	123887	27892.5	47448.8	60012.6	0.175757	0.419112	0.484414	0	0.682988	0.276717	n1650
279.147	4.26266	C15H21NO4	1	Metalaxyl	5	0	0	105440	1	0.362976	0.778859	1	NA	0.00605362	96828.8	35146.6	75416	2969.32	NA	4995.12	0.0306657	NA	0.0662342	0	low	13.5782	n2702
173.117	18.7411	C7H15N3O2	2	L-Indospicine	5	0	0	392094	1	0.820302	0.778706	1	0.340581	0.0893941	353554	290021	275314	27803.4	88642.1	48641.8	0.0786398	0.305641	0.176677	0	0.467696	1.95007	p2657
308.158	11.595	C12H24N2O7	2	Fructoselysine	5	0	fructoselysine and psicoselysine degradation	373578	1	0.714677	0.769441	1	0.0653953	0.25353	351609	251287	270543	19199.2	52130.2	89237	0.0546038	0.207453	0.329844	0	3.26117	0.788758	n1225
147.035	11.5138	C5H9NO2S	1	Thiomorpholine 3-carboxylate	5	0	0	61918344	1	0.480019	0.760312	1	0.000164921	0.00306668	5.88942e+07	2.82703e+07	44777964	2.78914e+06	2.67371e+06	2.58325e+06	0.0473585	0.0945767	0.0576903	0	62.8229	13.7879	p848
251.116	4.79738	C13H17NO4	1	Ac-Tyr-OEt	5	0	0	399393	1	0.624129	0.759673	1	0.142615	0.139756	364407	227437	276830	48053	106582	64949.5	0.131866	0.468623	0.234618	0	1.37252	1.17498	n929
396.228	3.90141	C18H37O7P	1	(9S,10S)-10-Hydroxy-9-(phosphonooxy)octadecanoate	5	0	0	892140	1	2.56849	0.757749	1	0.0270867	0.408628	287140	737514	217580	60774.8	159090	110809	0.211656	0.215711	0.509278	0	6.99362	0.302938	n1898
400.107	8.12836	C13H25N2O8PS	1	S-Acetylphosphopantetheine	5	0	0	331694	1	0	0.751182	1	NA	0.101394	288889	0	217008	47196	NA	23007.4	0.163371	NA	0.106021	0	low	1.87421	p1832
188.047	4.53792	C11H8O3	4	Plumbagin	5	0	0	504890	1	0.585929	0.750074	1	0.0937245	0.0391208	475394	278547	356580	49095.6	122745	47149.1	0.103274	0.44066	0.132226	0	2.21716	3.04669	n2201
100.052	4.09637	C5H8O2	16	Methyl methacrylate	5	0	0	177231	1	1.05637	0.749282	1	0.799953	0.16657	137177	144909	102784	29105.1	39631.1	14854.3	0.212172	0.273489	0.14452	0	0.0247305	1.1078	n1023
219.074	9.90551	C8H13NO6	4	N-Acetyl-D-mannosaminolactone	5	0	0	505215	1	0.767886	0.744434	1	0.233224	0.197191	411329	315854	306207	96594.5	60415.6	58505.5	0.234835	0.191277	0.191065	0	0.702244	0.86648	n421
125.048	8.36937	C6H7NO2	4	3-Hydroxyaminophenol	5	0	0	4195407	1	0.54974	0.734891	1	0.0313747	0.0578317	3.78821e+06	2.08253e+06	2.78393e+06	478303	704422	453695	0.126261	0.338253	0.162969	0	4.01297	2.32067	p1132
183.101	7.47172	C8H13N3O2	1	Nalpha,Nalpha-Dimethyl-L-histidine	5	0	0	1087625	1	0.453853	0.732899	1	0.02742	0.112325	924523	419597	677582	142690	198818	154649	0.154339	0.47383	0.228236	0	4.25704	1.37724	p1880
218.167	3.73857	C15H22O	21	Solavetivone	5	0	sesquiterpenoid phytoalexins biosynthesis	184857	1	0.507681	0.731072	1	0.0657094	0.263928	158616	80526.3	115960	41861.1	19381.6	38442	0.263914	0.240686	0.331511	0	2.86562	0.563307	p819
268.104	5.03494	C16H16N2S	1	2-p-Tolyl-5,6,7,8-tetrahydrobenzo[d]imidazo[2,1-b]thiazole	5	0	0	379855	1	1.07591	0.725012	1	0.670362	0.0440087	283933	305485	205855	36388.6	70564.5	24816.6	0.128159	0.230992	0.120554	0	0.0736889	3.14237	p2505
191.079	13.1134	C7H13NO5	1	2-amino-3,7-dideoxy-D-threo-hept-6-ulosonate	5	0	0	65245	1	1.18336	0.715079	1	0.160733	0.52225	49728.9	58847.1	35560.1	5742.99	7062.53	31765.8	0.115486	0.120015	0.893299	0	1.00338	0.192654	n2463
234.101	7.10844	C12H14N2O3	1	5-Methoxytryptophan	5	0	0	1614007	1	0.351548	0.705241	1	0.00235701	0.133055	1.49784e+06	526562	1.05634e+06	100760	168002	324993	0.0672705	0.319055	0.30766	0	24.5817	1.68367	n165
116.047	4.06636	C5H8O3	9	ethylpyruvate	5	0	0	3540823	1	1.0744	0.705106	1	0.744801	0.260614	2.66156e+06	2.85959e+06	1.87669e+06	833950	490348	585847	0.313331	0.171475	0.312171	0	0.041899	0.593087	n977
139.063	7.12472	C7H9NO2	3	3,4-dihydroxybenzylamine	5	0	0	1784774	1	0.662687	0.703767	1	0.103278	0.101994	1.6106e+06	1.06732e+06	1.13348e+06	282071	341464	270266	0.175134	0.319926	0.238439	0	1.50462	1.49164	n160
404.184	3.99767	C22H28O7	6	Isodonal	5	0	0	1459621	1	1.22321	0.699909	1	0.279095	0.154748	1.07063e+06	1.3096e+06	749341	245016	221570	197038	0.228853	0.169189	0.262948	0	0.523322	1.04418	n986
202.084	4.79445	C9H14O5	1	Diethyl 2-methyl-3-oxosuccinate	5	0	0	110864	1	1.89576	0.699398	1	0.0539709	0.362365	51749.7	98105	36193.7	23022.4	11469	4816.7	0.444879	0.116905	0.133081	0	3.24806	0.437416	n2757
272.235	3.70198	C16H32O3	18	16-hydroxypalmitate	5	0	cutin biosynthesis	380746	1	1.03961	0.686778	1	0.80081	0.150868	305367	317462	209719	66444.9	37661.7	65672.9	0.21759	0.118634	0.313146	0	0.0250756	1.04819	n478
358.111	10.6292	C12H22O12	1	melibionate	5	0	0	365147	1	1.0083	0.668803	1	0.968954	0.220444	268679	270909	179693	37598.3	82721.7	89355.5	0.139937	0.305349	0.497266	0	0.000602072	0.842565	n1413
430.163	4.02389	C23H26O8	2	Sesartemin	5	0	0	6969272	1	1.17478	0.666164	1	0.517272	0.236862	4.88613e+06	5.74012e+06	3.25497e+06	1.71606e+06	1.13094e+06	744833	0.35121	0.197024	0.22883	0	0.17266	0.760283	n973
176.084	4.00489	C11H12O2	8	Ethyl cinnamate	5	0	0	717789	1	1.18525	0.664783	1	0.399444	0.229962	541803	642170	360181	163235	38750.8	150530	0.301282	0.0603435	0.417927	0	0.357881	0.66903	n996
206.094	4.00226	C12H14O3	4	Benzyl 2-methyl-3-oxobutanoate	5	0	0	1233976	1	1.18062	0.661115	1	0.315724	0.10655	942302	1.1125e+06	622970	193749	168138	182568	0.205612	0.151136	0.293061	0	0.440152	1.43888	n990
186.089	4.66183	C9H14O4	2	7,8-diketopelargonate	5	0	0	228176	1	2.1251	0.657668	1	0.0843886	0.0865494	85995.7	182749	56556.6	13918.9	54825.7	17327.5	0.161856	0.300005	0.306374	0	2.92575	1.75445	n2819
268.121	3.99768	C16H16N2O2	3	N-Butyl-beta-carboline-3-carboxylate	5	0	0	717592	1	1.14418	0.656638	1	0.361435	0.0868482	560439	641245	368006	103806	86980	104914	0.185222	0.135642	0.285087	0	0.356009	1.70002	n997
450.168	4.42643	C26H26O7	1	4-Benzyloxy-2'-hydroxy-3',4',5',6'-tetramethoxychalcone	5	0	0	296968	1	0.164033	0.651476	1	0.0110826	0.00372882	289238	47444.6	188431	10593.4	49721.2	19345.5	0.0366252	1.04798	0.102666	0	22.6217	20.8892	n1923
260.116	7.06556	C14H16N2O3	1	Maculosin	5	0	0	1184864	1	0.0642441	0.645406	1	0.0170464	0.30452	934313	60024	603011	232617	64668.1	407850	0.248971	1.07737	0.676356	0	13.1128	0.497889	n872
244.179	7.09074	C12H24N2O3	4	N-(6-Aminohexanoyl)-6-aminohexanoate	5	0	nylon-6 oligomer degradation	9989836	1	0.748812	0.621127	1	0.32434	0.15749	7.77511e+06	5822101	4.82933e+06	2.40219e+06	1.75395e+06	1.39533e+06	0.308958	0.301257	0.288929	0	0.431143	1.12442	p1274
208.062	14.8807	C6H13N2O4P	1	N-acetyl-demethylphophinothricin	5	0	0	92952	1	0.892131	0.616644	1	0.607282	0.134618	77167.1	68843.2	47584.6	22220.4	12033.8	13281.9	0.287952	0.1748	0.279121	0	0.108507	1.30585	p2231
95.0371	7.14207	C5H5NO	3	2-Hydroxypyridine	5	0	0	1092372	1	0.587756	0.60869	1	0.00258051	0.00405694	1.00098e+06	588334	609289	79229.2	60277.4	45719.2	0.0791513	0.102454	0.0750369	0	17.1815	18.3358	p1294
179.044	11.1855	C6H5N5O2	1	2-Amino-4,7-dihydroxypteridine	5	0	0	628493	1	0.742054	0.598167	1	0.411116	0.00455915	516902	383569	309194	42081.3	223767	45891.4	0.0814107	0.583381	0.148423	0	0.342917	11.1283	n604
165.046	8.80196	C5H11NO3S	4	L-methionine-(S)-S-oxide	5	0	0	1027843	1	0.676638	0.580428	1	0.129822	0.0650101	866976	586629	503217	197368	30822.6	125704	0.227651	0.0525419	0.249801	0	1.96958	2.41656	p2090
307.09	12.5548	C11H17NO9	1	4-oxo-N-acetylneuraminate	5	0	0	287598	1	1.10441	0.537734	1	0.661913	0.280097	238422	263317	128208	84576	10933.5	123737	0.354732	0.0415223	0.965125	0	0.0852141	0.540747	n2331
178.099	4.04566	C11H14O2	5	Eugenol methyl ether	5	0	volatile cinnamoic ester biosynthesis	104800	1	0.780421	0.491244	1	0.517746	0.204066	70060.6	54676.7	34416.9	33938.4	8159.51	10355.7	0.484415	0.149232	0.30089	0	0.194242	1.00907	n1026
294.183	3.73327	C17H26O4	3	[6]-Gingerol	5	0	0	17050880	1	0.11355	0.0850721	1	0.00063109	0.00416618	1.57155e+07	1.78449e+06	1.33695e+06	1.65316e+06	1.04417e+06	136624	0.105193	0.585136	0.102191	0	50.7612	75.1348	n942
278.152	3.66372	C16H22O4	6	2-Ethylhexyl phthalate	5	0	0	715075	1	0	0	1	NA	NA	659878	0	0	65613.8	NA	NA	0.0994332	NA	NA	0	low	low	n946
322.084	10.4433	C19H14O5	3	Decarboxytetracenomycin F1	5	Biosynthesis of Polyketides and Nonribosomal Peptides	Biosynthesis of type II polyketide products	388865	1	1.04616	1.0024	1	0.82152	0.988964	298346	312118	299061	72283.8	67664.2	40274	0.242281	0.216791	0.134668	0	0.0193455	7.46332e-05	n1573
353.126	8.18302	C20H19NO5	3	Protopine	5	Biosynthesis of Secondary Metabolites	Alkaloid biosynthesis I	143998	1	0.818961	1.2488	1	0.408515	0.463654	87072.9	71309.3	108736	26282.5	4821.49	37512.6	0.301845	0.0676138	0.344987	0	0.348018	0.223696	n1237
414.349	3.72785	C28H46O2	10	22alpha-Hydroxy-campest-4-en-3-one	5	Biosynthesis of Secondary Metabolites	Brassinosteroid biosynthesis	3664286	1	0.656639	1.21045	1	0.0423705	0.243576	2.67675e+06	1.75766e+06	3.24006e+06	159542	397742	603779	0.0596028	0.226291	0.186348	0	4.59961	0.813653	p744
284.069	4.28284	C16H12O5	18	Glycitein	5	Biosynthesis of Secondary Metabolites	Isoflavonoid biosynthesis	71682	1	0	1.08564	1	NA	0.494003	56327.5	0	61151.5	6042	NA	9132.73	0.107266	NA	0.149346	0	low	0.194071	n2703
244.117	13.2099	C9H16N4O4	1	Guanidinoproclavaminic acid	5	Biosynthesis of Secondary Metabolites	Clavulanic acid biosynthesis	309289	1	0.821665	1.07118	1	0.182631	0.778201	208375	171215	223208	32989.5	10300.9	75815	0.158318	0.0601636	0.339661	0	1.15614	0.0321806	p843
164.047	4.51642	C9H8O3	13	Caffeic aldehyde	5	Biosynthesis of Secondary Metabolites	Phenylpropanoid biosynthesis	514909	1	1.05831	1.03074	1	0.594675	0.81818	439119	464725	452620	65798.6	35999	68873.8	0.149842	0.077463	0.152167	0	0.116555	0.0200889	n2200
155.095	11.0578	C8H13NO2	4	Retronecine	5	Biosynthesis of Secondary Metabolites	Alkaloid biosynthesis II	160646	1	0.880656	0.944492	1	0.586129	0.758862	133551	117613	126138	26260.4	38014.6	28884.4	0.196632	0.323218	0.228991	0	0.119002	0.0360615	n1712
198.075	10.7039	C7H10N4O3	1	5-Acetylamino-6-amino-3-methyluracil	5	Biosynthesis of Secondary Metabolites	Caffeine metabolism	1865236	1	0.881317	0.924219	1	0.05611	0.25534	1.80677e+06	1.59233e+06	1.66985e+06	100790	96093	143559	0.0557849	0.0603473	0.085971	0	2.37107	0.609291	p1307
200.08	8.59499	C8H12N2O4	2	Dihydroclavaminic acid	5	Biosynthesis of Secondary Metabolites	Clavulanic acid biosynthesis	4273220	1	0.894372	0.917192	1	0.388565	0.325917	3.93497e+06	3519323	3.60912e+06	222991	653406	427432	0.056669	0.185662	0.118431	0	0.362436	0.456827	n395
228.122	12.0556	C9H16N4O3	1	Deoxyguanidinoproclavaminic acid	5	Biosynthesis of Secondary Metabolites	Clavulanic acid biosynthesis	112713384	1	0.86755	0.909038	1	0.0101017	0.025286	1.08883e+08	9.44613e+07	9.89786e+07	3.71759e+06	1.79942e+06	2.07306e+06	0.034143	0.0190492	0.0209445	0	12.1923	5.41418	p305
373.189	3.86039	C21H27NO5	2	(S)-autumnaline	5	Biosynthesis of Secondary Metabolites	colchicine biosynthesis	1609608	1	0.606874	0.899601	1	0.00955827	0.375434	1.44497e+06	876913	1.29989e+06	145029	72156.4	202400	0.100368	0.0822846	0.155705	0	12.2975	0.33946	p1948
194.081	9.60469	C8H10N4O2	1	Caffeine	5	Biosynthesis of Secondary Metabolites	Caffeine metabolism	1829379	1	0.737495	0.881871	1	0.0989142	0.418019	1.54352e+06	1.13834e+06	1.36119e+06	263699	145055	229113	0.170842	0.127427	0.168318	0	1.8125	0.27244	p1551
184.11	4.5503	C10H16O3	9	1,6,6-Trimethyl-2,7-dioxabicyclo[3.2.2]nonan-3-one	5	Biosynthesis of Secondary Metabolites	Terpenoid biosynthesis	152753	1	1.56058	0.800261	1	0.279948	0.254406	65551.5	102298	52458.3	14503.9	43695.1	5380.64	0.221259	0.427134	0.10257	0	0.63706	0.716345	n2543
202.095	10.736	C8H14N2O4	5	Proclavaminic acid	5	Biosynthesis of Secondary Metabolites	Clavulanic acid biosynthesis	5970362	1	0.841117	0.754054	1	0.199409	0.00577633	5.69916e+06	4793659	4.29748e+06	305371	852318	329643	0.0535818	0.177801	0.0767061	0	1.00029	9.7304	p1301
363.146	7.20225	C14H25N3O6S	4	delta(L-2-Aminoadipyl)-L-cysteinyl-D-valine	5	Biosynthesis of Secondary Metabolites	Penicillin and cephalosporin biosynthesis	210571	1	0.377587	0.714967	1	0.0923387	0.220055	198583	74982.4	141981	10381.8	71290.4	56144.4	0.0522793	0.950762	0.395438	0	2.94352	0.982789	p2471
88.0636	17.2764	C3H8N2O	3	N,N'-Dimethylurea	5	Biosynthesis of Secondary Metabolites	Caffeine metabolism	167815	1	0.460529	0.699985	1	0.0594175	0.182927	129078	59444.1	90352.7	33548.6	9900.07	2546.33	0.25991	0.166544	0.0281822	0	3.96304	1.32478	p2103
194.058	4.60948	C10H10O4	12	5-Hydroxyconiferaldehyde	5	Biosynthesis of Secondary Metabolites	Phenylpropanoid biosynthesis	896302	1	0.998672	0.654538	1	0.994537	0.135573	694440	693518	454537	181061	120116	73724.9	0.26073	0.173198	0.162198	0	1.80142e-05	1.5059	n1640
192.042	4.31367	C10H8O4	8	Scopoletin	5	Biosynthesis of Secondary Metabolites	Phenylpropanoid biosynthesis	329558	1	0.532796	0.583142	1	0.023896	0.042499	275509	146790	160661	48056.5	37534.5	47712.2	0.174428	0.255702	0.296974	0	4.45599	2.87624	n1455
220.183	4.01797	C15H24O	30	2-trans,6-trans-Farnesal	5	Biosynthesis of Secondary Metabolites	0	1000416	1	0.2866	0.251651	1	0.0577769	0.0522572	739444	211925	186081	230986	15272.2	22194.9	0.312379	0.0720643	0.119275	0	5.19289	5.68663	n2388
329.257	3.8788	C18H35NO4	2	4-8dimethylnonanoylcarnitine	5	Lipid Metabolism	OxidationofBranchedFattyAcids	667318	1	0	0	1	NA	NA	613527	0	0	89343.2	NA	NA	0.145622	NA	NA	0	low	low	p2061
328.152	3.74709	C16H24O7	3	[FA dioxo,hydroxy(4:0/2:0)] 9,15-dioxo-11R-hydroxy-2,3,4,5-tetranor-prostan-1,20-dioic acid	5	Lipids: Fatty Acyls	Eicosanoids	791994	0	415.291	252.101	NA	0.159022	0.231321	0	415291	252101	NA	327239	256925	NA	0.787976	1.01914	NA	high	high	p1625
278.224	3.84212	C18H30O2	38	[FA (18:3)] 9Z,12Z,15Z-octadecatrienoic acid	5	Lipids: Fatty Acyls	alpha-Linolenic acid metabolism__Biosynthesis of unsaturated fatty acids	2607354	1	0.641858	1.21941	1	0.178672	0.0262083	1.98318e+06	1.27292e+06	2.41831e+06	131415	614607	167281	0.0662651	0.482833	0.0691724	0	1.27709	4.18415	p1941
298.25	3.65102	C18H34O3	46	2-Oxooctadecanoic acid	5	Lipids: Fatty Acyls	Fatty Acids and Conjugates	2148612	1	0.841245	1.14884	1	0.151836	0.19448	1.65021e+06	1.38823e+06	1.89582e+06	26604.4	202232	222474	0.0161218	0.145676	0.11735	0	1.64961	1.20162	p753
100.052	11.2321	C5H8O2	16	Tiglic acid	5	Lipids: Fatty Acyls	Fatty Acids and Conjugates	381567	1	1.03779	1.06091	1	0.774229	0.131346	308334	319987	327115	13897.1	60771	8603.8	0.0450716	0.189917	0.0263021	0	0.0349444	1.32038	n1725
238.157	4.06191	C14H22O3	3	[FA oxo(5:1/5:0/4:0)] (1R,2R)-3-oxo-2-(2'Z-pentenyl)-cyclopentanebutanoic acid	5	Lipids: Fatty Acyls	Octadecanoids	1526351	1	0.174471	1.03069	1	0.000408164	0.601952	1.36666e+06	238443	1.40861e+06	76819.2	30294.2	101973	0.0562092	0.12705	0.0723928	0	186.669	0.107926	p2073
298.287	3.58503	C19H38O2	19	Nonadecanoicacid	5	Lipids: Fatty Acyls	Fatty Acids and Conjugates	3464152	1	0.754279	1.0159	1	0.0166944	0.886935	3018941	2.27712e+06	3.06693e+06	246130	157757	477760	0.0815285	0.069279	0.155778	0	6.43864	0.00797308	n447
224.141	4.1711	C13H20O3	6	[FA] Methyl jasmonate	5	Lipids: Fatty Acyls	Octadecanoids	1342996	1	0.0851208	0.989691	1	0.00684413	0.950704	1.10774e+06	94291.3	1.09632e+06	206594	81664	218366	0.186501	0.866082	0.199181	0	20.8119	0.00144321	p2076
322.251	3.80497	C20H34O3	10	[FA hydroxy(20:3)] 15S-hydroxy-8Z,11Z,13E-eicosatrienoic acid	5	Lipids: Fatty Acyls	Eicosanoids	1521610	1	0.841737	0.968123	1	0.0657481	0.624002	1.39287e+06	1.17243e+06	1.34847e+06	119057	84953	79924.1	0.0854758	0.072459	0.0592703	0	2.27164	0.0958774	p1952
270.256	3.61728	C17H34O2	18	[FA (17:0)] heptadecanoic acid	5	Lipids: Fatty Acyls	Fatty Acids and Conjugates	28639964	1	0.549155	0.954039	1	0.0106953	0.689576	25887954	1.42165e+07	2.46981e+07	2.38701e+06	536674	4.06537e+06	0.0922056	0.0377501	0.164602	0	22.7575	0.0637	n440
258.22	3.65799	C15H30O3	10	[FA hydroxy(15:0)] 2-hydroxy-pentadecanoic acid	5	Lipids: Fatty Acyls	Fatty Acids and Conjugates	561877	1	0.620556	0.952634	1	0.00843404	0.799443	459874	285378	438092	39481	46824.3	126994	0.0858516	0.164078	0.28988	0	8.11703	0.0268269	n470
171.09	9.65963	C8H13NO3	2	N-Butyryl-L-homoserine lactone	5	Lipids: Fatty Acyls	Fatty amides	1825749	1	0.993313	0.935475	1	0.862732	0.172481	1.73837e+06	1.72675e+06	1.6262e+06	57001.4	91619.2	95825.3	0.0327901	0.0530588	0.0589258	0	0.0116051	1.01209	p979
215.116	9.75733	C10H17NO4	3	2-Amino-9,10-epoxy-8-oxodecanoic acid	5	Lipids: Fatty Acyls	Fatty Acids and Conjugates	749520	1	1.12484	0.916421	1	0.438464	0.636222	582831	655591	534118	100713	106469	129812	0.172799	0.162401	0.24304	0	0.246481	0.0879033	p669
171.09	11.0808	C8H13NO3	2	N-Butyryl-L-homoserine lactone	5	Lipids: Fatty Acyls	Fatty amides	856869	1	0.785835	0.882138	1	0.0393499	0.408962	826110	649186	728743	21843.2	70567.7	162663	0.026441	0.108702	0.22321	0	5.73618	0.351956	n1699
114.032	11.2516	C5H6O3	6	[FA oxo(5:0)] 3-oxo-4-pentenoic acid	5	Lipids: Fatty Acyls	Fatty Acids and Conjugates	340513	1	0.770448	0.86713	1	0.0779525	0.240261	326104	251246	282774	16071.1	42438.8	46119	0.0492822	0.168913	0.163095	0	2.72111	0.787108	n342
215.116	4.63997	C10H17NO4	3	2-Amino-9,10-epoxy-8-oxodecanoic acid	5	Lipids: Fatty Acyls	Fatty Acids and Conjugates	266197	1	0.835752	0.838547	1	0.134725	0.0424449	256308	214210	214926	15640.1	31829.3	18373.5	0.0610209	0.14859	0.0854876	0	1.4091	2.94133	n1646
213.1	8.95646	C10H15NO4	2	[FA oxo(6:0)] N-(3-oxo-hexanoyl)-homoserine lactone	5	Lipids: Fatty Acyls	Fatty amides	743666	1	0.914687	0.818061	1	0.520009	0.0666781	692105	633059	566184	37049.2	130513	68841	0.0535312	0.206162	0.121588	0	0.189411	2.59438	p594
130.099	4.40509	C7H14O2	14	[FA (7:0)] heptanoic acid	5	Lipids: Fatty Acyls	Fatty Acids and Conjugates	2543858	1	0.817245	0.772645	1	0.0777705	0.0306175	2.378e+06	1.94341e+06	1.83735e+06	150449	254278	221385	0.0632669	0.130841	0.120491	0	2.16365	4.07982	n1450
294.219	3.83296	C18H30O3	38	[FA oxo(5:1/5:0/8:0)] (1S,2S)-3-oxo-2-(2'Z-pentenyl)-cyclopentaneoctanoic acid	5	Lipids: Fatty Acyls	Octadecanoids	1174286	1	0.485584	0.760783	1	0.00994558	0.0955531	1007073	489018	766164	144895	92593.3	124038	0.143878	0.189345	0.161895	0	9.07668	1.5953	p1955
300.267	3.65604	C18H36O3	27	[FA hydroxy(18:0)] 2S-hydroxy-octadecanoic acid	5	Lipids: Fatty Acyls	Fatty Acids and Conjugates	523061	1	1.01621	0.745497	1	0.927982	0.196831	428525	435472	319464	89084.1	87769.3	83389.2	0.207885	0.20155	0.261028	0	0.00308549	0.798822	n472
186.162	3.81949	C11H22O2	12	[FA (11:0)] undecanoic acid	5	Lipids: Fatty Acyls	Fatty Acids and Conjugates	1586514	1	1.20872	0.735419	1	0.608593	0.11259	879609	1.0632e+06	646881	73862.9	526735	160413	0.0839725	0.495423	0.247979	0	0.119146	1.73664	n2162
128.084	4.52885	C7H12O2	23	[FA methyl(6:1)] 2-methyl-2Z-hexenoic acid	5	Lipids: Fatty Acyls	Fatty Acids and Conjugates	172820	1	1.36977	0.718011	1	0.150504	0.166337	104033	142501	74696.7	24105.2	28460.1	4055.47	0.231708	0.199719	0.0542925	0	1.06379	1.44033	n1930
[truncated: 246 more rows]

## Sheet: Identification
Mass	RT	FORMULA	Isomers	Putative metabolite	confidence	Central	DB	ppm	RT%err	altPPM	Groups	BP	mzdiff	relation.ship	addfrag	Cisotope %error	Related peaks	RSD:Tx	maxRSD	max intensity	relation.id	TvsCTRL	Pvalue	Adduct	Polarity	Detections	B1	B2	B3	solv_blank	solv_blank_151210113200	solv_blank_151210115726	solv_blank_151211012928	solv_blank_151211015454	solv_blank_151211022023	F1	F2	F3	S1	S2	S3	relation.id	relation.ship	codadw	Charge	maxint	PeakID	rp_corr	ions
[truncated: 947 more rows]
[truncated: 3 more columns]

[truncated: 21 more sheets: Rejected, alldata, nMZmatch, pMZmatch, settings, DB, GCstds, RTcalculator, HILIC_Scotmet, pHILIC_Scotmet, Fragments, Targeted, Method, Samples, TOOLS, Example, Targetlists, RPperms, KEGGcodes, MetaCycRxns …]
