# Supplementary material for: A novel metabolomic approach used for the comparison of Staphylococcus aureus planktonic cells and biofilm samples
Source: Metabolomics. 2016 Mar 8;12:75. doi: 10.1007/s11306-016-1002-0 (PMC4783440; doi:10.1007/s11306-016-1002-0)
Supplement: Supplementary file 3 — Supplementary material 3 (XLSX 5015 kb) [file 11306_2016_1002_MOESM3_ESM.xlsx]

## Sheet: ESM_3
Article Title	A novel metabolomic approach used for the comparison of Staphylococcus aureus planktonic cells and biofilm samples
Journal Name	Metabolomics
Author names	Laurence H. Stipetic1, 2, Matthew J. Dalby3, Robert L. Davies1, Fraser R. Morton2, Michael P. Barrett1, 2, Gordon Ramage4, Karl E. V. Burgess*1, 2
Affiliation and e-mail address of the corresponding author	1Institute of Infection, Immunity and Inflammation, College of Medical, Veterinary and Life Sciences, The University of Glasgow, UK
	2Glasgow Polyomics, The University of Glasgow, UK
	3Institute of Molecular Cell and Systems Biology, The University of Glasgow, UK
	4Infection and Immunity Research Group, Glasgow Dental School, School of Medicine, College of Medical, Veterinary and Life Sciences, The University of Glasgow, UK
	*Corresponding Author: Karl E. V. Burgess; Glasgow Polyomics, Wolfson Wohl Cancer Research Centre, University of Glasgow, Garscube Estate, Bearsden, Scotland,G61 1QH, Phone: +44 (141) 330 4895. Email: karl.burgess@glasgow.ac.uk

## Sheet: About
Raw Data
This contains the raw intensity values for each detected peak, specified by mass and retention time.
Column A (ID) consists of a unique ID for each peak. This is necessary as there are commonly one to many relationships between mass and identification, which can be seen on the ID tab. This also allows you to track a particular peak throughout the data using the standard excel ‘find’ command.
Column B (Mass) is the monoisotopic uncorrected mass value for the peak.
Column C (RT) is the retention time of the peak in seconds.
Columns D-(n+3) where n is the number of samples run in the analysis: the column headers are the sample names provided, and each column contains the intensity (in arbitrary units) of the detected peak. Note that intensities are not absolute and vary dependant on the sensitivity of the instrument, the ionisability of the individual compound and complex matrix effects that can significantly alter t…
The remaining columns are internal MzMatch processing features.
Identification
This contains the identifications or annotations for each peak.
Column A is the unique peak ID (see RawData).
Column B (Mass) is the monoisotopic uncorrected mass value for the peak.
Column C (RT) is the retention time of the peak in seconds.
Column D (formula) is the predicted chemical formula of the compound based on the mass defects of its component atoms. Tolerance for matching is by default a 3 ppm (parts per million) window around the accurate mass. In most cases this will be a single assignment, but it is possible that other formulae could match within the window, resulting in an ambiguous formula assignment.
Column E (DB) is the database that has been used to identify the compound. Currently, compounds are matched to the human metabolome database (HMDB) or kyoto encyclopedia of genes and genomes (KEGG) database and are classed as ‘annotations’ (often ambiguous assignment based on accurate mass). For the ~250 compounds for which we have unambiguous standards compounds may be matched by both mass and r…
Column F (DBID) is the unique database identifier assigned to the annotation or identification for a given database.
Column G (name) is the common name of the compound.
Column H (ppm) is the mass error. Values of <3 are required for annotation or identification.
Column I (adduct) lists the modifier to the mass used for identification. Most compounds detected in positive mode are protonated (M+H+) and most compounds detected in negative mode are deprotonated (M-H+), however many other possibilities exist.
Column J (publishable) denotes whether a compound is classed as annotated or identified, according to the minimal reporting standards for metabolomics [Metabolomics. 2007 September; 3(3): 211–221].
Comparison
The third tab (comparison) displays the mean levels in each group.
Column A is the unique peak ID (see RawData).
Differential Statistics
The following tabs (comparison of treatment vs control) give more specific data than the summary shown in the comparison tab.
Column A is the unique peak ID (see RawData).
Pathway
The final tab is the ‘pathway’ tab. This tab groups the identified and annotated compounds into pathways.
Column A (name) is the name of the pathway. This contains both traditional biochemical pathways, as well as more recently added disease and drug related pathways.
Column B (id) is the unique KEGG identification for that pathway.
Column C (number.compounds) is the total number of compounds listed as being part of the pathway in KEGG.
Column D (putative.compounds.identified) is the total number of identified and annotated compounds matched in the pathway. The number is clickable, and takes you to an annotated pathway map that is colour coded FRASER PLEASE FILL IN
Column E (publishable.compounds) is the total number of identified compounds matched in the pathway.
Column F (percentage.represented) is the coverage of the pathway, expressed as a percentage of the total number of metabolites in that pathway.
Columns G-n (groups) significantly changing compounds

## Sheet: Raw data
ID	Mass	RT	P10	P11	P12	P13	P14	P15	P16	P17	P18	P19	P1	P20	P21	P22	P23	P24	P2	P3	P4	P5	P6	P7	P8	P9	B10	B11	B12	B13	B14	B15	B16	B17	B18	B19	B1	B20	B21	B22	B23	B24	B2	B3	B4	B5	B6	B7	B8
a893bd852fc333aaf49687957c84d3a896d24b95	162.112	722.578	163359376	126179024	163932560	158375024	162560144	148305424	167152576	152411248	173851232	157799472	120692768	161413504	125961856	155213552	135651072	151353456	138611296	142367840	152954960	145158976	150427056	152319472	154055984	157371296	30732056	58981100	25282926	59528848	46089208	42884440	49072740	28223984	62945800	39986028	37617924	19741404	56174324	76903120	84363392	48624252	28942826	19631428	57177056	45767312	41354696	9161107	32642612
9967b990f06b3efdb912929471f72a4020009e93	148.061	728.747	19559568	17375304	17633524	15789570	17974868	19412130	20593282	17451376	18838108	15761352	15400659	20177440	17287268	15918524	16180507	16898172	14754777	16584443	20033582	18204516	18825436	17637542	21789704	17793506	1918033	3.75e+06	1823290	4568937	3.09855e+06	2.66806e+06	3.20581e+06	2.17344e+06	3.98722e+06	2.63026e+06	2.41012e+06	1.28357e+06	3.59453e+06	4.58267e+06	5497822	3.76479e+06	2.15759e+06	1.64466e+06	3.41609e+06	2.72563e+06	2479437	851656	2.50077e+06
f4f965cce1abad4d5e8c7b98ab57827a867ce9f0	175.108	721.494	13070325	12301177	13447541	13787955	12632031	15494600	14285814	13149911	17032830	11848503	12465352	13421997	15980475	14282348	13739262	12466631	12690023	11927259	14098670	11980377	13904231	14202254	14937265	11402458	1.91477e+06	3.51414e+06	1.55947e+06	3435382	2.71341e+06	2512316	2.51305e+06	1.86699e+06	3.65788e+06	2.36615e+06	1.978e+06	1.17098e+06	3.28617e+06	4.23624e+06	5.39853e+06	3.17006e+06	1.799e+06	1.36289e+06	3.19898e+06	2.53513e+06	2.47214e+06	805450	1.96042e+06
4d7413399d7044930e6ae4c9c3b0843f448593f1	163.116	722.707	12048418	9657844	12737922	11907672	12093745	11274941	12755312	11780458	13482436	12009706	9107726	12277728	9511932	11869159	10189832	11487408	10456403	10863758	11463797	11055684	11194264	11356290	11534541	12081512	2.38026e+06	4431635	1.91551e+06	4567114	3.54297e+06	3.27961e+06	3.7713e+06	2.12254e+06	4.62435e+06	3.0489e+06	2867129	1.44966e+06	4.15291e+06	5.99398e+06	6341609	3.62788e+06	2.24947e+06	1.49154e+06	4378633	3.3993e+06	3.17658e+06	697533	2437710
e6dc903c410a66d42f8af320a9f75563d956a0ef	158.093	722.063	7057093	5.32485e+06	5.98715e+06	6.11775e+06	5.90409e+06	7194758	7443876	5153136	7256053	6.03133e+06	5698496	5.62732e+06	6655793	6.13462e+06	5.2494e+06	6.51956e+06	5.3598e+06	5030443	5866240	5705125	6856951	6.70711e+06	6.84608e+06	6.44475e+06	1.55414e+06	2.52816e+06	1.69779e+06	2356107	2.10056e+06	1.88072e+06	2.6287e+06	1858738	2.639e+06	1.53626e+06	1.75809e+06	1485562	2.63112e+06	2.81439e+06	4.08106e+06	3.59857e+06	1.56308e+06	1.42559e+06	2.35113e+06	1.90968e+06	2.26076e+06	1.26294e+06	2.31917e+06
ce1273779f06572648f2ecc961ba9631f37f3a5b	146.118	723.617	5728418	4.61071e+06	5607263	6.1009e+06	6.57875e+06	5.85277e+06	6818885	6.2462e+06	6.78144e+06	6.70541e+06	5342877	7303772	5526619	5.55753e+06	5439185	6.69343e+06	4.84145e+06	5.43646e+06	6533804	5.84802e+06	5086086	5572541	6.5686e+06	6619757	1087118	2.22274e+06	819806	2.14863e+06	1.59688e+06	1.63232e+06	1.62411e+06	992235	2.36962e+06	1261524	1.24149e+06	707624	1680116	2.60886e+06	3640613	1565987	1.07689e+06	618543	1.82011e+06	1.48055e+06	1.39773e+06	292220	990661
f68a33fe4fcdac1c295ca0b7ae4c52dfb7bde7a4	160.134	723.112	5.26594e+06	4.04643e+06	5415401	5.48774e+06	5.88541e+06	5.64417e+06	6.35041e+06	5747712	6.27272e+06	5943488	4.4619e+06	6471094	4640976	5.1617e+06	4821557	6074500	4.58696e+06	5.07107e+06	5.74942e+06	5.09562e+06	4833883	5511848	5642059	6072484	850981	1.76132e+06	690446	1.78344e+06	1.19007e+06	1.38438e+06	1.34737e+06	786741	1.96337e+06	1.10441e+06	1.02378e+06	565636	1516806	2.14178e+06	2753278	1.37622e+06	809096	497804	1.59596e+06	1.25904e+06	1.17678e+06	229487	787287
e87921c4880f3abd9dc904299ffdb460f0f00507	130.065	729.804	4349046	3940194	3967521	3676247	4.13201e+06	4.54342e+06	4624049	4.15436e+06	4329234	3.75272e+06	3.7128e+06	4551910	4.03911e+06	3.7139e+06	3.71009e+06	4004025	3.41586e+06	3.84673e+06	4343702	3.8652e+06	4077458	4.13088e+06	4.95423e+06	4.1291e+06	444880	800280	379805	861375	665700	563044	665358	473394	892239	593150	533882	278806	767993	1.07997e+06	1.12572e+06	811725	454686	405335	656827	607656	550535	197903	542817
7d0caf04767d6407e53e165500b88312871f8e6b	143.082	718.728	3.44861e+06	3.13052e+06	3.86471e+06	4048295	3.27838e+06	4886379	4559142	3780908	4.94428e+06	3.07294e+06	3518255	3991325	3064069	3545698	3.59392e+06	3.48664e+06	3.39959e+06	3.44795e+06	4.13041e+06	3.10713e+06	3.37577e+06	3.11105e+06	4001847	3.74646e+06	199465	337152	243778	562291	305306	252698	337618	243008	386720	290582	287115	169969	366277	485603	689755	395483	260011	247577	362095	315406	305953	117543	299562
9e3fa7861ee011e16e773b22561a31782676c4df	84.1604	731.326	1.83179e+06	1.76597e+06	1.71068e+06	1.66424e+06	1.78795e+06	2.03994e+06	1.97551e+06	1.96806e+06	1.9708e+06	1.65782e+06	1.66286e+06	2.04246e+06	1.83549e+06	1.72599e+06	1684590	1.77175e+06	1.49358e+06	1679363	1.80616e+06	1706772	1.74625e+06	1.80053e+06	2241280	2.06219e+06	182837	311005	176871	375531	292900	257723	297004	196860	407945	250564	225425	147534	308173	436152	516720	363372	225486	186453	291465	270028	240500	100348	222297
d98dbd2fef9b628e995d1cb767b24819cbeb9ebd	166.072	727.317	1.21202e+06	916397	1.169e+06	721691	1.16871e+06	1.32244e+06	1.18352e+06	901841	1.29616e+06	951547	416069	1428336	1.42325e+06	1.49972e+06	937867	1.55194e+06	538214	341251	364883	395217	428364	687160	982623	976425	0	0	0	0	0	0	0	5324.6	0	0	0	0	0	0	0	0	0	0	0	0	0	0	0
c65678e8556b6789f35506efdbf9ed0bff1bff36	112.14	723.695	1.23877e+06	1.23289e+06	1.37069e+06	1.2079e+06	1264574	1149888	1.32823e+06	1.2818e+06	1.26456e+06	1.15369e+06	1.2723e+06	1.30039e+06	1.31106e+06	1.46664e+06	1.39355e+06	1.20516e+06	1.27068e+06	1.11754e+06	1.28719e+06	1.10118e+06	1.2844e+06	1.38326e+06	1.48952e+06	1.07553e+06	199956	318353	150727	357166	269278	226942	232251	179631	356039	217595	198016	115891	284069	418637	492325	306095	190894	128134	272271	226446	216425	81391.8	166296
aa0609452bc294ada1923f37ac6624eccbac89a8	102.137	725.678	1.23912e+06	1.21598e+06	993007	1.26724e+06	999075	1.34877e+06	1.3124e+06	1.25404e+06	1.2039e+06	1.1664e+06	1.23751e+06	1162248	1.07139e+06	1.06696e+06	1.19781e+06	999155	1.27221e+06	1.42217e+06	1.22221e+06	1161186	953162	1.07533e+06	1.33818e+06	1.18218e+06	159419	293713	158966	359284	276703	197521	242306	181182	355950	232056	205041	105839	284593	375801	433048	295420	174063	144799	250389	222147	203432	77914.5	213621
e5b6e67824a95e8b2c0307b8aec6968f7e253af1	149.064	728.53	1078523	959110	985095	875674	973731	1.08304e+06	1.20013e+06	966712	1.08391e+06	896314	845767	1.09002e+06	981204	902114	921201	933631	838950	939858	1.12143e+06	1.00258e+06	1009982	1.03178e+06	1.25286e+06	967391	89609.1	194556	79067.3	226579	154264	119078	154707	106139	180719	152907	110046	59047.6	173317	232016	262163	174260	101769	81773.1	159190	128742	125787	42702.2	108492
1f4c422b79955e2eb922889c0033ba2e78237b90	176.111	721.751	1.01268e+06	865879	1.04392e+06	975441	963567	1.10112e+06	989522	1006825	1.23917e+06	932986	888534	971264	1.11609e+06	1.00264e+06	1.03226e+06	922221	975859	822883	1.05449e+06	882790	1.02202e+06	956008	997452	771695	109787	228673	96220.9	222335	186184	163819	155429	119972	244023	160199	133767	77812.3	233454	295534	363757	213016	118432	94328.3	180284	161672	162019	54461.9	131793
2ac9a7a3801747eb884d4b8ba6272fcf4bf4071d	197.09	722.682	943106	721078	773809	687216	780079	713695	761581	690592	776725	699820	648989	580417	622526	801203	679714	539258	885958	712521	666969	780233	835384	815952	823374	1.14368e+06	223866	517836	214489	395033	413024	342214	320725	291783	486878	353546	304193	264242	452575	403863	382091	319225	282667	219377	426611	379822	330252	129006	264315
4bb0ef580ee6f07d4e0fd395d2988ac1d2a93142	103.122	722.691	675662	573407	765242	762346	720463	688365	685620	746724	767489	762458	550883	664767	606237	816252	547533	547533	497643	697928	647370	709189	622802	650307	717047	720536	141135	220863	114290	277819	200475	187895	228151	111253	267953	181553	167921	87920.9	200325	375871	450881	199866	128255	81449.3	205479	195048	198870	46010.2	146859
cd806d5fc4cf6469d33356ef50f634481aca5f51	170.042	725.198	472394	480855	495245	450083	523927	447264	487681	434993	438308	464461	429650	444911	482458	521709	469269	481871	478981	429814	460092	454992	476728	561816	467149	703051	102771	266558	103489	326904	216824	171287	216365	147553	299374	176799	177600	94588.6	250791	406718	362458	299324	153672	108025	217351	175838	151498	51901.1	157499
b0ac43bfe662b7d1ec9108579522f821307f85d3	70.0997	722.919	450349	495745	503268	403672	465026	380741	469805	630219	500953	454548	394731	445797	443195	556423	349705	332481	470481	453596	415639	388739	455991	503202	473823	421759	125841	164311	90115.1	122467	121965	102223	102091	84779.2	164153	77258.1	160155	78527.8	113793	217208	236080	140414	80074.5	107289	126943	99047.2	119483	160620	202550
26f66705082ccc55f29e74ab3a5e6ac6c0e238f0	147.121	723.839	339245	325151	407831	414813	503423	376776	432554	367027	394138	446284	372142	453218	377824	339336	396129	461947	301171	337866	406701	393019	317021	386124	488968	515184	65950.1	143745	55762.6	121931	97439	100226	100488	62177	157026	76100.9	86248.6	44334.3	120867	167580	239906	108923	76580	35171.1	105976	95301.9	80837	22214.1	69294.1
fb9e946594f9d04c8527008cf74f9073b49a5c9f	168.077	727.575	386676	294646	296006	309886	329772	386878	456192	315459	281137	287913	283185	340057	308148	355274	329879	353515	283546	294298	281311	290567	338761	383623	443560	337859	45972	80224.8	49222.8	91605.6	80273.7	57398.1	80108.6	76023.8	74458.6	66624.4	71803.1	53675.7	64829.9	97278.8	150001	96427.6	73211.9	57803.4	60953.4	66307.9	75802.9	52297.7	77025.9
e43a3ea956c708fc9d71164d3405d2cddce52334	161.137	723.136	323208	264836	357829	348628	400391	351483	421879	337781	336991	450640	299994	396036	300181	358808	343645	378582	329406	345952	378743	378011	324581	375521	408101	390019	55144	130223	52954	121952	68325.1	85728.4	82483.6	53979.5	149352	64746.9	66335.6	36528.5	97009	156555	157164	88779.3	57455.2	32331.1	108733	60188.5	68338.8	15132.8	50751.1
8d3800f4abf7a947a68bb59b6f9284e1e9891826	129.132	730.472	317504	353696	395025	324528	353793	421553	398741	346089	437071	312327	296924	379868	304707	217607	367979	322993	308978	294853	393462	371089	374307	428640	362927	275154	40270.8	75608.8	43940.4	88094.3	72300.9	58861.8	77605.2	53438	81444.4	67792.8	55800.3	32362.3	70187.3	107452	164971	105127	49678	43813.3	64844	61123.9	54731.4	40009.5	58530.1
7da8bb9bd4aa7800e4366974fd6a298a752f11b0	159.096	722.863	392676	293884	321218	300358	330733	390536	365916	272672	407255	336968	300353	282790	342888	315323	305942	325457	292592	297018	304904	304640	360029	387649	428210	343662	69065.4	149308	86378.9	127436	104632	101336	139664	97736.7	147784	89415.9	107461	83544.3	127406	171273	213921	204642	79135.8	70671.9	105294	101759	129012	73727	125447
e6100c8f62f876f62c08c14218242ffb4857f901	163.109	722.55	306085	298260	396922	353210	360610	356242	389477	370843	363608	311488	275992	362065	298138	336488	255313	344864	295188	296618	378247	355352	355788	364008	409187	359458	86200.6	122352	56117.8	158633	109579	91476.8	116949	65389	153866	86495.7	68230.3	42166.2	94334.6	218652	197352	115341	67756.6	47300.7	122557	96402.6	107472	20302.3	77429
6466b65699dc7aef4527da6547c8708f97e0e5cc	102.174	722.418	223241	198877	235178	216985	298917	221098	241518	252619	255510	237441	189127	210765	199013	228447	201240	194738	159198	254320	176701	215110	208601	228841	244182	249710	51890.3	74726.2	46867.8	94446.7	78244	70891.3	86262.6	49876.3	104229	57390.7	62040	32038.7	80548.4	146561	141202	73172.2	50165	31965.8	82118.6	74036.5	78593.2	17390.5	46734.3
4811c37f466357c91ee282074cca5d824b6e3ccc	323.218	721.9	178017	155370	195465	192646	162833	215764	221185	169129	232077	166878	168918	198798	121128	181490	141535	202473	134540	231421	261786	190170	146323	151213	220152	246607	6854.67	29664.4	0	67759.5	16600.9	19766.5	21201.4	0	32976.1	15826.1	11813.3	0	33839	87063.9	117625	30516.8	8640.21	0	27859.9	20417.8	17026.5	0	6370.95
86da69c78158c5c20e61e22f179a892453fb2286	144.085	718.593	169912	184454	201592	224238	179847	253936	247439	209737	247319	154067	227143	199505	180588	207091	192426	180820	194451	199459	247058	175605	208303	197106	189479	240104	12007	16487.6	12037.5	26590.6	16388.9	9224.01	19457.9	13120.4	20091.5	15263	14415.1	9615.19	18811.3	25469.9	32737.5	24532	13473.8	9429.27	17956.1	15314.4	13349.4	6490.28	14139.6
408db12b4a62ffcb4e82ea2e90e4c23fc9892ed4	144.066	727.83	182730	126590	144915	152842	140371	193022	160534	144372	189894	153377	130456	158829	169038	135049	132677	130567	156908	159255	167788	180474	157516	154193	146224	149095	7069.21	15489.4	7931.59	16206.2	12831.7	14026.6	10309.2	9266.64	15746.6	9477.94	11152.1	6285.2	13904.7	18390.2	25036	12967.2	8490.12	6190.21	13185.7	11836.6	9934.3	3505.52	10104.5
464dbb53ed7915772ab8e11595904f2c9360117a	213.064	722.314	176258	128628	133594	139759	129390	136726	127228	112915	131580	134117	144187	111540	126634	133624	137671	100893	179841	138605	129698	149160	160535	139085	154006	109460	71901.9	130598	76891.4	110128	100837	112021	95487.8	68587.2	113763	118381	85218.7	39932.2	108534	113270	86377.6	77250.7	80512	67575.9	120321	111595	76170.2	33139.4	70927.2
228794838393ee043dfe5d8551f1097bad9a6893	150.065	733.818	135823	121349	117750	110922	135664	140565	144625	121723	138309	131466	113112	129843	135644	114668	112117	124028	109063	122040	141078	136604	131788	140240	148909	125794	13727.1	18101.4	10708.9	28008.4	20943.2	18704.1	15664.2	13783.2	25329.5	19356	16747.1	8020.46	19694.1	31119.7	35460.4	20173.9	12587	11488.3	17318.5	17910.9	13866.3	7035.66	13796.2
ef7f578a12f9e4554b5f80ff7c4dfbebc7eea19b	145.106	726.249	80433.8	75765.3	93138.8	84858.1	75051.8	90517.9	121666	72495.9	84852.2	85908.8	86877.3	101581	85805.1	63351.9	60194.9	94033.3	66574.7	72810.3	100107	77202.3	75073.3	87097	87819	85278.7	16997	37294.9	17260.7	31402.8	25403.6	20632.5	25608.9	19164.2	29214.4	18740.8	27529.5	11052.6	19662	46469.1	52310.5	29464.8	19024.1	10905.2	24533.8	17470.8	20328.1	6460.46	14302.6
d21664524da957031448fc482e5eb41cc74b3309	192.024	722.428	56994.7	61018.6	64525.9	58253.7	94393.7	65849.3	73941.6	76384.3	65893.2	59783.7	68351.1	66841.5	88116.8	95124.6	78511.5	55515.6	56511.5	55680.3	54260.4	48311.6	81018.1	88109	59216.7	118238	27371.5	39409.8	27148.6	50474.2	41759.5	33298	27447.5	20288.9	43063.6	37853.9	28475.7	15639.7	44179.9	45463.1	54658.9	37258.1	30124.6	21630.9	38190.9	34775.1	28411.7	13324.4	28913.4
0a03572c1268e97b3ac590fe602f29a4f62b4724	176.104	722.081	81459.2	70642.9	76930.3	62373	84828.9	68485.7	85900.2	70805.6	115321	83115.7	76029.1	79584.1	76742.3	87911.5	72260.5	87667.8	83578.6	64693.4	86306.1	80690.7	83709.4	85900.4	100087	63424.9	12849.8	23885.8	8112.75	23038.6	17043.1	13718.3	15550.4	10122.6	24363.8	13896.8	12908.1	6740.88	18031.3	22041.2	33917	23561.7	12989.6	7878.58	15171.4	13689.8	13468.9	4246.72	11443.6
fb34318493e99d39db52838a52b8ea800dff3c22	85.1457	722.456	81029.7	85537.7	76271.3	95058.6	100470	83808.6	101714	88840	99789.9	110385	65256.7	87762	76424.4	75717.8	75243.3	79661.1	93455.4	88640.8	84464.9	85068.2	76262.7	102172	108099	110527	14927.8	27636.6	21589.3	48444.6	31542.2	22140.4	26178.2	15718.1	42543	22741.3	22906.3	14075.6	29863.6	51158.5	54956.2	36463.4	25486.1	13017.3	26300.4	28920.9	21912.6	7396.49	20421.3
6ec2eeca156e8cd67ef29a844263a4ed0150bc69	231.145	718.956	83158.8	88597.4	96202.4	104674	87845.2	98908	102234	101151	91515.5	69128.4	93933.8	76102.4	77491.5	85927.6	91558.1	87466.1	94525.4	107589	110017	67896.5	78711.5	97150.7	92759.2	85275.8	11716.9	20330.4	9463.78	27017.3	13842.7	15324.2	16999.7	11030.2	20982.7	12483.5	10527.2	5539.81	15850	32715.8	30464.1	17699.7	11800.8	12340.4	16398.2	11344.8	10486.3	5006.4	13130.9
b81af016bdb81792db0a4fb3af15e36f5be6f35f	157.097	715.566	86915.7	71087.3	100753	92159.5	80884.2	107682	96664.5	82535.3	90511.2	90527.8	79822.9	96052	82284.5	86570	80871.4	89184.9	71815.4	83844.3	91429.7	83325.6	72809	78432	84964.3	92504.5	11833.3	15963.4	9992.63	18564.3	15451.5	15202.2	14696.3	11742.6	23042.5	17585	14217	6597.86	19413.4	24344.3	33136	18782.7	11987.2	9552.5	16708.1	16403	12521.8	5895.36	13801.9
c1675e6742eee7db41839be414a3902b5c2a3434	152.032	724.33	76085.8	91954.8	75407.1	71585.1	73557.2	102290	81297.4	94049.5	82683.4	94360.5	74148.2	80393.2	84425.9	97520.9	85768.3	83180.9	82728.6	86573.6	90959.4	76162.2	102170	89298.5	70124.5	96504.9	20834	39579.7	17094.8	71347	34943.7	40435.7	37798.8	22403.1	48065	29311.9	35145.6	15413.4	33660.1	55838.8	57720.2	45148.8	25885.2	17805.2	35100.2	34376	23373	9703.91	28666.2
da1acdd23fea5c81119cf92b2b555d0d400d6db7	177.112	721.658	82326.4	69210.8	81608.2	64101.8	76566	79447.9	73849.9	69171.9	72489.5	64154.6	74311.5	75150.1	64471.2	70120.5	65020.9	75558.8	75200.7	93983.9	70744.5	79766.9	73774.2	90633	88571.8	75785.9	15692.8	29576.5	13775.8	35703.3	20545.2	17267.7	18492.5	18054.3	28621.1	17881.6	17768.4	10156.1	20420.2	33325.9	32442.8	23939.4	16811.5	12173.3	23765.3	18784.4	21816.3	9154.75	15610.6
d7ed3cd52d37f641d2cfef76d27307351f533650	87.1542	723.74	55915.8	59017.9	71522	73344.2	77617.5	81782.8	93803.5	67302.6	77511	72874.2	64578.3	92330.9	56124.3	67388.8	69360.6	84960.3	58836.7	66637.1	89502.7	46312.5	85887.8	52313.2	73090	67546.2	12500.9	40842.9	11849.4	34825	20663.9	17838.9	24084.5	17654.7	29687.6	19028.7	17538.1	8305.5	20788	40178	53828.4	19928.5	15204.4	7962.61	21346	24058.3	19888.3	8142.07	15750.9
a729342098ec3ab0c698d4df268ac1f399b15de6	113.144	721.652	62247.6	75948.7	70557.6	59754.9	63630.2	68016.1	71361.1	74824	87832.2	71288.4	63595.3	80428.2	71562.1	51034.7	64330	80157	64184.1	57597.1	91130.7	58579.7	82261.1	58282.1	69216.9	55012.5	10593.6	15826.2	10082.5	17772.8	15223.8	13551.9	13107.4	7007.4	18197.1	11178.8	10962.2	6837.94	14274.5	30048.6	32214.2	18077.7	7390.06	7077.35	14093.2	13979.1	12605.6	4601.76	9077.14
93c683b7cc77546a3d0ee41d6586407f83506789	165.119	722.385	74813.6	55392.6	74144.4	71704.9	71333.1	71958.9	75392.2	58555.9	73488.9	68212	66402.3	88582.8	50539.2	63732.8	69273.2	62439.1	64241.4	58629.6	66638.6	77171	66178.1	87440.7	70863	63978.6	10878.4	27520.3	12258.6	30108.2	22938.8	19696.7	20470.3	13795.8	24162.5	15517	15230.8	8517.65	23283.9	28978.6	41455.2	24295.3	15491.9	10030.1	22050.3	16028.2	22132.2	0	14641.5
e8d4ef57684537fb2602ee7eec4360a044c90380	159.09	722.847	60459	66713.2	74928.1	71942.7	61169.1	74759.7	69399.1	56667.9	74261	69753	61929.9	69718.9	86595.6	86536	48149.6	79350.1	52162.4	57292.2	58256.1	73412.9	62310	67759.6	77809.3	59336.3	20277.7	23858.5	18228.6	26738.4	18801.2	16821.4	28136.4	16957.7	27687	12515.1	21841.1	14149.3	23270.3	39808.3	44318.9	28458.6	13136.1	11883.6	27512.1	17626.9	26083.1	10133.3	26770.1
dd0578c69b85ce7509887efaca4d9ca0f01de178	198.093	722.72	56036.2	43158.1	57988.2	58046.8	51698.3	55955.3	58338.2	46339.7	46138.9	52111.3	51039.2	37415.7	45186.9	47689.8	54260	47132.9	47569.1	58738.8	47648.1	79631.9	48244.7	54483.2	44444.1	60951.4	15272	38843.6	13014.5	26168.5	28183.2	20517.9	23374.9	14555.1	33849.2	19018.5	23338.2	21965.1	25002.6	26784.4	29876.8	23871.4	22797.3	14537.1	23875.9	23798.1	28143.7	7035.08	19256.2
62fda776e090469a249a105067f41e28322f0819	103.141	730.209	63224.4	48684.8	55399.2	61796	62623.5	70455.4	68982.2	57331.5	55535.6	59663.8	56336.5	66379.5	55926.8	47672.6	50194.4	58242.8	52863.6	51365.1	66550.6	55569.1	54594	66112.9	72153.2	54105.1	7056.03	10893	5643.87	12067.3	8905.4	8473.18	10402.1	7179.88	15446.2	8891.54	6872.1	4467.87	11840.5	17530.1	17407.7	9628.78	6529.36	4735.35	13155.7	8048.86	8757.76	3795.49	6727.6
bdc9ff99a5e2aacbe663905940d84c4d5eb0be93	131.049	729.282	57240.3	46936.1	55316.5	57317.6	59369.9	72051	62432.6	59544.3	54486.4	47612.4	56025	55053.3	51390.8	55743.3	50852.1	64642.2	43270.7	56563.2	54751.4	57870.5	55988.6	69592.5	65583.2	58198.7	5774.06	11520.2	7347.81	12287.4	10026.3	7651.28	13925.9	7064.74	12922	10399.1	7881.83	4716.96	9989.51	15186.4	17931.3	13049	7352.72	5988.11	9286.32	7677.67	6772.96	5109.67	8535.95
037c5a1d6302aac5a2c725b859485a2ff327da75	149.058	728.15	46754.5	43333.7	52289.3	44427	52722.5	64493	71622.2	51826.8	63707.3	46024.2	40720.8	56428.5	47966.5	56991.7	47394.8	47480.7	41828	48839.4	56307.4	50920.5	39115.4	53706.6	60634.7	46610.1	8428.65	11563.3	4199.39	18266.9	9012	8758.03	10911.6	8839.93	14751.3	8507.35	6839.53	5473.52	11331.2	18665	20084.4	13535.5	6675.24	5887.84	11905.1	10024.3	9464.43	2709.28	6510.92
9517ec7be3a439b5a92da2b11e48dae766c4c35d	160.097	711.029	52761.7	48328.9	47336.6	42464.9	43683	61914.6	59915.3	51922.1	52934.8	53113.3	54683.8	67633.5	57141.4	62032.4	61565	51508.5	42453.5	62685.1	57971.6	55321.7	48586.2	57575.9	50935.9	55819.5	10997.6	18570.1	9324.86	22983.5	11061.9	11653.9	18575.1	10141.9	16123.5	11484.9	12255.3	8021.01	11326.2	20931.3	28633.4	16389.6	9093.97	5072.71	17140	10921.3	15384.9	4731.21	11239.5
5cf189fabfa55083fe45e850136fcb56ed9fe74b	97.1653	718.591	53010.3	44106.2	36196.1	64558.6	48655.3	56773.1	50820.5	54929	57698.9	39263.8	46230	49707	56965.2	53714.4	53394.3	49011	48888.8	47383.9	65635.6	48569	42202.4	48624.1	51695.2	66712.2	0	0	3904.53	4084.21	6097.52	3360.82	5509.09	3730.31	0	5206.4	4374.67	2997.27	6125.63	7201.72	10342.1	6969.68	4589.67	2818.41	3745.25	2858.97	4015.88	2971.05	2550.86
fd6e8fa9aa4e40b4c87e280b76926935d52785aa	205.143	731.049	45517.4	46250.4	53707.7	48694.7	44669.1	45081.5	40602.8	57248.2	64216.1	63241.8	55813.4	55048.5	47851.5	45407.7	36238.1	38156.8	44418.4	50684.3	66053.9	62376.3	44911.4	41508	52404.3	40146	3779.98	2569.31	1468.1	2041.8	1740.48	1598.94	2634.54	1761.4	1949.28	1894.02	1622.3	1276.73	2068.78	1411.24	1852.15	2281.08	1739.75	1947.93	1750.31	2394.31	2721.64	1612.54	1554.06
9633c625639d731079b789e5a7e1234d3eb3e22b	112.151	722.453	43394.5	31410.1	40560.8	38525.6	31654.3	33012.8	40333.9	29239.1	38359.9	39025.7	32825.1	39488.1	37841.2	33956.4	41585.2	43936.5	32898.8	31488	41294.2	22001.9	38715.2	53181.8	48213	37571.3	8996.65	14996.6	8845.87	16970.6	13940.7	11537.7	12496.1	15562.7	11839.2	7651.5	13208.2	10358.9	13009.5	17865.3	23185.7	19995.3	10934.4	10056.7	13461	10719.2	15986.4	6872.99	15845.6
7db5ea8c9df3971887ea9ca47070d30bcb760831	101.141	723.318	29283.5	36685	32050.5	35615	41462.6	35283.8	35416.2	38450	43901.1	32958	40169	43662.6	28423.1	52518.9	24855.1	43698.4	29122.3	31510.1	36241.4	43576.2	33745.2	22867.2	43783.6	50694	11400.7	16950.7	8763.67	23662.1	12126.9	8027.75	10802.6	9976.16	12152.4	7576.07	8237.44	4174.43	10346.5	18734.8	16302.9	16109.8	10204	6020.88	13440.5	11689.1	11850	3855.61	6008.64
15ed1035aa2e988dbc221a8593d4b6e86c6b05c1	250.092	729.011	21714.6	21158.4	22124	21052.2	26839.1	25959.3	34486.7	26101.2	22568.8	18605.7	18268.7	28460.9	23811.2	22232.9	23032.1	22993.3	21778.1	24482.7	22321	22472.8	23465.3	21056.9	29724.1	29305.8	7766.36	12147.9	5885.7	17316.3	7769.25	8440.99	11412	6645.64	16458.4	9454.25	9797.04	3841.01	8932.06	15666.4	24075.4	12376.9	7459.27	4976.89	10641.2	10444.2	8437.16	3795.07	7892.39
1bcd2033674e9d30e16ea63d7760e3ee8e652a6f	95.1588	705.008	8417.71	6568.77	7841.91	9226.9	8196.48	10754.9	9634.19	8027.86	9729.72	8715.85	8034.44	8941.19	8960.93	8642.25	8128.5	8649.53	9053.18	8466.8	9094.97	7361.34	8487.77	7936.01	9242.1	7781.1	1453.88	2212.7	1444.35	4564.17	2455	2839.19	5125.18	2414.76	2436.47	2736.61	2051.74	2494.97	3789.27	2313.56	2034.47	3817.98	4029.33	1513.88	3881.01	1838.44	1398.47	1993.73	2222.88
8fa4df5a59f796997aa1206f54bdf5ac791648f1	118.141	648.855	116612008	107258808	127198312	113411320	110870416	123120016	105115680	108988952	128366800	101187520	115654544	100693232	119241328	112865968	102201152	93815216	112398320	110774808	114413656	138032464	117141816	118347832	110455904	96156784	106276832	117542696	99778400	133001720	124071496	128725768	117359088	97411648	106603320	107946624	98499936	52227220	104570176	125990936	122378312	99858296	90636984	77608848	119252464	112500608	109643024	52571520	102302504
25f32e00f52750712beb83dd83501f58ee2bed78	119.131	649.06	6247512	5.94014e+06	6.89313e+06	6002128	6051926	6.68333e+06	5.3226e+06	5955714	6970755	5.41422e+06	6.29047e+06	5.82516e+06	6479986	5962848	5.388e+06	5.06448e+06	6134473	6124107	6.03952e+06	7.29185e+06	6296291	6409427	5.85267e+06	5.41462e+06	5.79589e+06	6273298	5557424	7.18542e+06	6.82856e+06	6.96318e+06	6.31462e+06	5.17814e+06	5.73904e+06	5.81584e+06	5396278	2.85537e+06	5.65063e+06	6.7176e+06	6591189	5303904	4871260	4.18092e+06	6.39788e+06	6116867	5.89229e+06	2838923	5.54694e+06
b03927c97d646cc30fa0dcad856ceb488cb14819	257.147	650.627	3.56158e+06	4467109	4.66799e+06	4.21854e+06	3.76902e+06	3319497	2829351	3.98828e+06	5.01777e+06	4308345	4293054	3.38099e+06	4281877	4052438	3.74317e+06	4.11472e+06	3.96873e+06	4.45515e+06	3.69562e+06	4.80571e+06	3.82631e+06	3.78619e+06	1.91341e+06	2.91234e+06	2.2166e+06	3.75662e+06	1.46964e+06	4.70499e+06	3.05089e+06	4163671	3843588	2.21279e+06	4.18545e+06	2769677	2.94127e+06	709275	3.69746e+06	4.55712e+06	5.83114e+06	4.30817e+06	2.31966e+06	1.18704e+06	3.95319e+06	3467391	2.81792e+06	579609	1.99868e+06
47d1a8192fb30f89e3171b08c92f2a732a37cac0	120.132	648.949	404349	357620	450965	393174	426476	414647	352142	407542	415953	344775	403805	328469	405202	392508	424274	377679	371277	423173	411078	516424	404454	440718	410864	385989	394551	411299	380386	476738	449565	451881	444736	354989	401358	386036	335402	199502	396812	434765	416170	350018	344844	299285	436772	396818	386208	183562	338599
78bd05493c8e876c686f621aa362ebfc3a30a28b	119.124	646.05	280457	262852	294292	286793	292004	295147	259766	286521	321145	275327	310132	335480	305843	291538	289421	320249	263774	325970	319597	319069	289358	311915	273580	245892	276377	329960	284747	303509	294308	324024	281793	236847	296426	279592	219646	128148	257930	279322	313419	251899	223501	187615	303390	252611	268572	127693	258816
b10038fb178d718e1070c03282753bd15fd81c65	120.134	648.526	100494	80188.3	114247	106706	119225	121750	96318.9	108725	135670	88164.6	99415.7	83193.6	113111	103932	96679.5	97487.8	95274.6	102859	111175	125043	98917.1	105708	99702.9	103146	82631.6	107205	96245.7	106508	109317	108799	135319	81759.4	101641	119554	95773.4	54732.1	83993.8	110754	125637	104033	90350.9	68261	140239	91366.7	102527	51395.4	97421.3
a16893fe8a81d031a10b886ea2038929e8731bba	235.165	646.203	55822796	47794936	66589996	60702672	57583748	59246276	58344028	65157188	62988456	53751540	58879284	67219024	62880860	56976720	55577500	58725232	50703660	61779848	65063880	58944712	57525544	51465424	62843560	60748140	5293866	10933549	4041720	15666880	8813106	11922667	10557221	5747637	13056510	7.63564e+06	6.98327e+06	1.17351e+06	9610815	18629502	25790154	11022149	5830840	2.94923e+06	11221100	9445288	7.34648e+06	1.5247e+06	5.00465e+06
9090e9abc6f3f9a2930b68f1a59d6519835e7d2f	265.085	640.121	7.55766e+06	6996123	7357089	7.52659e+06	6.91319e+06	8112810	7.58819e+06	6.67195e+06	7.70972e+06	7165624	8836268	9316792	7964970	6.93433e+06	7.83648e+06	7.09474e+06	7103575	9477820	7.68641e+06	6760507	7151811	7347769	7829693	7651960	57491.7	89520	49801.8	129858	68659.3	87169.2	72065.8	91800.6	154212	84302.1	79846.1	17769.3	97170.2	143122	194533	87403.5	60414.1	63620	97099.2	79408.3	84919.9	30563.5	67504.9
6b3c804bf92cbffe3f93d9e2f50456f473f21859	236.169	645.995	5716267	5.07545e+06	7.07685e+06	6.61778e+06	6.05495e+06	6162143	6.12633e+06	6.97835e+06	6.60466e+06	5.68313e+06	6.46546e+06	7021525	6634910	5878740	5.98786e+06	6456321	5210456	6.90618e+06	7086641	6.44154e+06	6.1985e+06	5.47082e+06	6562990	6390749	509117	1.08229e+06	416935	1.63376e+06	864472	1.21141e+06	1.02099e+06	552405	1.32547e+06	794568	671771	98186.8	911983	1.99608e+06	2.77858e+06	1.137e+06	560263	281213	984369	956512	716230	123272	450273
fe1cb8b77bf19f92939e01d7f61e1dfbcc3afbba	352.244	646.532	2475841	2.31977e+06	3.33424e+06	2.5513e+06	2.48542e+06	2913267	2.66034e+06	3.09429e+06	3.1178e+06	2.46241e+06	2.90496e+06	3.31469e+06	3087602	2521783	2280124	2.81346e+06	2.39803e+06	3.13129e+06	2.97284e+06	2.82025e+06	2.48316e+06	2.39276e+06	2.81129e+06	2.84331e+06	24618	84587.4	28211.8	134575	52555.1	72708.7	77860.4	37280.7	117878	59375.1	48084.4	0	70790.2	190482	314152	69265.9	26327.5	14648.9	73949.6	63967.1	36082.8	0	27072.1
98af2617d8dbd0983e58f65ef6de361cc4e62361	266.089	639.844	641143	603484	630064	653544	597156	631976	654822	555415	655517	625588	769095	725929	653438	579982	634752	655452	658562	872166	700279	589908	641420	631458	628783	653216	7933.06	0	0	0	0	8480.94	7949.54	4335	0	0	7177.84	0	13783.5	13702.8	16710.8	10322.2	0	5760.57	7905.15	7239.86	8849.32	0	8571.03
861fac3a42a81b2fe7335ac118eddd1d8ee2f731	491.305	648.293	320373	683412	491481	440498	361874	331247	289077	375180	629627	667536	485832	418889	463628	529675	553023	527153	509245	515312	439990	435010	515055	455063	202582	187727	21600.5	57780.5	0	171691	73821.3	72822.3	39456.3	0	117999	45316.5	48581.5	0	85004.9	206837	341049	45394.3	16445	0	60543.7	44286.4	43221.2	0	0
261e2394437314c9847cc62d0d482e621609ac16	469.324	647.414	396991	403249	561741	451102	382198	492217	374314	444682	507762	445855	478659	486686	454420	435583	374534	413290	318053	606042	523669	473880	401609	439337	373684	373942	0	0	0	0	0	0	0	0	0	0	0	0	0	0	0	0	0	0	0	0	0	0	0
18dd4d0bce8c76c21e1a27af3bd5198a220e401c	236.163	646.232	366499	279204	437553	395746	350614	373150	376566	461938	391089	345349	309099	412557	459493	348504	340432	374654	313840	408958	413333	353929	327544	380844	358822	369332	27450.4	68483.4	27286.6	120503	64228.5	55392.8	50974.5	30136.9	77328.6	60624.5	30650.6	6933.37	71205.1	106241	138205	59151	39467.1	18773.5	61119.9	51360.8	39773	9341.81	27120.1
01440076382b4d7cefede0cafdcfd75f724d8565	529.164	640.024	314718	314939	317556	300979	337400	355653	321382	283692	332888	352355	350892	426534	296704	273834	292413	296281	277832	450282	325641	271788	291266	314037	345624	311127	0	0	0	0	0	0	0	0	0	0	0	0	0	0	0	0	0	0	0	0	0	0	0
579eded6eb7bd12823f78e85964a0a6320d6f278	353.248	646.611	333322	313654	436002	349318	397434	360928	358734	440909	380129	325581	382375	394552	379256	375156	295307	298106	320823	440417	414881	360591	327748	305810	358941	423109	0	0	0	0	0	0	0	0	0	0	0	0	0	34093	58854.7	0	0	0	0	0	0	0	0
9a1f9e6446b8b679436d20027b92ef1c6f1b9058	237.169	646.096	334081	282994	391018	359733	337871	390768	357934	359924	355452	268280	371070	355420	368032	301077	343765	326362	291580	325429	373789	359273	330945	285686	358208	356393	41617.2	38225	24846.4	79539	52039.2	41731.5	43523.1	31069.3	73738.2	49968	35113.3	0	59937.2	80038.1	148009	49532.1	34827.3	0	62317.5	43545.3	43209.4	0	32811.1
88d0da46be38d66dc3d1be664e653e83ad6755b8	287.067	647.785	182699	112414	166669	118760	168436	314983	262103	194180	175980	100554	143293	184815	169517	179511	145425	169676	153336	132447	184664	215926	136232	185288	371743	238515	0	24071.3	14825.4	50552.2	22114.8	23469.2	24705.1	18853.8	47550.4	24651	17700	0	20700.2	37841.8	46294.7	32211.8	17332.4	18320.4	31801.3	0	14240.3	7953.5	25143.1
5938bf79fa11ef6f2a2727380af33418bf29d354	237.173	645.766	161390	130689	190109	180313	153656	162205	168984	172389	174425	173011	133155	182026	150264	156245	151446	197670	138247	189087	172032	162130	130020	153776	180168	154360	0	29372.3	0	0	0	34854.5	0	0	35105.2	0	15132.1	0	37349.2	51315.8	63707.8	35731.1	0	0	0	34966.8	0	0	0
c74867e2abe982baf4c0e34afe4d5b5bd2840829	241.155	651.607	90692.7	61561	87475.1	96863.8	97298	87963.4	96241.8	104149	108192	92228.6	105051	102879	86193.1	77431.8	88101.5	113107	80856.4	96899.7	115408	89049.1	82403.8	59061.4	88049.9	79194.6	14256.2	18271.3	17967	25008.2	17530.5	16500	28528.5	12096	22910.6	15221.2	16574.9	3659.54	14793.2	39814.3	42882.8	21144.9	14740.8	9003.06	25251.8	15324.8	16205.1	6864.61	13492.1
e0545f7f6b4d68cfe7edbd6cb134338cb68aa7c3	70.844	646.097	28817.5	25907.8	38751.3	27671.1	30930.2	33459.6	34650.6	35075.7	37524.9	30485.3	31253.6	36286.2	33536.8	32484.5	26370	34837.7	26592.3	31804.9	31982.7	30091.8	25487.5	25503	34078.2	34993.7	0	0	0	0	0	0	0	0	0	0	0	0	0	0	12360.8	0	0	0	0	0	0	0	0
5fe9f5102b2c746cc61f2c4714c68b163b94cc09	189.123	781.463	43939052	40323300	46118508	36334736	40657016	35249372	31180292	48614432	47473724	48686540	44695416	50357276	42533808	42909460	40508960	40181416	41392252	38099560	46575116	48784340	29723412	34269076	35648468	34459444	1.34544e+06	2.01331e+06	971072	1.70061e+06	1.3636e+06	1.29803e+06	1.44944e+06	2.36044e+06	3.45433e+06	2.41626e+06	1.70876e+06	1143030	1.88003e+06	2.04462e+06	4373389	2.40631e+06	1.56569e+06	2464153	1.35991e+06	1.37289e+06	1.13772e+06	801717	1.04637e+06
6f1b6cfc67a06d9c59f5e32d05ed635f9fad74bb	147.077	778.35	7.09478e+06	6749280	7.73663e+06	6805092	8318880	8422150	7953577	6235870	6622089	7081089	10164462	7255529	6001409	5.78687e+06	6640899	6228367	7974963	7226097	9708313	9979303	8.3655e+06	8658752	9529456	6.66803e+06	1.88456e+06	3.67198e+06	1.56966e+06	4212896	2.29084e+06	2.39712e+06	2.71201e+06	1.87626e+06	4248474	2700023	2.23301e+06	1.32446e+06	3.25462e+06	4.81822e+06	5.61174e+06	2.86476e+06	2.02169e+06	1.8869e+06	2.3839e+06	2.58675e+06	2.2571e+06	856306	1.89309e+06
42d9031584463054ac9cde367fa042410325abf6	129.096	783.302	4.84456e+06	4.45306e+06	5.06106e+06	4.5856e+06	5.13825e+06	6353053	6043362	4625959	4960594	4.98397e+06	4636901	5.52777e+06	5.25449e+06	4973060	5237905	4.97778e+06	4.0264e+06	3.93108e+06	4976215	5771474	4.18431e+06	4.8146e+06	5.55655e+06	5.20532e+06	82791	146211	96823.4	157424	122845	117227	178302	120204	166664	93368.2	117313	77955.1	131521	193759	376980	239317	112013	115281	119140	115751	120169	105429	132217
744c9079e068a26dd4b777b96085e5ff37c03c5a	130.065	778.092	4.14211e+06	4198921	4960612	4.36535e+06	5.00422e+06	5.58961e+06	4.99307e+06	3.90628e+06	4072459	4374801	6282628	4352710	3686982	3.61488e+06	4.12241e+06	3.74576e+06	5.06753e+06	4361582	5888734	6.11902e+06	5.30937e+06	5561677	5961084	4.16265e+06	1.22683e+06	2.06273e+06	999085	2.57222e+06	1473993	1.51706e+06	1.64928e+06	1.18018e+06	2572554	1.68123e+06	1.44691e+06	813763	1.97072e+06	2.98098e+06	3.45026e+06	1.7002e+06	1.31744e+06	1099116	1.55717e+06	1696902	1.36232e+06	530104	1240736
a4e025e111bd2851412e2b01c049a95856872e34	190.127	781.577	3.87865e+06	3.63187e+06	3.98713e+06	3.19371e+06	3.54066e+06	3016438	2.76273e+06	4293930	4.08682e+06	4.06673e+06	3.99028e+06	4.32631e+06	3.65786e+06	3.66804e+06	3.50635e+06	3418519	3.58205e+06	3398760	4.03634e+06	4.29478e+06	2.62321e+06	2.95609e+06	3.08659e+06	2.99516e+06	108627	165594	78154.8	137856	115541	107799	116657	202818	297788	200338	141429	94349.1	158057	173090	390493	214660	132444	205863	114218	110058	94544.6	59428.6	82348.4
df490a87cad6816aa9702c8777f1a0ff4e8d3890	129.132	767.444	1.28861e+06	1.27267e+06	1.41051e+06	1.09567e+06	1.16567e+06	1110678	980242	1.44331e+06	1498017	1.56939e+06	1.44685e+06	1.55433e+06	1.34016e+06	1.36136e+06	1325447	1.39149e+06	1.29872e+06	1.20543e+06	1542756	1.40984e+06	992192	1.07626e+06	1076642	1.08557e+06	44938	75608.8	43940.4	88094.3	72300.9	58861.8	77605.2	77358	111154	75537	55800.3	38804.9	70187.3	107452	164971	105127	55121	74988	64844	61123.9	57860.3	45510.7	67084.1
30a30d9acec38fd57861f8d8e64eaf8a6b226677	217.13	780.55	949394	825788	975135	894451	805482	725409	778455	836489	908469	923588	809700	1.03625e+06	847433	827685	817260	758781	786977	769335	964992	1.13437e+06	640060	721519	884463	766433	109547	195462	90931.5	185716	123742	116262	131823	134783	214491	123095	132764	88355.3	156414	210198	419353	219058	117177	153556	122059	153540	137666	90721.1	111967
d3d243bc7db03bf15a4773bcc54eb7d292e26c4e	84.1604	778.233	678647	711523	787297	720534	810101	934748	766245	638916	720851	724636	1.07638e+06	694378	638830	586584	716713	622906	867686	679503	996930	1.02329e+06	861397	1.01199e+06	1.02198e+06	748515	210522	339853	170338	408763	235912	255618	283967	198555	410034	281077	239949	150795	295532	493431	603998	294154	216311	154824	263092	284518	227023	90566.2	216294
be815d2cdee655ed08044697cb45a7eeae43e0b9	84.1968	781.755	586212	534158	634261	469040	475370	485034	421429	656747	693058	623752	581499	676108	574863	625108	588504	646464	582228	522782	694563	660152	485525	484636	485042	493089	15503.4	21539.7	13191.7	21647	15451.3	17145.8	19748.2	28534.9	45433.9	26176.2	18923.2	17269	25503.5	30316.1	55409.2	27550.1	21533.6	26726.7	18827	19745.7	13321	12002.2	14132.7
f9eff40eb50beb8c0279457c45d22ada2c7fefaf	171.113	781.625	578529	510727	607154	440099	451304	443997	379035	623823	595724	630264	538880	651674	548127	552151	527489	481535	524946	473574	573010	570335	402318	423570	478453	445583	17078.2	22221.4	12874.6	23905.7	21507.1	16535.7	18704.8	27719.5	43619.1	30225	22358.5	15520.7	25253.7	24975	49124.6	27151.2	22412.4	30566.4	15061.3	21159.3	14696	11662.8	14955.6
3787492f7ba762f315b21e82d3f9c919e0e5a9d8	148.08	778.279	367739	367491	403399	376380	428282	429913	412454	347682	331366	377857	543476	363959	300769	311234	340430	328941	454962	400944	494730	537670	469910	474031	516974	338643	95700	200037	84720	217647	124307	131603	155172	108753	227504	143247	116290	73344.7	177267	266643	306185	153355	109496	98029.2	128862	145201	114123	42947	104108
4992be2f57c52d8baa73e31316322f31358187c7	83.1845	783.288	429756	354292	414826	419808	431896	518610	511720	388225	403350	408739	356360	423556	422026	437858	442770	447969	326174	358598	488133	458970	363764	405325	490205	433542	5597.76	10184	7972.22	15158	10099.9	9755.37	12750.5	8999.74	12938	7336.64	8989.16	7917.74	10907.4	15390.6	21548.1	16555.3	9931.6	8203.66	8959.78	8953.32	11162.7	7036.63	13430.2
bfd3acabf326cd000ecd5ab5059334708a15d421	483.735	779.802	338990	296988	369882	312772	338807	344153	332053	303642	349308	360639	373728	437462	381650	277512	306904	338850	321146	334821	400992	505996	294459	351077	358918	328540	9480.84	18351.8	5723.34	24961.1	12220.8	13496.8	11327.6	7845.34	21894.6	15281	9875.71	3747.96	14556.9	26800.1	36028.2	15293.8	10002.8	8435.97	13972.8	18429.4	9592.73	3532.06	8939.79
0b2d5fb845ff58e1775d6924e562776ea6f8b22e	227.139	774.863	203978	205244	215510	196045	208942	202838	160114	175668	247188	215223	173724	177152	281410	252341	242443	166874	219718	205194	178141	231398	219021	256764	98729.6	370208	1610.34	2765.06	1688.4	3388.45	2308.7	2232.27	3018.9	2464.76	5178.55	2163.2	2089.44	1785.76	2675.26	3022.95	5425.41	3806.42	1766.73	1974.35	2910.78	1899.19	1585.79	1392.43	2776.06
36aca99daa953fe73bf871446a6abc640e97213b	101.152	778.056	194267	199751	198851	213986	247756	247713	230158	178058	212199	188591	338324	184444	182231	164233	207908	187841	250353	217842	308375	284102	244982	295712	285155	199236	67384.3	108656	52661.1	130433	75474.3	85112	89430	63729.9	121719	89357	72030.7	43356.6	103273	157450	184992	89275.8	70310.1	60558.5	78861.9	87682.1	68456.5	25778.6	66788.1
1170694c50d8e071182fc5efd19daa810bc7e659	130.084	784.221	249149	183073	250440	236729	255796	329714	328739	221112	240507	243909	224531	277628	270226	246651	262133	251419	203979	202003	221126	273552	224510	235480	289137	252041	0	0	0	0	0	0	0	0	0	0	0	3597.78	0	0	0	7582.79	0	4796.83	0	0	0	4548.68	4251.34
9227751143af8ce70f389062073277dc31c9b40f	172.097	781.749	256600	248507	285638	245886	215016	220758	197612	282586	286946	318414	269229	317604	279780	263367	261162	271653	265840	247655	325436	298624	206828	207916	219154	243884	7924.28	10989	7091.62	8762.17	7790.71	5362.75	7582.48	12337.6	19311	12575.8	12292.3	5441.1	15778	12169.4	23892.2	12448.4	7331.53	12578.4	6530.52	6898.1	7553.65	4466.92	6073.02
0e9a40c1946e51e5a2793ccea777b6b4ccf202a7	147.113	782.668	294676	276201	314149	233205	239674	232459	212596	280357	316542	322851	248178	321978	286193	272526	247916	290652	266268	252153	321959	324971	199214	209200	242553	236443	9788.11	13139.8	8446.93	11495.9	10744.8	7398.59	9920.06	18956.8	30632.1	18479.6	15288.9	13584.8	14823.6	14420.5	41019.4	21191.9	14831.9	19135.4	7945.96	8209.69	6687.96	8737.77	12274.7
21287adfc307e6608ca88783eb03d7a406884a23	131.068	778.201	201015	211778	235562	239544	252845	256049	241924	192054	189058	209888	315680	200841	182294	183226	233285	196694	251363	203893	315756	304132	257718	269969	296706	219159	64043.4	107558	51410	122632	74003.6	79409	84026.6	56140.5	134990	84751.2	66980	39469.5	112062	149888	179602	81947.1	62830.5	55226.5	76361	87065.7	71164	25942.6	58685
3794c14a2876c92a3480fa09f4ff277f2c422d7d	474.73	780.396	189952	201527	238490	184851	231275	234834	204237	256710	234070	245312	225130	278177	265810	253363	210483	198393	186003	179335	259201	313671	184826	249017	230732	220185	6459.59	11073.8	4200.77	15844.9	9157.05	8961.75	9343.19	8089.96	15407.5	10582.4	8656.95	3578.63	11130	17568	23061.8	10582	8523.41	5408.04	7147.38	11324.4	7741.8	3098.87	6688.33
63be5875de26a53b37d2eaf751459df1116917c7	377.24	782.091	195160	256549	234989	176889	203068	138676	106800	280499	268720	253743	232466	293262	274036	245648	206953	201490	213817	198185	231327	258010	133121	148076	97347	129591	0	0	0	0	0	0	0	0	0	0	0	0	0	0	0	0	0	0	0	0	0	0	0
7db88a0637c82d9afd3a773e6776d9a8127d75b6	130.101	782.049	211256	191874	204814	166303	174803	181920	152061	235926	232863	242543	225540	276160	205987	234296	196905	214254	226990	206752	229176	226122	163360	190003	174002	191966	7886.28	8404.31	7087.46	9597.03	7490.99	6820.53	9237.91	12278.9	22119.6	11300.4	12595.6	6733.85	9409.53	8052.24	21866.2	13122.6	10290.3	14755.9	8635.44	4685.94	6580.79	5810.49	7476.7
f81a052a3d18f9e452c09f9e62495280ce621e20	191.127	781.375	220976	205757	223337	198495	220066	188324	159392	231381	245722	224063	216223	246419	190768	207138	204272	218703	199838	171174	216123	245420	151846	174578	187664	161381	7308.55	8466.25	4913.18	8531.17	6899.87	5457.87	7374.53	11150.8	16998.9	10726.8	7795.41	5746.46	8375.34	9871.47	19275.6	13369.3	6869.67	11317.9	6889.51	6146.75	4658.87	3960.06	6153.55
e30df425641d69d0910b7acafd95ac31bd3f759b	133.076	786.607	154774	129593	156652	175465	214005	240961	228716	152213	172607	146164	130596	156486	146691	154876	196984	154522	127900	161526	154203	182039	171435	170580	205608	142678	47322.2	78615.1	51046.7	103756	75877	67809.4	103739	40001.5	82820.9	55050.6	55017.1	19770.6	69714.9	110668	198009	97293.7	57368.4	56247.8	68396.9	64638.7	62840.7	47694.8	62120.4
199e5205cd5f6ace44c4f3026e928111f739180a	484.237	780.176	148012	121302	161439	123007	136348	154469	153134	165713	175655	168587	165132	193434	152798	130264	132874	129275	152082	146341	151831	202290	123949	172425	172635	130703	3963.15	10997.4	2783.37	11223	4680.13	3990.56	6717.57	3770.1	9705.13	5020	5740.12	3673.7	6140.2	10121.2	16611.7	7981.58	5123.91	4694.84	6882.33	5863.19	8863.24	1836.75	4361.32
e6f550b38c0fb1d2e5a460ea759bf4eda990afb5	204.087	779.903	123983	133896	151380	128219	129375	140639	135212	125424	170977	175295	151875	169329	128262	126319	150974	120106	142512	129612	168485	160811	121049	148298	129301	119725	4723.92	8827.6	4319.01	11685.1	6402.73	7181.2	7065.7	6966.91	12807	6959.67	6730.81	3799.62	9359.03	12459.2	15504.1	7585.65	6004.06	5662.33	8304.91	7995.57	5410.74	3123.55	5123.1
9c54d62badc6a6e6eb7b44a2bab0fde7289308d1	966.464	780.786	104806	109355	107131	104982	106258	119594	94946.4	113731	124148	111795	115288	166494	119426	85956.4	85295.1	90924	110826	104175	122994	114807	71743.9	93390.2	100230	86452.1	0	1869.95	0	3258.28	2351.43	1835.86	0	2055.15	2522.44	0	0	0	2506.8	3859.63	8296.74	2588.32	0	0	2785.88	2293.85	0	0	0
01c73c0c70334aaad640a1b4349b27bcd7f73b9b	304.162	781.412	121862	96615.5	110285	114559	106476	163006	126497	118231	134651	110843	120999	114205	126245	122337	108157	96717	93826.1	114014	142118	148567	113990	139692	123329	121983	8151.29	17667.2	14271.6	24084.1	26249.5	20807	37694.2	24053.3	19378.4	14788	22912.7	10313	22747.1	27645.6	61376.4	44328.1	17748.1	14970.8	20474.1	27227.8	28620.1	18951.1	17706.8
e4f3ab33375616b9b2dd6655d9974a49876d2a7f	126.121	781.499	82557.7	95358.8	125719	71384.5	94937.7	77693.8	64103.4	121381	115652	133148	87558.9	127879	100547	99680.1	93720.3	82577.1	89476.8	100772	125111	110325	76079.8	82064.5	89516.9	101519	3758.22	3554.64	2792.84	5383.8	3383.62	3443.52	3590.64	5214.56	10630.4	5943.85	2577.12	3050.06	4576.13	4933.97	11206	6723.86	3145.95	4917.23	2405.22	3226.11	3909.43	2439.92	3214.57
5e2161f29362c5c390b346ee786efee2901ccc6e	475.232	780.302	97465.3	82751.8	95313.5	95002.2	95408.1	97052.7	89141.6	97835	97960.3	96477.1	116548	129268	88798.9	69404.2	96406.1	100463	105253	101834	118602	129977	76409.5	100820	110100	90729.6	4258.57	6129.75	2073.6	8460.98	3558.62	3270.49	3607.46	2888.06	7150.82	4154.05	2874.27	1412.62	4601.89	7156.77	10699.7	3468.76	2757.99	2702.68	3002.46	4349.43	4707.09	0	2520.31
cea05dd4ffe9d42590250fae36e602ff8c0f0b47	317.182	782.755	80635.3	84444.7	95526.4	77106.8	87449.4	100699	85838.7	98514.2	105267	81599.2	75492.5	126073	96921.9	92593.7	76426.8	82979.9	96439	78926	102822	89378.6	74516.6	73019.5	85911	72228.4	0	0	0	0	0	0	1739.05	1938.05	3263.15	0	0	0	0	0	4906.74	1958.55	0	0	0	0	0	0	0
9497af39c74f8a84a00c46feb3a34df00ad3cad9	153.102	781.817	102458	93828.8	110512	88422.6	97827.6	89751.4	81641.8	118888	121983	110158	114910	120665	118672	110924	107463	94039.5	99049.8	107958	122251	102112	82007.8	93721.1	97408.6	95556.6	3374.92	4319.13	1965.95	3880.86	3364.58	3510.91	3678.32	5849.48	7538.49	5629.92	4661.55	2565.95	4534.97	4829.84	11373.4	4948.68	3558.62	4381.68	4167.84	2968.58	3199.77	2138.96	0
9114a1a3e5afe59228846f139c6a5075fd2b4e9c	763.385	779.887	77582.6	69884.2	103792	74936	81865.1	90131.2	79892.9	93440.9	85942	93194.4	92438.6	111529	91369.3	76848.6	87825.7	84426.7	72139.4	89275.7	102216	98946.6	74867.8	98397.4	90477.6	83540.9	1747.99	4181.74	1709.3	6696.4	3050.82	3394.44	2938.13	3024.46	4262.05	3986.81	3339.59	0	3579.93	4619.58	11020.6	4375.09	2292.93	2371.94	3400.15	3570.42	4746.04	0	2006.71
2b2e3c4f7bf3e933fb72b411fc7c67b80285c700	255.134	786.526	81348.5	57085.4	78817.1	76166.3	93309.6	108301	100859	70276.7	94030.7	74209.9	69190.2	81454.9	73733.8	75045	102419	73268.3	64372.7	70377.4	81221.1	93323.5	69202.2	82372.5	86628.7	77467.5	5475.96	9872.29	6845.54	14649.4	6274.47	7308.53	11196.5	8201.62	11282.2	5808.8	6571.94	4801.25	7405.81	12036.4	22139.1	15724.2	7800.97	8814.39	7892.93	6960.29	7693.64	5261.88	7616.49
0e9ea2590bd536ac5dc18609f71483e5ee0bd204	373.19	778.263	65302	37512	55005.3	59601.3	59525.8	88317.7	92384.3	38855.7	64310	54911.1	44749.7	60650	70342.8	74084	65971.8	106547	39537.8	36097	105406	60965.6	43625.1	63107.3	64021.8	55250.2	3204.44	0	2247.07	6830.73	3739.75	2993.72	3713.87	2970.38	3097.61	4014.71	2537.56	918.771	2881.5	4863.48	8798.91	0	3061.03	2371.53	4115.05	3436.06	2098.27	0	3422.13
8537955fbeeada869d72e55eaa88259e7bc657d9	171.077	777.184	57286.5	55403.7	54220.7	58833	98220.3	74677.5	70590	54051.3	57151.4	64825.9	88971.5	70459	61470.6	40875.4	60051.2	48951.1	69950.6	77000.9	91663.7	78407.6	63906.4	65538.9	92087.1	58037.2	12154.3	43122.1	13868.6	38237.4	19887.1	25562.3	24373.2	19994.7	35198.7	23821.9	18132.1	10158.3	27965.7	39605.8	51691.2	25150.5	20945.9	19584	23457.6	20955.7	17985.7	6012.58	18284.6
8856ba8ff489859eb8d8b51b27c0459174523ea7	218.133	780.735	63052.7	61407.1	80990.9	71898.9	61021.8	46626.8	61093.1	64732.7	66414.7	56230.8	61702	86537.3	59467.4	60421.5	54474.8	67731	52660.5	63007.5	67841.9	85532.8	41691.3	53160.1	61269.3	54981.7	8740.41	13629.9	6767.77	12422.8	9239.13	10048.6	9717.36	9615.42	16017.1	9206.82	10642.4	7654.52	12014.8	14763.8	24340.4	17267.1	9106.41	9709.88	9426.13	10530.5	8486.27	5678.95	7420.72
a782719a72768eb93e6f1023d7d5c9e095579ef6	101.189	781.623	64026.4	65966.1	85234.6	59751.4	53395.7	51611.1	50648	82892.7	74583.2	84288.3	64908.2	69776.9	78965.5	59369.9	58544.9	66032.1	66326.7	50747.6	80655	75134.4	46763.8	50751.2	57396.6	55624.1	2638.43	2801.94	1936.16	3309.28	2152.01	1949.12	2015.06	4936.12	5731.96	4551.37	2775.89	2335.03	2701.7	3587.28	6500.81	3350.86	3404.84	4027.64	2197.64	1965.71	1565.11	1118.17	2602.4
2920659e0f698493b1201b40ccd74c033d0033e8	148.073	778.751	43489.1	36558.6	39269.9	41605.6	49391.1	47297.5	47860.6	34327.7	44216.7	37573.6	54651.2	48341.9	37518.5	37024.5	37559	33839.2	48960	42918.4	56117.1	55584.1	56838.9	53374.6	69169	36320.2	10332.8	24331.8	9384.65	23524.1	18050.2	14692.2	14635.1	14450.8	25797.7	16851.8	12930	7511.78	17351.1	29954.1	35089.6	17776.8	13172.5	9571.34	14107.9	17624.8	13328.6	4636.26	12991.1
07cb71e5e0a9031be2b0132de46301a0b5bf01dc	484.738	779.429	43854.8	44654.9	53787.7	42873.3	41249	40635.7	34999.5	48579.6	49572.8	53831.1	66002.1	56243.8	45518.5	37495.2	34477.9	39003.4	41145.1	52091.1	55989.2	49816.7	34315.7	47628.7	49271.8	38323.9	0	2797.05	1137.73	2534.21	2543.17	1484.22	1553.69	0	3507.36	0	0	0	3250.27	3712.43	7717.96	2798.11	0	0	1900.54	1645.01	0	0	0
8aff582f0fdaab29d7b69452c6510c5f35970d40	335.193	783.25	41171.3	35356.7	47516.6	31985.9	37813.3	45477.4	44624.1	37786.5	45064.6	39065.6	60988.9	40161.2	32678.9	31818.8	36533.9	29986.9	44574.9	42816.1	61741.2	58055	51220.1	45533.5	42442.4	29167.8	0	0	0	2236.69	1703.87	1432.68	2078.33	1094.13	2135.13	0	1322.46	0	2340.37	2104.75	6529.32	3330.88	0	0	1141.45	1363.28	0	0	1117.12
7d2e6d9f46520733b387c86152bd4acc52cd889f	172.116	781.608	43043.4	36104	44354	33762.5	36495.2	34364.6	29728.3	41464.2	47138.6	44075.1	42207.1	53182.3	37979.7	40090	37306.3	37090.1	34066.5	38009.7	44517.5	49068.9	39136.9	32718.9	33705.1	32296.8	1527.66	2522.96	1315.6	2721.67	2130.57	1883.47	1678.7	4140.04	5308.17	2252.88	2910.66	1309.63	2112.27	2827.89	4270.6	2314.22	1698.63	2658.21	0	1394.29	0	0	1273.93
cbf62d53747ec9c437b3cbfeab33ce1ceda7744e	149.081	778.077	35382	33647.4	38405.4	42410.7	44625.4	40873.7	40173.4	36262.4	34979.6	37562.7	47705.5	33830.4	29787.4	34444.6	30970.9	34200.9	41295.4	39381.4	47930.5	52620.4	34792.7	46246	48533.5	35203.9	9520.84	17889.4	7938.35	24066.5	14303.2	11772.2	12709.3	10370.7	23998.1	16165.9	13365.9	6371.31	15299.1	28241	30817.9	13586.6	10626.9	8205.31	12789.7	13800.8	9565.43	5409.45	9238.35
c55bd4ab62ae8e90809c49bd36d3eb6526f92b72	186.017	782.547	26212.5	25340.6	37647.5	30626.3	26010.1	24525.2	28601.5	43725.9	35463.8	35030	43659.8	51148.9	26373	23210.7	23365.6	27684.9	27846.8	30892.6	27809.4	41566.7	23406.1	28117.6	40150	30190.6	0	864.42	0	901.149	0	0	0	0	0	0	0	0	0	1203.18	1998.76	0	601.966	0	0	0	0	0	0
81e4ae3596052820fcc453f23ee51ecdd2ee75d6	274.176	775.124	29968.8	29165.4	32268	32982.1	26575.3	39973.1	41803.4	29889.8	30251.1	28972.8	29783.8	33451.1	28917.1	25847.7	24699.3	27543.8	25334.7	25774.9	34401.3	44414.1	28444.8	27438.6	28213.9	27689.9	963.239	2083.34	982.908	2568.25	1287.31	1284.01	1891.09	1318.45	2264.82	1043.04	1084.14	385.456	1689.53	3366.11	6196.43	2641.4	1685.48	1672.85	1298.83	1466.53	1804.48	1133.91	1400.84
1a02dea750a92e3d0a6864b992c25199134543f4	110.09	785.994	28738.4	25605.2	27650.9	27677.9	27103.3	41522.8	32565.1	24012.2	26604.4	29442.8	29144.7	28407.4	25735	24650.4	23720.8	30369.4	28101.6	28736.1	23643.1	27079.2	26059.1	33047.4	29562.4	24142.6	0	0	0	0	0	0	0	0	0	0	0	0	0	0	0	0	0	0	0	0	0	0	0
e7da83fc14f8f394fd49f51e26578ea6934e7e36	475.733	780.686	25705	31076.3	40614.2	22458.4	36747.2	29919.4	24401.7	26474.4	38161.8	30939.5	31848.4	35055.5	35008.5	28609.9	26370	28298.3	26076.2	24853.7	33854.3	38391.4	23078	32001	31154.2	28196.2	1597.1	0	0	3693.33	1274.26	988.959	1489.46	0	3434.08	0	0	0	1499.97	2593.68	4721.98	0	0	0	1536.73	1281.37	0	0	0
0fa83e3e6fa417935989ad9dfde0b05b5989ff0a	400.211	779.552	30375.4	32319.5	35327.2	23954.5	31555.3	35290.4	23072.5	25609.8	35232.8	29281.7	31399.7	31543.7	40052.4	32061.3	29295.8	34170.8	29813.9	30107.3	38038.6	39559	37172	31656.2	30736.4	27424.3	3604.28	5642	1743.03	4720.98	3450.31	2617.97	3294.92	7111.21	7863.52	7456.88	3182.92	1238.75	6136.45	4070.26	6330.76	4826.43	3450.11	6338.26	3699.92	3183.92	3244.28	1987.44	2465.46
4c2a6cf8bdd97fecc65de9765b9879a1c947372f	85.1651	778.352	21997.1	22987	30564.8	24015.6	32336.6	31857.9	27761.6	18138.9	28161.7	21721.2	33449.8	26184.6	20176.3	17740	27292.2	22854.2	29003.3	21896.5	32376	31941.8	26402.4	32352.4	39512	25391.1	6680.65	10946.2	5446.69	12340.5	7440.83	7958.04	7663.71	7137.12	13230.5	9258.33	7588.12	4363.52	8093.33	17476.2	16059.3	8103	7159.66	5697.15	9681.73	7951.32	5691.03	2641.63	8234.13
0c539afcbdff64d80f915d80066d8a9d06e21f63	745.373	780.402	7358.84	23873.6	29676.3	29928.3	27775.3	25363.9	26907.7	22817.9	27995	26525.7	37064.9	39493.9	26367.2	24808.9	31138.5	32792.8	25545.6	22316.7	30115	32060.5	21516.6	35323.8	24061.2	19851.4	0	0	1002.77	0	0	0	0	0	2239.11	0	0	0	0	0	3435.18	0	0	0	0	0	0	0	0
54afef51af924d9c35479d023090f8138bcc35b5	85.2015	781.106	25178.7	23799.7	25270	20412.2	21244.5	27579.9	16369.4	20942.4	29718.2	22828.7	20433.3	37532.4	21575.7	27536.7	20343.7	34371.1	25536.1	17055.5	27047.1	27043.5	20203.4	20093.7	18641.3	20301.9	0	1417.32	0	1745.5	0	965.552	691.971	1277.68	2782.87	1312.68	1331.37	1217.07	0	1188.91	1772.21	1680.87	1125.41	1738.01	1047.53	0	0	0	0
1813e5e53e1ae1e3fef371dd0ca61e4f15f8cbd6	132.117	790.08	29314.5	26032.8	24386.9	29137.1	25078.2	36071.3	34629.5	22944.6	22889	21643.7	25507.7	28144.9	34288.5	25591.1	27940.8	28187.3	30589.3	24720.3	29279.3	35603.3	25019.1	28097.4	30098.1	29442.3	3720.5	5165.31	3783.05	5420.15	5333.89	4188.69	6218.96	4131.06	5183.87	3806.5	4360.08	3747.2	4268.46	5928.81	9874.43	7114.57	4051.41	4095.76	5235.34	5282.3	4568.04	4138.06	5058.39
bc3fde07a9181932e88826687bb605e3e940e1bc	87.1654	786.052	17412.4	18092.4	21149.3	18105.8	20434.3	24193.7	28175.2	18833.9	13898.6	18983.9	15741.3	23263.2	19286.6	21480.3	19255.9	17986.1	20119	17997.2	19799.5	30778.6	20905.5	21684.3	25843.3	13965.9	6331.73	10272.3	6159.65	12081.5	8986.59	8751.9	12084.8	5692.92	9193.85	6206.65	6453.22	3676.23	10208.3	11815.1	27667.2	12759.5	8336.02	6318.17	9435.52	8092.36	8102.4	7281.41	8942.73
c8736b043ae0a8e8b062f5f3bd3a3e3c297c7d86	131.085	777.512	17009.3	16480.8	15406.8	18455	19702.4	20037.8	21602.3	13839.3	17606.9	16853.9	16429.4	18079.2	16013.7	14580.2	19058.1	13153.9	19025.7	16302.7	21693.9	20854.1	21035.3	15916.9	16955.2	18345.8	1981.02	2460.37	1892.51	1559.71	1412.91	1934.51	1498.61	2080.9	2392.94	1428.73	1249.91	938.274	1530.51	2784.11	3289.89	1758.02	2224.58	1352.33	1492.69	1228.48	1364.15	1705.66	1438.27
c6dc031da99651d652cf4ced59df9861bfb7af57	131.062	779.123	13388.6	11951	14781.8	14762.4	14248	15080.4	14461	11313.3	14187	13613.4	19781.9	12017.1	14121.8	11062.7	13977.7	15270.9	12302.8	12868.5	15258.8	21075.2	18650.2	17029.1	17046.3	14641.6	3167.23	6526.08	3076.82	6947.44	4803.08	4043.45	5720.91	3403.45	6444.98	4544.62	3631.73	2484.31	5669.99	8733.9	7801.72	3925.84	3235.26	2867.73	4840.4	5096.85	4307.47	1703.3	3665.23
a197679f6aea47ed6e1ff327342520b1b229d0cf	85.1822	781.342	12476.3	8501.04	12567.8	8139.46	11110.5	7926.94	7841.11	13354.2	12057	11244.2	13953.3	14778.2	7847.72	9757.83	12768.8	9537.55	12512.7	10466.6	12624.7	17256.3	9654.86	7855.79	10651.6	8539.13	1047.21	630.99	739.808	0	868.088	833.611	645.58	1035.37	972.981	1203.93	989.211	379.651	833.043	0	1040.18	1219.12	979.105	1248	639.439	1103.44	632.471	709.333	1181.54
5d5e603d2204255ab452c9ef60c8e1d229ae9424	371.327	274.817	291577	252953	92190.2	209591	1.90444e+06	1.24554e+06	315594	450866	0	117121	581968	150721	3.96621e+06	783228	703231	524498	341834	237566	318048	51615.3	40734180	14683814	4.91987e+06	445851	130601	198179	114203	95313.4	135689	171650	182715	146122	181340	290358	124794	0	143717	139675	235207	259014	116610	112020	174482	103890	119495	131008	148867
379d20dae7a8f6851b32d856c185ff44ba7f9da5	268.104	544.246	17874518	14493272	19697678	16102967	15953751	20937050	19385430	24910906	24174682	22627378	7.56425e+06	29440228	26715788	28823662	22295030	23935240	12265904	15695598	11784738	14873538	10709031	5944165	11658644	20148892	17561.2	19568.7	26664.7	83688.8	34993.4	38256.2	32459.9	28286	50559.7	35613.5	16285.6	0	27014.2	50194.7	55067.2	34377.5	16171.2	10178.5	17023.2	14447.2	19096.4	7527.1	14847.1
4c99926bd1e2e2d1e80a45b82edd5d56d32191de	269.107	544.448	1.96166e+06	1.61176e+06	2.15419e+06	1.79857e+06	1.81306e+06	2.25999e+06	2139185	2685870	2.64667e+06	2.53554e+06	840786	3.19829e+06	2.95321e+06	3.08469e+06	2.45043e+06	2.67244e+06	1.4117e+06	1.78084e+06	1.35563e+06	1643202	1.16697e+06	659493	1260619	2.22871e+06	1413.94	2169.14	2394.26	8279.33	3850.16	3988.93	2323.27	2989.21	5167.9	3295.37	1737.93	0	3220.71	5418.81	4761.17	3386.61	1543.49	697.221	1445.08	1605.77	1502.76	812.053	1513.03
a48b28c5e8ef0ffe9d3bd038b7131b4ce8b80def	172.061	549.525	138660	166100	154869	191082	88441.6	160463	151372	166934	174968	123688	167923	219618	169811	132346	140216	145593	131142	127285	176261	158762	124814	129915	142554	157292	4434.17	5945.2	4195.84	7515.41	4387.3	5978.34	5851.4	6997.27	10603.9	7999.13	4375.56	0	10490.4	8710.78	13191.5	7072.2	6241.48	5532.9	6142.18	4889.82	5077.45	3092.82	5132.6
aff563bc2cfbc3b3e83033c64a1ab26a33afb3de	270.108	544.747	109226	89921.8	118307	94977.2	100820	115752	110522	127406	147269	126475	43487.2	172613	161332	168561	138293	157163	70692	93385	78288	94810.3	63211.5	36366.2	64349.3	110519	0	673.685	665.874	1248.81	760.174	1015.33	1036.89	0	1272.27	887.795	0	0	0	1719.87	1912.88	1635.04	0	622.741	874.154	0	0	0	1032.79
50d097b3f3f1a3e866f57b8fe4ded2c126215e30	137.027	545.422	95908.9	85319.3	120544	119058	79815.8	125470	104254	121624	96459.3	84233.3	101911	147305	79570.4	77027.5	79299.4	117650	98841.9	90205.3	103182	98164.6	77225.8	79153	131288	107192	2532.21	2932.77	2057.71	4600.44	2257.43	3258.6	3526.55	3385.99	4053.25	2726.9	2944.89	0	4240.67	5210	7615.41	5621.97	2955.96	2681.54	2322.38	2452.57	2827.79	2041.31	3188.34
47776c5b867bc3e993c109c7fc34ce70557b8340	271.14	550.182	62329.5	50727.1	61975.6	65094.5	66062.5	89180	75989.1	79906.4	55110.7	63876.2	60839.3	69225.5	75054.8	53349.9	54782.4	75088.9	56571.6	64748.8	57908.5	57858.5	57968.6	50508.8	83138.2	74608.8	981.245	1187.46	0	0	1384.73	1123.97	0	0	1358.32	0	0	0	0	1960.5	0	1351.22	0	0	1420.49	0	906.712	0	0
26d977d81c0549af5e17e5740e998c64f1ae151f	119.057	533.207	53149	45526.9	57407.6	68465.6	44080	59822.9	59299.2	77040.9	50146.7	43914.8	56604.4	63754	45892.5	45191.8	44072.3	58678.1	54089.2	61174.8	60665.5	54288.1	38220.4	43620.5	66926.1	69591.6	1653.27	2191.72	1867.87	2691.54	1786.42	2315.62	2385.11	2262.41	2960.19	1593.6	1851.07	0	2229.06	3075.02	5140.96	3656.85	1976.54	1972.63	2210.59	2230.95	2014.97	1833.26	2046.55
5fa57fb93c0359a5cfaea0a5954e1e18b01f8add	260.125	547.617	30376.2	26339.5	29370	26757	20937.3	25660.4	31801.9	34400.4	23397	21227.5	28896.1	29875.8	24922.3	24083.2	23159.4	30194.6	25475	29854.2	26582.5	29230.8	20598.8	18965.8	30233.3	24944.6	1556.24	2176.1	2129.63	2708.88	1557.45	1903.82	2227.86	2067.68	2256.72	1629.21	1485.77	0	2350.87	2574.68	5244.12	3543.51	2051.5	1432.05	2072.46	1340.62	2259.45	1677.02	2060.76
ff5d1c802b7f61406eff27d4f347107631d02aaa	271.111	544.055	18331.8	14458.7	14279.7	13177.7	14945.9	15446.6	16208.9	25281.7	23027	21101.3	7408.46	23701.7	22392.2	19647.8	18996.9	23808.7	12632	13356.1	12454.8	11303.7	7480.56	5503.24	8442.7	18929.9	0	0	0	0	0	0	0	0	0	0	0	0	0	0	0	0	0	0	0	0	0	0	0
75541e848d340b4d8463c4a66be90e673d98ea2a	221.129	555.619	16528.1	14990.6	13429.6	18485.2	19625.6	16240.4	19027.4	15932.2	19110	15430.7	14612.9	21155.1	19594.3	16265.4	18214.3	18395.2	12887	17965.1	16458.3	15596.2	13558.6	16798	17079.9	14882.1	1105.74	1957.1	1084.59	3087.89	1976.6	2613.18	1787.58	1393.41	2113.68	1987.07	1918.35	0	1878.93	3644.98	4510.49	3581.34	1632.92	906.768	2340.52	2352.51	2017.75	948.002	1451.37
b1069decdaaccd92ff713d6e642d86a1580b2806	255.109	547.188	11619	11667.6	11410	13460.2	10085.6	10574	9298.36	15351.1	11758.6	11074.7	11783.5	14090	11028.1	10863.5	9163.12	12771	10029.3	10704.4	13742.8	12870	7323.83	11185.2	10515.7	13655.5	1833.7	2366.02	1869.34	3255.48	2363.97	2864.83	2861.09	2305.54	2916.04	2105.12	2091.01	0	2579.9	3523.73	5701.99	4424.29	2203.67	1972.53	2269.42	2613.05	2608.72	2113.11	2141.9
0d9198050503fb9b23ea3b83e32e86d30d74c2e1	73.0644	541.782	6687.83	8198.25	7281.75	9143.6	5187.09	5651.03	8978.16	3736.41	6287.06	7997.32	7690.27	8565.04	6500.83	7176.19	7598.38	8465.11	6642.79	9954.1	8383.74	8817.76	5789.08	5294.47	10079.2	8224.21	483.829	0	0	0	0	718.185	0	680.602	0	525.963	0	0	0	0	0	0	0	0	0	0	0	0	0
029ac22321d0b953cc6558aea457374cdd732a75	260.01	561.216	6440.7	8256.79	7570.88	7070.67	4997.24	6939.11	5623.69	9625.21	8997.74	8196.08	6674.82	8523.91	8571.53	5585.59	6534.72	6825.03	8017.36	9035.89	8449.61	8562.24	6280.11	6401.47	6950.87	6268.5	883.092	1026.43	1009.43	1426.55	1267.22	1412.31	1299.07	1356.98	1506.12	1219.8	1113.21	0	1656.66	1824.87	2695.32	1614.12	811.527	844.898	1578.66	1035.01	0	0	0
beee786c24e1c851023c86912a605f34e18111df	184.074	754.494	17256260	15061999	18658078	18528656	18334928	20069964	17737264	20587538	20119742	16142208	17009032	20389432	17734458	18626288	17103254	17995796	15309958	20733176	22458708	22272134	16657806	18552054	24709486	15799460	1.17936e+06	1.98625e+06	949706	3.08064e+06	1.76443e+06	1909420	2.12003e+06	931371	2.59021e+06	1478300	1.57907e+06	575553	2.02416e+06	3.91989e+06	5.89521e+06	2200463	1.44742e+06	945007	1.76379e+06	1.54125e+06	1319923	444664	1.38768e+06
2e591e38601fad7e72ffe9ead7ed39fefb728832	258.11	757.599	4.96827e+06	4014887	5572867	4.64715e+06	5.57437e+06	6144968	5695659	5.48949e+06	5.59435e+06	4.81185e+06	5.08191e+06	5.48926e+06	4725432	5143463	4.70489e+06	4.96515e+06	3.72215e+06	5193609	5940248	5722202	5184924	5352118	6.00659e+06	4.57051e+06	83962	117112	92376.9	147270	98350.4	105852	127066	66469.1	117516	109050	86710.5	44987.9	111642	140872	205919	127008	90051.6	107282	94672.7	94555.9	88825.3	74798.5	93295
52824cd51f2b30416654b175f6456014615bfb03	262.051	753.804	1.18511e+06	1.00316e+06	1.20013e+06	1.16027e+06	1109864	1.20626e+06	1.10091e+06	1.14413e+06	1.24618e+06	992736	936860	1.15606e+06	1215104	1064068	1.14399e+06	1.08374e+06	982202	1.1156e+06	1.25551e+06	1.33266e+06	1.10283e+06	1.22021e+06	1.45103e+06	931630	42038	96524.6	33710	160175	77132.3	84623.1	100711	39488.6	117012	64388.4	66966.9	17506.7	91564.3	193615	334651	113137	61705.4	37169.3	78930	66017.1	60079	15364.5	56994.9
c70364d8c0d77c4e62af024de82b9e5651a3bedb	185.077	754.834	916136	813316	1.03255e+06	993804	1.02233e+06	1.1281e+06	1.0046e+06	1.14173e+06	1065401	909890	894417	1.11903e+06	983530	985745	942159	946591	867960	1168089	1.20905e+06	1.22078e+06	911775	1.03556e+06	1.35831e+06	859731	62622.7	106788	48971.7	172873	95307.1	107231	112771	48346.5	144480	82003.7	85589.1	27810.7	109615	223199	319658	122075	74098.6	48478.1	96028.3	84151.9	72429.5	20693.9	73869
fd172d0c87fe2216ec819ac78b2b48ef762799b2	206.055	756.699	433240	363710	476639	343252	370095	416344	424885	403133	409007	376056	423448	407347	409635	428058	396802	340458	317129	358875	423349	475377	440277	428242	436765	785476	35845	107388	30820.4	159709	85763.3	95078.4	103544	36934	134648	64721.6	79286.3	36453.9	100090	213485	273487	116133	70573.2	36189.6	92199.7	74926.6	58075.2	18809.2	63855.8
08c420a5e1caf1172c0d9ccf0d671209ce9f8f6a	280.092	758.317	321628	362158	458811	396170	330916	371328	385102	370468	329860	397166	318463	305022	355756	424533	407824	330008	328005	367395	373717	423284	512566	412606	335470	732183	6608.86	13937.2	7716.01	19339.6	11887.6	15475.5	15454.7	7790.03	13825	14729.7	11940.7	8685.67	12631.4	16181.4	17348.9	12176.7	12777	11612.4	11354.1	10560.3	10016	6996.46	10755.5
9802d92f878f0bf82df2941cc65d74d7ee58a6c9	259.114	757.694	429954	335275	467149	402621	483696	548748	470912	475803	480258	427004	450414	443884	390552	446342	396162	419096	313491	459331	474237	501358	432604	478278	525757	377873	5904.47	6828.67	6213.44	10398.7	7012.69	7045.02	7534.45	4829.32	8040.24	7454.71	6689.85	3176.14	8980.8	8694.52	14546.8	7876.08	6113.79	7286.84	6693.06	6971.07	5360.76	5326.56	6982.05
9749e3f9166ea1b7f43423429dda2ff021ddeb51	148.097	762.56	392707	389758	447501	366614	362357	369556	423642	430626	441584	377783	343859	444720	369551	459768	405392	380750	359776	392118	492002	447837	371762	387920	459048	336271	4248.51	6167.51	3726.05	6307.08	4352.41	5993.52	4406.95	4857.3	7988.66	5832.44	4125.58	3680.8	5651.62	8789.73	11078.5	5930.22	5464.87	3600.29	4439.21	3740.33	3472.31	2140.04	4699.64
bf2b603c9cfde3181af6724e31ebb85c678f75db	161.056	762.514	274982	256182	303907	280717	278720	291983	312782	293770	255375	244318	245595	297740	283206	323652	291366	271929	242724	276553	314490	317470	286423	292221	290497	233936	4623.95	7544.1	4326.26	7331.37	4845.96	5550.64	6699.25	4652.18	8220.76	3631.84	4477.85	2590.89	5340.18	9251.12	12596.3	10037.4	5282.35	4758.98	4371.85	4451.46	5979.73	4035.04	5218.94
e5a9fc60549601a386c01a8fe7677965388851b8	321.129	750.596	228729	177231	220442	190847	218508	204618	236732	256909	220071	218821	236314	257238	225251	191956	205790	191888	193289	256509	259615	254794	206807	228001	280904	175224	1622.59	2854.81	2115.33	4268.7	2687.45	2770.03	3103.78	2086.3	4698.22	2476.78	2437.94	1302.28	3249.6	7143.57	9681.46	3743.93	3433.3	1554.57	4047.34	2366.62	3177.12	1536.87	2427.65
4b46c8fe7db08105f783a09ba5a8ea0839859b1f	104.191	757.741	183218	157970	189412	169818	193426	238343	198550	209849	209648	191435	196057	210385	175010	181409	183439	187646	152668	184472	212884	205607	184647	206381	199711	182500	7024.25	10213.7	6709.77	10717.4	8089.31	7741.15	9415.31	5514.18	8766.78	8890.43	6944.38	4239.85	7799	12076.3	12312.5	7694.81	7938.27	9124.23	8174.6	8380.17	6657.26	4671.25	8223.22
8a84fb64427f104d6d44d1af847b813a5ec96b6a	373.19	757.967	165512	130338	170089	142597	175701	234935	206495	170733	184238	178156	136887	212707	173135	177399	185625	196366	121913	168907	164631	198766	170162	201809	196852	147554	4454.74	0	3793.73	11550.7	5723.28	6423.25	6178.24	5091.17	9109.83	6976.68	6099.11	2105.51	6677.03	11015.1	13062.2	0	4267.23	3782.06	6132.47	5067.91	6119.75	1849.8	6824.96
c21d049534322aee151649c92df381c2e5cca254	186.078	755.235	113101	113567	147830	124908	126160	143438	147536	162450	152174	124939	123923	147652	124403	113060	120875	124887	108875	139879	184595	163947	115837	152845	202154	117670	8873.35	14554	7395.4	21393.1	11431.1	15963.5	14377.2	6861.41	18646	10099.5	9857.96	3861.61	13556.5	27557.9	39128.7	15212.6	10319.9	7105.88	11700	10535.1	8244.8	3269.94	7753.96
7e30b135cf6e9ab3bb401c3d2f4143691840a52d	763.384	761.924	120165	84669.1	144575	101997	116867	186369	159519	113757	129735	108356	109981	162138	108577	126228	129456	134222	92799.2	125086	136472	149606	141689	127837	166357	98582.1	2099.86	5297.61	1849.17	6696.4	4072	4392.58	3831.77	3024.46	5288.72	3986.81	3339.59	803.854	4458.72	6859.57	12638.6	5912.8	3396.11	2134.91	3727.17	3570.42	4746.04	947.026	2361.32
659f7a16237f90b98460cf4a665c1f89a818d577	324.059	757.767	85819	86918.9	105072	85514.4	96031.7	97412.1	96529.5	79095.5	64228.5	67072.7	131601	72451.4	56300.6	50066.8	63106.4	49677	88971.4	117779	140155	118868	118904	129382	140540	71178.6	0	0	0	0	0	0	0	0	0	0	0	0	0	0	0	0	0	0	0	0	0	0	0
2d1692f6ce82d92c3da377823fb88a7d83035d34	428.037	728.253	69262.6	57691.3	70262.5	70429.2	82184.7	82883.1	92370.7	77024.8	78851.2	64852.8	97535.2	77328	47117.4	43327	61837.8	52083	72964.7	95422.4	98820.4	84077	81263	84503	121023	77686.4	4849.92	8873.19	4426.08	11349.1	8620.62	8531.92	6908.44	4568.54	10146.1	5855.12	8085.17	2284.96	8075.48	11421.6	14092.3	7203.93	8436.49	4444.85	10257.2	6907.46	6891.45	2251.7	5740.41
3da744ecc989dcb8e25394a216401e0e6526b1bd	249.145	767.264	88258.5	77683.9	81278.9	71966.8	86006	104093	93259.5	83666.4	82237.9	70919.5	63145.8	115842	67047.1	78381.7	89793.1	76305.2	66153.9	85576.5	82442.6	82997	81729.6	83592	87515	62813.9	1504.46	2129.15	1317.48	3231.55	1827.04	2130.01	2396.19	1337.91	2980.8	1930.62	1473.39	884.903	2052.33	4227.93	5722.01	3085.54	1520.67	1310.2	1858.93	1326.57	1546.65	837.497	1545.44
23ff594730f1f32ae1711526e41fedf0300fcec1	86.2152	754.815	83804	81349.5	100489	85570	81801.6	92111.2	97568.3	95750.1	108210	83847.5	87529.2	105618	75171.2	81931.7	77544.6	78540.8	77864.7	104171	95202.9	104336	80555.2	94268.2	98111.5	98595.3	9014.96	13986.2	6772.19	22705.6	10655	12181.8	12714	7049.22	15892.8	8585.69	8990	5302.82	11384.2	21690	34391.4	11661.7	9925.48	6849.4	10537.1	11259.7	7931.5	4559.46	9446.92
f32c6c109998d55d3e578a094f3b3142ad82b338	319.114	757.819	70220.5	67539	87007.3	66128.2	61910.9	67690.5	60458.3	96410	73400.6	72985.7	84490.6	80627.4	68289.7	65170.5	62426.4	72696.7	75236.3	91328.5	97230.9	101876	63109.1	60524.1	90039.1	55663.1	0	1781.67	0	3263.93	1303.01	1402.02	1820.31	1093.67	2947.05	1430.18	0	571.561	2639.93	3301.96	4390.07	1919.47	1213.46	1260.58	1766.92	1618.77	1344.58	0	922.795
77f259d8d2936f930cb1df142cf184037c8bd9eb	218.114	753.39	72816.1	49846.4	77939.2	66068.3	66494.9	69693.7	62937	75361.2	81064	55805.3	68787.5	69296	77052.3	58209.9	61480.5	62657.1	57825.5	72567	89577.5	72487.8	65943.9	63276.6	100718	57769.9	8880.97	13238.7	9229.76	19564.1	10324.3	12872.6	13888.9	10640.1	18127.6	9113.72	10275.7	6946.25	13710.9	17891.3	33194	21329.5	11493.5	7769.61	11932.5	10654.6	12730	9307.8	12288.3
a2bb9118c8f38bbc2fd3036144c71c679fe4b2fd	318.08	764.864	49530.1	55024.8	72416.5	40604	53594.8	53919	57072.1	88640.8	66605	63819.9	68537.3	78043.2	62009.9	52799.8	49613.9	41805.4	50947	49876	75452	64441.1	48191	60382.3	60810.8	29064.8	2534.07	5175.71	2297.49	7934.25	4173.85	5711.93	5160.73	1901.83	6803.71	3537.82	3866.79	936.043	4530.05	10962.9	18982.1	6205.28	3553.84	2242.95	4892.68	4018.91	2718.26	1187.75	3043.55
58e26f8d3f6424b4ce4e737ddd370a6e418bc945	247.14	760.646	63699.1	55694	69230	65190.6	70716	81724.8	84211.8	69319.8	64317.5	62975	59377.9	81068.1	68046.2	76923.3	69760.2	82108.7	57692.2	64189.6	77012.1	73760.9	66180.3	77412.5	80316.7	61659.6	9110.61	12768	9668.52	14871.1	11574.4	10467.7	15283.6	8889.66	14310.2	7979.07	9696.6	7817.99	11801.7	14833.7	25576.4	20204.9	9793.84	8023.52	10737.3	9407.67	11029.5	8226.3	12696
e907a1ebbe8cae0d3b44218dc4e3d4578e1db606	382.195	757.698	54763.7	42378.3	54894.5	58882.3	76781.8	76962.8	84191.2	57920.1	60779.9	53739.2	49065.6	62053.4	53114.8	72634.4	59880.3	64437.6	40822.7	61323.1	61406.2	64140.4	59421.2	74473.1	71739	53129.9	2060.8	3413.17	1579.41	3701.49	3588.07	3083.28	1911.1	1776.88	3902.88	2143.34	2209.24	734.57	2643.37	3485.87	5264.41	3255.18	1951.46	1585.15	2051.34	2844.21	1463.28	0	2644.01
df780c76469f96da00053c4dcd520385ff37fd67	373.692	758.556	52463.9	37312.2	52481.5	46753.3	60154.9	70291.1	66886.5	54203.8	51696.1	63546.4	38679.9	68808.3	52274.9	53770.3	62968.2	55419.9	39987.2	56413	53319.8	68282.3	52863.4	62190.7	58744.7	61301	2035.82	2562.94	1615.13	3006.12	2346.95	2755.26	3082.89	1749.15	3587.58	2301.91	2066.7	978.015	2371.11	6107.71	6675.28	6795.55	2022.4	1721.17	1992.94	2011.48	2087.41	803.784	1351.91
09b40d63b9f8e58e09842e6d0f70cd589f506d1a	367.14	755.609	38205.5	34972.7	56340.6	39643.2	47338.5	46727.9	44646.9	61188.5	55958.9	42024.3	48206.4	63416.5	40701.2	51921.7	42962.1	42108	27222.1	50242.8	67305.5	48173.7	41343.4	40784.6	53221.6	31014.5	0	0	0	0	0	0	0	0	0	0	0	0	0	0	2398.35	0	0	0	0	0	0	0	0
29687406d6b44ee4c2ed46e48d19375092790496	263.05	754.289	41651.9	34281.8	40390.1	37450.4	45058.2	51085.8	40396.2	36336.2	44286	33796.5	32349.1	39077.9	46212.2	37657.9	42214.5	37839.6	37784.4	42670.2	52445	44658.3	42941.9	32965.3	65244.4	34481.3	1422.22	2952.48	1524.32	6697.01	2385.56	3033.69	3161.14	1539.66	3982.51	2035.99	2488.91	630.415	3309.42	7166.56	11548	3970.88	2973.51	1292.74	2543.82	2869.27	2262.69	858.427	1731.56
f4a849a80968216f9ee6c94b6db78d9571408c0a	260.114	758.035	46512.5	36182.2	54225.4	43781.8	50733.7	57587	51413.6	53714.2	52711.3	48058.6	55931.1	55696.8	40833.7	44505.5	45408.7	48257	42058	52427.2	56126.4	49517.7	56330.6	51534	63553.6	43546.3	0	0	0	0	1254.67	0	0	0	0	0	0	0	0	0	0	0	0	0	0	0	0	0	0
eb0cc15e35b4d3bff0554675c12f204507d043ee	263.054	754.22	41974.8	40594.1	45038.8	47330.6	43354.6	47732.3	41530.7	47788.4	56067.1	41184	40123.8	44702.8	50688.4	55427.2	46380.2	49125.4	35023.6	42091	61573.1	48251.4	47196.5	57034.7	59677.2	34796.2	1691.91	4455	1764.33	5392.62	3192.8	3482.9	3869.9	1683.96	4791.33	2406.41	2453.25	920.627	3009.59	7110.59	14708.7	4054.25	2505.68	1084.87	3366.56	2456.11	2728.96	924.69	2259.44
21492abc9c9d68a3f932b29eb685c2cd8530e971	185.07	754.827	40583.1	39674.8	49843.9	48771.2	44230.6	48721.6	53416.6	54908.4	48304.2	42427.1	40516.3	49837.1	48181	39837.4	43714.2	51154.6	37014	46916	59620.1	56360.9	39042.1	45122.4	56205.2	47491.9	2950.41	6282.72	3538.24	7475.86	4052.55	4973.46	5812.74	2918.25	7526.05	3786.45	4840.55	1207.47	5098.19	9190.44	14450.4	6311.29	4542.78	2258.49	4510.83	4228.46	3859.45	1469.58	3770.71
fb8059cb04be6cd358a75a7a234178545e20cb32	785.366	758.906	42197.1	34263.1	38242.4	33165.8	37434.1	45730.3	39904.8	31912	36498.4	43369.6	35654.4	40998.3	35099.3	56496.1	42522.7	45344.5	36757	34831.9	33378.1	44346.5	45931.1	47876.1	26017.8	55645.4	0	2065.39	0	3564.37	1409.02	1555.14	1950.82	0	2356.16	1180.11	2034.46	0	2141.37	4139.36	5915.01	3152.96	1312.12	0	2105.62	2528.62	1926.7	0	1964.14
f209fb33a9b9017ff55f8184f51b2e9fad098f40	222.029	754.887	43992.3	42787.1	48368.1	29796	40332.6	39312.2	44435.8	44923.4	45431.5	46293.1	48099	37354.7	44680.5	46859.3	46966.5	44276.1	31025.4	39854.2	43941.4	54913.6	47146.6	54491.1	36686.7	42473.6	4783.65	15744.3	3994.05	24486.6	11978.3	14200.6	14181.3	4758.36	18304.8	9627.8	10631.8	1468.4	15535	29447.1	29520.2	16540.2	9109.41	4651.29	13544.9	9731.93	6048.7	1505	7341.96
3e6da22e513ed952868c96d537076445912d2fb9	340.028	752.519	44382	38275.1	45874.1	40224.2	41028.8	48030.1	36011.7	40885.8	49027.6	36848.5	31437.1	40698.5	45984.1	46431.4	45278.4	40405.8	40164.3	38922.1	46806.1	38363.8	54531.7	47686.5	50244.6	26268	0	1955.35	0	4547.51	1036.88	2004.48	1759.2	1275.93	2757.94	1183.21	1157.89	0	1766.96	5711.5	6891.81	2555.63	1706.28	933.148	2258.44	1506.66	2046.76	0	1014.19
c92e4e45eb43cb7576e8e0bf2033fe943938ac14	214.119	752.915	42565.5	36914.5	52160.4	47837.4	39002.3	49917.1	38863.3	43616.5	53952.8	41127.6	33458.5	53068.1	42381.5	41670	44732.2	38538.1	31929.9	41911.1	48125.7	52776	43629.8	46569.3	46570.3	36599.4	3087.97	5334.24	2494.17	9200.77	5482.63	5463.44	4879.92	2605.9	7866.53	4444.54	3304.55	1265.47	5335.62	12133.7	16020.4	6452.32	4345.15	2883.18	6802.9	4092.44	3132.43	1506.65	4306.13
331655c14cf8d4769b3697c529bae36cf55a8b0e	213.123	761.421	38049.9	34059.2	49468	42509.9	35113.5	41810.9	46347.2	42183.6	44310.5	42836.1	35476	50499.1	36208.4	42072.2	36671.2	39384.4	31805.4	40597.6	43882.8	36668.7	37620.2	40056.6	50591.9	24622.8	0	0	0	0	0	0	0	0	0	0	0	0	0	1689.22	3245.49	2177.85	1001.23	0	0	0	0	0	0
3764eea8a160b92d281b6eb656fa5847df4fd97a	125.029	754.773	33757.1	30576.5	36357	38845.3	34549.8	40715.7	39001.5	42219.5	42224.4	37292.7	37616	43244.7	30595.2	37841.8	34324.8	36222.1	38155.8	45930.8	47008.4	41439.8	30747.8	39092.9	46028.2	35369.9	2674.21	3753.1	1877.93	6376.08	3229.07	3472.8	4718.05	2190.58	4243.98	2574.43	2808.65	1212.23	3576	8634.83	12154.7	4771.97	2482.44	1507.82	3191.07	2774.44	2816.74	1206.67	2261.71
d58cc44fbe62ffeb8bcafb42d4220e4c8edce9bd	264.048	753.62	31582.4	25130.4	37745.6	36456.7	42419.4	33351.2	30766.6	38166	30128.3	27860.2	31187.4	34071.7	36510.8	34081	33110.4	34339.7	31149.1	31666.8	37698.9	37213.9	28922.1	35070.2	40009.9	25703.2	1602.72	2586.39	980.257	4605.7	2474.13	2248.22	2728.59	1082.23	3452.77	1299.43	1815.81	917.086	2929.57	5238.85	8448.92	2912.34	1572.86	926.125	2593.39	1891.54	1467.18	0	1538.58
042ea0065dc1a090e8581917a615f06fb2e1c3dc	393.186	759.21	21030.5	18954.3	26444.8	17153.2	28627.5	33277.2	26543.8	19026.4	26662.3	23821.7	18288	29296	34608.7	41505.8	27865.5	23502.3	23521.6	20656.8	20686.6	29887.7	33077.4	35983.3	22806.4	41748.6	1859.11	3227.57	0	4055.87	2859.61	3003.96	2285.66	1740.71	4810.31	2563.25	3339.02	1913.9	2689.35	4897.99	3792.05	3226.45	1980.58	2541.56	3937.63	2023.55	1461.43	0	1896.62
d06a0830e2544e511a7fa75fa7809d337ef53f2b	207.059	757.036	21029.7	15854.1	19741.1	15905	17697.4	21515.6	19043.6	20423.8	18649.6	18109.2	18409.2	17812.5	19408.5	17992.5	17996.4	15899.7	19465.6	16558.6	19524.3	18614.7	16508	19553.4	20679.6	40228.8	1822.43	3877.18	1651.05	7234.23	3630.23	4106.4	5876.6	1544.19	7135.91	3559.22	3462.4	1988.4	4949.2	9279.01	12522.8	5373.47	3056.13	1619.35	4569.75	2950.1	2856.67	731.535	3058.8
f9dd8d7074730dfdc02003ea2932c6895d3eda1f	284.033	757.498	34844.2	26498.2	32883.1	22221.2	28392.5	25978.4	22018.1	25036.6	23535.5	25577.6	26988.7	25898.3	26171.8	33018.9	30485.6	22131.7	23599.7	26861.8	27808.5	30837.7	35540.9	34155.3	23744.6	30961.5	3656.75	7353.52	2724.93	12642.4	7192.48	7871.77	7747.49	2969.36	12717.4	4914.85	6758.34	1821.2	6679.49	15179	22348.9	9393.12	5261.84	2974.79	6973.34	5498.06	4540.61	1844.91	5591.16
c5a86de59ace9b936fa5f0e9d94e0d39c53612ce	190.082	762.348	25011.1	20450.9	26428.7	23347.3	22938.5	25712.5	25253.4	25623.1	23435.3	23828.2	24383.1	28707.5	25739.9	26613.8	25465.9	20743.3	21470.7	24513	34045.2	26228.1	26488.4	27824	26501	22897.1	0	0	0	0	0	0	0	0	0	0	0	0	0	0	0	0	0	0	0	0	0	0	0
d9f8e95c2b96639a3da9c96c0d2f7c0ced6f6f44	322.133	750.64	25345.7	24551.8	23393.8	21432	24723.3	28129.8	28824.1	32777.4	25224.3	25078.7	23772.4	33798.9	25914.9	21342.4	27885.2	19890.6	24825.8	30728.5	30530.7	30434.3	22271	26765.3	33805.9	15260.8	0	0	0	0	0	0	0	0	0	0	0	0	0	0	0	0	0	0	0	0	0	0	0
840e32a4d3ab733a26e2547a650adc6c60647b9e	343.112	750.882	23555.6	19393.7	19013.2	14900	20850.7	19898.4	28836.4	29674.1	24973.2	23034.2	22895.2	26472.9	23636.7	22591.9	19402.8	11391.3	20716.6	21466.1	25174.6	25822.2	17476.2	22828.4	32303	17222.7	0	0	0	0	0	0	0	0	0	0	0	0	0	0	0	0	0	0	0	0	0	0	0
ce6291653172e1a93dffb913c5e0fe6480304efe	164.055	753.578	20220.7	13346.1	19974.7	20296.7	22529.3	23027.3	27900.9	19340.5	15775.1	18254.8	16968	21926.6	17650.8	18768.3	20239.6	21567.2	11593.8	19791.8	17839.9	17762.4	15966.2	19548.9	23206.7	12810.4	5070.21	7650.84	4989.95	12684.3	8316.73	8311.78	9051.25	3912.15	9921.92	7732.01	6283.71	1885.99	9498.61	13482.5	21916.9	9912.9	6251.93	4033.93	8691.5	7516.93	4843.74	1769.76	5318.69
79456234e3b84b5c5d7f5638f3ba986ee84fecef	425.045	764.981	13812.1	12454.4	17024.5	15809.4	14733.9	14623	16716.3	21378.3	13742	16120.3	16835.7	18819.8	14314.6	17007.8	14929.2	12775	18706.8	24094.4	18889	21570.1	16576.2	14599.1	19859.1	16194.3	853.669	1114.79	0	1616.77	949.786	1479.06	1675.47	0	2157.52	0	1344.58	0	1127.07	3164.35	4044.15	1278.44	1210.77	615.982	1363.53	0	1020.51	0	0
e75ae9f58033dec7678754c104370c103e85048d	297.101	765.567	17055.4	17254.8	19391.3	15107.5	13348.4	13183.6	15685	20491	19179.1	17667	15661.3	19461.7	12834.4	14479	14008.2	13791.1	15816.9	18557.6	20302.3	19805.2	13608.4	16387.1	21574.8	9951.28	1202.85	2561.58	1172.58	2917.93	2083.55	1966.73	2056.84	1420.19	2908.29	1797.53	1602.05	0	1877.15	3705.95	6620.97	2205.87	2144.89	1363.16	1691.89	2125.74	1344.27	0	1190.25
130e8d6373ef1f34735b83c3fc91c0bc49c2c17a	264.055	753.362	13017.4	11021.7	14596.9	16196.9	12930.1	13306.6	12941	13965.5	17276.1	12366.2	13855.5	12723.5	13229.4	14303.2	13455.3	13477.7	12067.9	18775.9	15800.6	14423.9	12282.7	15537.5	12385.4	11633.5	0	1361.36	0	1800.29	917.564	892.781	1413.54	472.084	1481.96	1030.95	0	0	900.093	2475.13	4196.48	1840.58	978.831	0	1428.97	934.26	898.265	0	928.422
83a555613b8f284e02e565001af47c1427628828	290.171	751.532	8384.94	7888.58	11486.2	7819.78	11929.8	8464.64	8747.11	8833.51	12348.5	8546.67	8724.09	8710.22	10247.4	10146.8	10058.1	10490.7	6728.73	10319.8	9173.66	11479.1	7834.54	7988.93	12720.4	8846.08	1114.65	1605.1	1162.62	2056.82	1573.94	1601.51	1968.75	1381.51	2864.81	1365.8	1203.26	0	1153.62	2697.97	5995.9	2779.8	1350.7	1608.26	1858.91	1289.76	1966.01	906.31	1247.19
4d8add50fbff8a7d94d9ff1335f7ec18e47daeea	136.062	572.813	10902996	7249026	9139858	9015079	8265970	9939649	11694935	14805630	16591024	15362052	1.64134e+06	16972208	17949704	19329278	12474199	18998574	4.57856e+06	8047309	4198664	4817707	3060155	1.48645e+06	3.73146e+06	14932681	1461575	1.57124e+06	1.63469e+06	2.49681e+06	1.65202e+06	1.73232e+06	2.22756e+06	1.39273e+06	1873602	1.24964e+06	1.39783e+06	61696.8	2.42551e+06	2.63866e+06	3962599	2.79194e+06	1.54121e+06	905403	1.80886e+06	1.29122e+06	1.81612e+06	1.34192e+06	1.96686e+06
bd5965c02497cda7b75d7af86df98b81ff4cf55d	137.065	572.506	585292	402283	477809	498257	213253	434849	648044	809018	883258	859765	82894.8	614412	522481	308339	686160	785487	247190	443391	231253	253372	166578	72794	197373	480681	80296	81194.3	84527.6	142156	86154.8	96387.3	115971	70954	100046	65002.8	77557.6	3422.8	127842	138324	212507	151641	83318.5	47291.5	91499	66256.2	98921	70904.7	98308.8
4c252aa9d2f7334cd46e1037d4f32183d1eff7d1	137.059	573.044	180070	123913	139366	162424	129935	168067	181295	238524	281858	245960	23624.7	283599	304194	314735	194663	307267	73689.9	128073	61413.8	106657	51582.4	24189.4	61780.2	241131	21620	22624.1	27137	38661.1	24785	31001.3	36671	21081.2	29040.6	18337.3	21465.6	1276.68	34933.8	41040.3	59872	42573.8	20475.5	14375.7	30049.9	22128	26784.8	18663.4	31447.4
1b7bd1705e6c5f69ffc50620ba7c33c0189b3639	195.113	570.65	40161.8	33877.9	43679.6	42783.9	39018.6	40801.3	47801.7	40067.5	46977.7	34690.9	36527.9	42186.2	43819.8	39467.2	40796.7	64122	30856.1	48656.9	30492.9	37148.2	30013.2	33543.1	45492.9	49980.9	4661.1	8044.37	4745.67	9900.93	6389.97	6342.21	6028.85	4779.49	7801.27	5238.3	5334.9	0	6701.28	9916.74	15170.4	7523.08	5197.5	3420.44	8342.98	4751	4468.55	2155.23	3773.39
a60f4a01dcd0fc9e7e6863a7fd76c01b88f1a3d4	255.109	581.186	23224	19769.4	19205.8	19480.7	19619.1	22504.5	26697.8	24278.8	19128.4	24932.8	20993.4	24661.3	17521.4	19149.9	21531.5	29616.7	18464.7	23581.6	20666.8	20213.2	18365.8	19805.1	23388.2	24269.6	1026.01	1379.68	1146.76	1625.85	1353.42	1677	2219.23	1249.98	2114.18	1116.41	1265.09	0	1915.81	2134.17	3150.94	2260.79	1572.38	1422.47	1386.36	1582.48	1681.88	1241.21	2141.9
83590269764cdf297620c9584f7ccf7a26605d39	285.124	567.88	19160.1	19804.7	26895.2	16964.1	21197.1	24792.2	22996.6	26248.4	26444.1	22795.1	20075	24969.4	22701.1	22509.3	21562.1	23108.2	20408	24841.8	26757.4	19779.5	19273.3	18674.6	24313.7	21314.7	2943.43	3088.43	2127.92	5632.53	5185.13	2950.95	3528.86	2334.44	4207.97	3012.78	3006.39	0	3730.5	5954.77	8011.71	4625.71	3478.31	1292.15	4199.31	3329.11	2581.55	0	1941.3
d918b5f4597633cc9d2149a3df2a647d0fe2cd95	235.119	448.293	6.01598e+06	3.38417e+06	5704644	5.99434e+06	2667780	3.19569e+06	4.75075e+06	3.96911e+06	2.68467e+06	1.99274e+06	3444097	2.41109e+06	2.64104e+06	2527608	2.02989e+06	2.68004e+06	2.76351e+06	2.93095e+06	3.1414e+06	3.45479e+06	1.82221e+06	3.13813e+06	9304610	4727202	5374430	7283571	7.23083e+06	8987103	7020368	8191288	8435823	5.73723e+06	9092795	4.72112e+06	5.80528e+06	14996.1	7.84959e+06	9235544	16830306	12581239	6613114	5.34755e+06	6418554	5972450	7328474	6.06425e+06	8590555
d8d80967add0695165191fc187435137c8979237	236.122	448.367	719049	410221	665555	716895	329835	375253	558470	464709	315301	220436	413029	284473	312580	302957	239396	310679	316487	338923	365585	415659	197594	369127	1095263	564694	636568	875079	864637	1.09662e+06	841416	1.00006e+06	996525	676221	1.0774e+06	555908	679490	1780.53	948790	1.09466e+06	2.01961e+06	1.5133e+06	797250	651789	779580	718817	872664	722762	1.03603e+06
25b3ab01aa51895244d388a98045d87e9a3b7ed5	251.15	445.563	900033	679339	838766	1.05315e+06	789824	816363	946825	780964	681524	730032	995431	708836	691679	716928	728669	765002	655375	694777	729002	765228	258811	562117	1.05955e+06	740026	896427	989120	988606	1.19862e+06	936925	1.03618e+06	1.16627e+06	865596	1.19981e+06	857496	971401	2168.98	925299	1.1865e+06	1.61685e+06	1.46256e+06	851672	806562	957523	860267	1.0185e+06	854132	1.09872e+06
431ff1957ee6fdc1c2a50c3ed54545c9a8094bed	199.108	446.525	234566	115737	177459	224017	116428	126587	179273	120114	47638.2	73616.3	159289	95977.6	98301.6	91630.9	81299.3	102091	133756	101732	108906	138425	45682.9	111973	249064	148677	301511	319486	318282	259772	284748	297367	337329	277015	367635	285397	316151	571.175	283817	351108	434674	474111	257655	251000	296678	246535	21801.3	260118	379828
0e1f2f22d776b7b6d8a8377e411980c7bad7a490	155.082	445.707	138494	70321.5	103728	130966	48418.8	76328.6	98803.4	79338.6	38189.7	30220.6	94575	38975.6	39212.4	44642.7	38937.4	56439.2	60417.8	49024	52961.3	76849.3	13357.3	42867	143008	88975.6	209062	215309	233005	256166	220113	218286	219073	214069	236926	219258	218815	0	215007	218106	321342	308190	178607	182965	190122	175693	201157	197612	238574
cb5ea86e637cca48a053537c2ea0d556b4f9a2a8	276.135	447.541	159608	96289.9	170471	145345	95264.4	103640	130922	107845	106814	95919.4	91267.2	95674.6	95609.6	98725.8	84188.6	82865.8	86016.6	95762.3	117542	116896	72609.5	103884	201397	139809	114625	140941	125954	167226	125134	150313	164123	96142.3	159326	94694.4	116696	378.112	145585	186360	306810	236059	129070	109117	116523	113311	157313	102166	161319
e01c207d84569ab2cd03bae49e62a2d580593cd4	298.117	449.051	155314	119593	130297	159883	142000	121454	156471	137878	107791	110704	147628	121313	126436	126010	100735	117168	108991	118122	113909	110372	84002.8	126075	195690	144177	119188	144264	149827	167605	162981	176751	175345	138129	188331	124940	137173	0	166252	190674	213943	226683	136788	144241	154192	131146	142257	142788	146709
3445dbb143984cdaf88a79be69b55b46ebda1b47	236.116	448.271	67935.9	42214.4	75127.5	76867.8	34081.1	39828.5	60436.3	54599.1	29563.7	27122.7	39652.6	31996.2	29312.5	32722.4	25409.5	35292	33193.1	35630.8	38803.9	46058	26678.1	36608.5	118230	63296.7	72900.8	81443.3	88036	106267	84845.6	97244.8	99289.4	58902.3	114008	62122.5	68892.1	0	99342.7	119236	196850	157582	83452.3	74035.3	80885.5	53768.7	82034.1	56164.2	102910
aa7167bde0fe856c60c204d6405737c93436f026	252.154	445.503	96944.9	75965.3	89845.1	114354	99949.7	91883.7	106427	88732.9	74488.9	88905.8	113869	76360	76142.7	82220.4	81962.4	79109.8	67564.7	74877.4	74634	94201.1	37782.3	66683.7	116919	88561.1	99964.4	121649	102665	134235	115237	114892	144771	89856.8	138091	99972.5	110505	0	92743.9	130153	191372	174669	90689.4	99153.1	102853	91842.6	117989	100884	133221
326df4d5c4755b5eb9d497ce97369bd6648e866e	285.135	446.108	92318.5	74475.1	87344.7	93559.6	78966	79633.7	97285.8	73538.6	81714.3	69695.2	89292.2	63871.6	67781.4	73979.9	72847.9	64951.9	74643	66867.7	73279.8	78405.9	42676.6	78911.4	113495	78748.4	79864	87122	71942.3	111904	87720.5	92483.2	108019	79130.5	100407	78274	79879.4	0	87004.4	106508	178738	132025	78871.1	75912.9	80508.5	71697.3	99223.5	68536.2	97001.5
6613d6a46c9613ffeb59c72a307ba95e430cffb9	245.096	445.6	72567.3	52887.2	76489.1	103331	50752	60383.8	76297.4	54524	46420.7	39400.9	65424.2	37507.5	42200.5	47556.2	48972.9	49500.3	52135.9	45075.9	53389.3	53943.8	18224.7	38624.1	84262.6	64682.8	102640	106183	104452	122058	103377	97655.8	116755	86276	121902	78445.5	87788.1	0	88811.3	115502	152530	146134	89964.3	86797.8	107745	90745.8	107629	90368.2	113430
cd1075b775350d0ef8955e71f1779fe79390df8a	260.161	445.659	14714.8	11340.1	14389.7	13696.8	20309	21273.1	16005.6	17758.7	20528.6	12631.5	14679.8	13075	13342.9	16369.7	16110.8	12329.9	9646.23	12559.6	12183	14859.9	4649.5	13339.6	12188.9	17499	95947.8	109785	113388	129247	99782.6	99872.5	104500	69580.3	92921.1	67933.9	105629	0	85938.9	91439.8	132171	122272	101049	124960	93558.8	78964.9	106585	113356	146446
c5906149033bf8d767f7fe0626ff3efa5e571cd4	259.108	447.408	56559.4	37866.5	52942.5	52858	38895.4	40990	55834.7	37183.3	40084.2	31332.7	42208.9	38646.3	37933.2	39626.5	30941.5	31279.7	34109	40322.3	45486.1	50557.8	34330	46879.9	84644.2	51535.9	43487.5	57236.3	50998.5	82118	51599.3	57114.5	64922.9	42738.6	69398.6	42989	44097.9	0	51419.9	71869.9	110701	93252.3	46674.1	47340.3	50459.3	44673.2	57308.7	43636.6	70735.7
a24118646399ce1222ffab69ba4e05778488213f	201.123	445.11	40616.1	17234.6	30947.5	32337.4	21960.5	28723.6	34553.2	19863.4	12718.8	12998.1	25157.8	12365.5	14090	15746.4	16584.4	13221.6	16185.2	16271.2	16621.8	16355.1	2740.13	12407.1	46805.5	26203.1	50666.9	76667.9	61393.9	74601.7	59982.8	56935.1	70453.3	47709.9	85157.1	52690.2	60317.6	0	49308.6	67737.5	107731	87966.8	50463.9	49107	68888.5	53238.5	57870.1	51896.3	57545.1
e1227bf36d13fc91d7b14c9f88259e4f14ebb58d	209.092	445.345	47087.4	26230.9	34827.2	42255.2	29743.5	46997.4	43570.3	26686.5	15565.9	16155.9	32331.8	24636.3	17467.8	19614.3	22067.4	24022.7	21957.7	15888.5	22061.6	23320.6	4953.67	15049.8	60461.1	37524.6	39041.8	50324	50818.1	61465.2	48794	52513.8	58079.2	39331.8	56427.8	38491.2	40020.9	0	44419.1	52318.8	83301.9	72203.1	39325.5	37629.3	54310.3	39835.7	56503.7	32921.9	44508.2
eff8226db50f297b26feef0394cef77c4e906cbd	181.097	445.253	26651.4	21294.1	26966.9	28244.1	15900.4	18452.8	24578.5	19936.4	12035.1	12104.9	16795.9	16360.4	15656.9	11207.9	15422.5	15108.7	22115.6	15302.2	12336.3	19901.2	0	12602.8	35070.5	30144.2	32060.6	48774.1	41089.8	44355.1	38547.1	43509.9	37774.4	34608.1	50874.1	35623.2	41684.8	0	39264.3	40521.2	62053	56237.1	32465.2	34824.8	37857.2	39491	37559.9	41550.7	42262.3
4295a4cfe73ec7b416745ddb407c0e20daf45d89	277.138	447.373	21172.9	13540.5	19589.4	20520	12866.5	14080.1	16430.9	14752.2	13375.8	12231.9	12366.4	12217	11808.4	10571.9	12977.3	11735.6	13604.6	14366	12593.3	14957.8	6887.65	14241.3	27516.9	18908.7	15136.7	21376.8	15734.5	23027.5	16851.2	19243.7	18901.1	14167.3	23052.3	11771.1	15566.1	0	19349	24622.4	45206	31589.5	15028.8	18563.8	13803.4	16953	19142.5	15021.3	23174.5
342d28ba7e7cb25c26192c9b8b7adb640694dc13	126.084	453.04	16991.1	8861.84	12785	20954.1	7032.43	9494.8	14154.9	12358.1	8182.94	7677.42	11733.5	8608.63	9702.05	6924.49	6319.11	9960.84	9977.32	11996.9	11474.9	12775.9	7762.8	7795.18	34852.3	15227.7	14904.9	18234.7	18764.4	26222.6	16670.2	23218.4	26144.7	13742.3	26097.4	13895.3	15624.4	0	21831.8	30516.1	45055.8	37619.9	16365.3	14358.9	18837	16617.3	21162.4	15965	20862.5
ccd2abc53ecc79ed2f78bafd2ff0acea5174a5cb	200.111	446.158	17276.2	11187.5	15232.8	17224.3	10443.7	11391.7	14389.9	10705.9	10334.7	6437.93	9450.74	6795.83	7547.41	8230.69	5874.58	7110.85	10268.7	9712.57	7858.74	9724.09	4094.97	9845.01	18997.8	14932.5	25830.2	23615.3	23867.7	30349.2	18757.2	22710.9	28212	19524.5	36628.2	21771.7	23015.3	0	21167.8	26677.9	43709.7	38453.5	22225.8	23225.7	23874.5	20262.5	27664.2	21809.6	31073.2
32213415d74ff6c7c47118249fa521308be6ddec	140.071	445.458	18458.5	9737.12	16405.8	23878.7	10205.9	12953.7	17939.5	16747.1	9231.71	7213.66	16184.5	8030.36	11434.9	14500.4	5365.56	13750.3	10555.5	10680.6	7428.45	13725.2	0	11925.2	26421.7	13118.2	24112.2	27940	26316.9	31361	24510.9	27491.3	26902.5	23068.9	38729.1	18976.3	27050.7	0	26773.7	21754.5	42739.2	38135.1	21773.8	18550.6	26646.9	21344	33692	24101.6	24536.4
1a76b5c0c416f7acf1935b2a90ec2ecae35a2738	131.133	447.427	19100.9	12372	12953.8	18610.9	6073.56	10435.6	12873.7	9813.17	7689.94	6080.59	11502.7	6002.58	6424.2	6344.81	5524.87	7851.79	8561.92	7226.39	9475.19	6610.82	0	7751.93	25713.3	13919.6	12240.9	17967.4	13571.7	22043.7	12504.4	19610.6	19529.8	13982.9	23708.8	12739.7	12846.8	0	15707.7	24338.5	41045.6	30276.4	15188.3	14421.4	15307.1	10892.1	20829.1	11854.6	20669.9
60ff61521e9889a652a76849f2ada21163ecb066	171.113	445.85	14773.6	12447.2	18824.8	16348.7	12834.2	14613.8	15747.9	10202.9	12705	13975.4	13249.4	11130.4	8631.42	9894.02	9410.07	8189.92	10806.4	10754	11005.6	13094.7	6880.75	11071.2	20438.4	11918.1	22077.7	24342.9	24945.9	25595.3	24299.3	28162.5	21757.9	25275.7	23745.1	20466.3	22777.6	0	27702.4	20124.1	34679	29942	17057	18617	22853.3	20984.2	22840.4	21048.6	26081.9
d2894644809e474e1a43ff642feecd2f26082092	187.108	447.823	13232.6	6086.41	12183.9	16214.2	8743.48	9635.65	13609.8	8593.24	5748.93	4285.67	9489.13	6640.94	6446.96	7085.56	4423.72	6388.9	9017.52	8853.73	9907.89	9446.49	2731.78	7300.42	22766.1	8977.58	21008	18311.8	18972.4	28661.8	16396.4	20848.5	23565.6	14955	22103.7	17390.5	18124.2	0	16685.3	25149.5	34118	28909.7	14747.5	18118.1	20732.7	19606.8	19098.8	16048	19290.3
767176307c2ac47a7b925e8f6a0021059f00f9ad	267.078	449.503	16802.7	10340.2	14820.7	15861.8	12230.6	12147.8	14830.7	13697.2	6095.05	8120.47	9610.01	8946.35	10215	11246.1	8858.09	9906.71	10139.7	10191.8	7239.5	10067.4	4674.15	11450.7	19392.8	12774.9	13980.9	15605.5	15747.4	19802.6	21134.2	21272.7	20358.7	16114.9	21182.9	14085.5	16332.5	0	19864.1	26477.6	31688.7	23720.4	16023.7	13835.3	17623.3	15959.7	15994.9	15986.9	18897
9aad675aae153cf57400841dc0fb7246b21730ac	274.119	448.46	12740.3	8138.4	12054.3	13474.9	9563.45	10139.3	12670.2	9386.19	5439.32	9767.51	8454.34	8698.18	9988.03	9000.98	6985.78	8117.43	8314.21	8356.72	8416.44	7920.74	7399.5	14245.7	17091.1	9142.28	10069.4	12863.6	13194.2	13402	11708.8	16005.7	12619.5	10125.2	13304.2	8386.43	10423	0	12738.8	16114	22863.4	20524.3	11541.8	8516.71	10060.2	8763.19	14404.1	8682.58	16334.4
c90938b2ae53f1b29fe33c62edf569fb5afb1c0b	156.085	446.318	7178.25	4202.47	5957.52	7788.69	0	3863.27	7228.2	4247.27	0	0	4314.34	0	0	2762.96	0	2699.79	0	0	0	4693.08	0	0	9285.77	5553.28	11379.8	14574.2	13424	15434.8	11474.8	15280.4	12351.6	10651.6	14646.7	13520.8	12716.3	0	13086.3	14172.7	22373.2	18697.2	10259.6	11020.1	15388.3	10503.4	10534.1	10033.1	14644.4
f67a568e4e3b075c22cd8ce2e29fda4235d6bc7a	302.15	446.841	4666.93	0	2922.74	0	0	0	0	0	0	0	0	0	0	0	0	950.065	0	0	0	0	0	0	0	0	10492.9	14386.2	11920.6	22280.6	13142.3	9507.1	15243.5	5975.94	13290.1	10103.7	11709	0	10222.1	10418.1	19584.3	13473.8	12803.2	10680.6	12013.9	13142.6	11670.3	11561.7	18860.2
2b19daef4cd89c6e4a64f6a732478a49beb9bce0	184.108	454.038	6420.19	3361	5242.4	6449.46	5661.38	3330.08	6022.1	2940.08	6117.31	2699.67	3151.69	2757.92	3753.8	3391.16	2771.56	3455.7	2927.78	3360.85	3886.89	3514.41	2627.39	6415.17	9341.8	5499.81	7570.59	11258.7	8796.29	11532.8	9024.54	9658.73	12298.4	7354.35	11247.9	5984.66	7229.21	0	10929.4	13489.2	21431.2	17314	8168.28	8137.72	9291.94	7989.67	9122.99	7068.69	9777.95
5c506c60b3e18f5555cf7fb65bd40fef3c2d3392	140.082	456.612	3376.79	3233.91	4011.62	4475.7	2812.48	2873.29	4016.59	3566.18	1297.11	2873.33	2550.22	2380.65	2698.82	1737.85	3092.43	3566.05	2176	3699.51	2922.28	2037.6	2011.54	2205.04	4774.35	3706.39	2367.82	3096.3	2530.96	3922.62	3022.86	3535.36	4181.64	2602.04	4095.04	1887.04	2553	0	3815.25	4617.23	7941.24	4390.2	2762.14	2126.21	4057.07	2338.34	2840.45	2567.54	2976.79
13d8f9ef527c05171fc5cd9c9336a182c613e45b	399.359	268.017	138387	118339	62930.9	91905.4	745846	695599	135670	239451	87176.2	107426	251924	90753.7	1.7161e+06	320724	256912	212763	159139	101657	114691	48064.1	16412500	4.4207e+06	1900223	276142	68545.3	91146.3	58105.9	55141.4	83426.8	94446	98715.3	89062.7	80653.3	135025	77226.2	0	71958.4	75569.1	120061	155471	62294.4	79868.8	90828	58441	60029.2	66960.3	93877
24afb10a6ef93dd12c1082a0a7c9022bc63167aa	400.362	268.274	29653.7	33408.6	18646.1	24017.8	146039	140151	29958.3	54831.8	18824.4	21547.6	53262.5	23253.1	391503	70449.5	57200.6	50192.9	30028.7	20934.2	30042.4	13924.9	4326468	1.05087e+06	460263	53251.4	16316.7	21907.8	14897	10996	15285.5	20629.6	26203.6	22230	20819.4	28529.5	16931.3	0	19746.6	18215.8	25666.1	35450.3	15641.3	14107.3	20916.8	12159.8	14538.1	15393.6	22925.4
0e160b3a3be27c8b396e106af8853efa2e0a6873	427.39	261.997	106091	87685.7	49631.5	85445.5	616146	542070	108301	164306	66640.7	68933	201307	64195.2	1.54963e+06	222139	180557	86573.1	110897	79964.6	72087.5	36105.8	16323777	4.14287e+06	1.46357e+06	171132	45938	74285.7	37746.6	35013.2	54722.1	49660.6	74664.5	49619.2	68795	89762.3	61960.4	0	52946.9	48373.1	58346.6	94717.5	49496.5	48430.7	72171.5	38151.5	43932.6	46773.1	62960.8
686bcfb8929e666a288ca5769baa81e833a599b2	428.393	262.07	24532.2	21650.5	16948.7	20041.9	142006	117526	34738.8	37801.3	16600.1	19392.7	51504.2	15792.4	382224	50479.6	46611	22408.9	30388.4	21830	22772.1	12769.2	4.48736e+06	1.08132e+06	356129	45239.8	11909.7	15919.3	7669.01	11691.9	14838	10984.7	17213	12757.4	16388.5	21411.7	18648.6	0	12904.1	11902.7	13243.1	20544.6	13077.9	11672.1	16319.8	8056.36	11480.6	12487.9	17193.9
901cdc87cc0229345464a8745a30422c047c3eab	132.117	627.981	4.99265e+06	3.62786e+06	4390874	4522028	3.13154e+06	3254861	5216935	2.84311e+06	2.11744e+06	2378726	3009716	2.61353e+06	3268335	2.63048e+06	3.00619e+06	3.34292e+06	2.57538e+06	3787570	3.11458e+06	3.57291e+06	2.75e+06	3.20078e+06	5.78997e+06	4461474	6879414	10088201	6.56883e+06	10207456	7.24441e+06	8919953	9355815	7.89617e+06	9549947	6.05436e+06	7.60836e+06	3.12692e+06	8.23801e+06	9942262	16064431	14634493	8678693	7.10761e+06	7.79705e+06	6.61467e+06	8883677	6.29181e+06	9136395
4fcf35c58109a87028ef23d297e30ad93015e9b0	86.2152	627.844	1.80484e+06	1.33058e+06	1.63304e+06	1.73701e+06	1.10053e+06	1.21584e+06	1838126	1.12989e+06	751096	851050	1.08854e+06	911357	1.08442e+06	939126	1.11942e+06	1.2129e+06	1.01346e+06	1.39816e+06	1.15918e+06	1.26796e+06	1.00792e+06	1167314	2.15886e+06	1.70124e+06	2.68447e+06	3.50948e+06	2615268	3.74367e+06	2767240	3396862	3.53581e+06	3004274	3.63551e+06	2.2707e+06	2.72343e+06	1.44932e+06	3.18901e+06	3.91642e+06	6168124	5495197	3157377	2.7611e+06	2.98379e+06	2.60166e+06	3502735	2.45497e+06	3.39808e+06
175eca9a8b09c2fe507ee155cb2d9f32d9f3fb3c	133.121	627.844	313319	208065	273535	275214	163321	186291	308996	171538	117398	136839	182923	121123	163381	155600	170157	194907	158478	201055	187822	225651	145680	182145	353960	268871	468279	626365	437542	644866	466364	577166	626695	532327	610254	393431	489121	192942	519345	653401	1.07841e+06	949573	588357	491434	502530	420883	584316	411895	595648
69f81b7266a49393a31caecaf92ffc425747a6b3	87.21	627.768	79601.2	51164.5	63834.9	74047.9	53734.5	50718.6	88470.2	49640.7	33548.2	33009.7	48500.2	33881.3	53026	42773.2	43213.1	55677.8	48533.5	52923.5	43631.1	42802.5	41520.8	51768.8	98633.2	80727.1	136564	172654	134799	194163	147317	176987	197806	160493	196577	115798	143779	80237.8	168656	200711	334292	281697	157216	130225	158778	135045	171111	138385	188562
50ce6fb334320fa9cd3b6240d7d948fb1b9b0763	184.064	633.515	58955.4	67615.5	53112.5	51015.6	54856.7	56646.2	54777	50039.1	41936.4	44587	65171.7	29320.7	52673	55563.8	52163.6	65121.4	95409.7	60820.5	49859.5	62436.7	69854.3	72595.9	55951.3	101443	166100	217599	128783	272016	218669	209271	215242	150537	217702	206236	188409	40157.5	210157	207172	247315	197998	163474	128117	216606	210574	199450	77321.1	155040
187b9f137610bed3505d5dd4eb984a4d7cd5ac20	244.129	625.211	20944.5	19303.1	24190.6	18194	20965.3	26740.6	22688.6	22181.4	26081.9	18775.1	17631.1	23861.7	19729.1	22478	19210	19120.1	13325.5	18974.7	22689.3	19753	17149.4	21084.7	21488.3	18934.8	49099.7	69956.6	61045.8	70077.3	50217.5	74368.5	91545.9	66494.3	71061	45843	55414.2	18517.8	74010.4	75657.1	128630	83477.5	66614.8	52536.6	56301.2	50953.3	56888.9	46759.8	52317.7
8fd630dd20e06978c6bf8a374d8a4c8de4bc44ff	154.084	628.742	0	3416.32	1368.43	5345.88	0	0	0	0	0	0	0	0	0	0	0	0	3811.54	0	0	0	0	0	6933.4	8055.22	89919.4	72273.5	56555.6	67690.5	71780.9	60709.9	75132.4	56659.2	76723.9	80389.8	61027.7	61722.4	69132.3	93811.9	100831	107216	64322.2	62442.7	70837.1	58698.6	65645.4	64878.6	65147.1
c501d50bc6c180a6a05acff684633cdd138e24f4	418.317	629.542	42758	30399	30858	42561.2	20902.2	30684.3	32482.9	32308.5	18454	17841.2	34878.8	19463	20181.1	25922.2	22577.5	27441.4	24841.7	42872.4	25247.6	27992.1	29184.7	22736.4	36252	38515.9	29869.5	39684	32059	51242.7	42492.3	52931.1	40230.3	41828.9	41371.3	34519	38821.6	6941.68	46422.3	47453.1	91089.6	49538.8	35687.2	36623.6	38247.1	34479.8	39705	34257.2	44235.8
9c9c23ae72462eeaac090ff65a7af3d0d254d95e	351.265	623.045	0	0	0	4653.15	0	0	3415.14	0	0	0	0	4910.76	3855.68	0	0	4920.85	0	0	5307.14	3984.71	0	0	0	0	21873.4	26729.1	26064.4	28926.2	39019.4	32998.3	20136	24163.6	31191.4	35904.9	22617.4	4284.91	54671.9	59887.1	41444.2	28205.4	23332	24837.5	26255.4	27169.5	28313	23999.5	21282.9
723de8f198bc5f098cd98ec573cbeb5a0b7a3e33	134.122	627.366	13214.9	8546.73	10299	15208.9	6887.63	10446.3	17664.4	8966.53	8758.31	6146.31	8986.96	11140.6	11856.2	9968.06	11829.2	8700.49	8604.64	17426.5	8422.32	9827.75	9268.69	9827.49	17118.3	13253.1	23126	32670	24245	37662.4	29070.4	31467.7	30964.5	25509.5	36800.7	21634.4	23365.3	11117.4	25911.7	37803.3	47198.5	57833.5	29401.5	23339.9	28742.3	18539.5	27135.6	20980.5	32704.8
e8d6d32eb7818e3ff457dd1c8fcb5f04ec12667d	133.114	628.201	13324.3	8223.78	14817	12167.5	0	8732.28	11090.1	10861.3	0	0	7428.31	6316.69	0	11156.3	9240.1	9178.85	7411.97	10849.1	6419.82	6971.24	0	10171.9	16418.4	13739.4	20520.3	28578.1	19868.7	30595.1	20243.5	21612.7	29450.1	21253.3	28370.1	13916.8	19773.6	8148.08	22401.4	29003.4	50312.3	34387.4	23689.7	20628	21568.6	18396.5	21143.7	17909.4	26955.1
ece720351c7d249b61ebe82915f90f2a6038c485	173.129	626.083	14813.4	13150.6	11623.5	15395.6	8278.81	11704.9	17285.4	8821.58	4701.81	5981.48	9870.67	7921.78	12941	6055.71	5644.57	9691.91	9561.13	11938.9	6504.34	14757.2	11902.3	8549.54	16687.7	17338.8	11795	30833.2	16130.8	26075.9	17571.9	18053.7	22068	15678.9	28335.7	11955.6	15550.8	2385.87	15740.2	21954.3	43875	32903.2	17592.3	16977.8	20431.6	15341.9	19478.4	14412.1	19720.7
caa23912c5e6feea31dd1066d557d6a90dec2409	176.066	629.207	0	0	0	0	0	0	0	0	0	0	0	0	0	0	0	0	0	0	0	0	0	0	0	0	28296	31225.7	28898.7	33873.7	26421.3	28938.9	28549.8	21714.8	37841.8	22863.4	28976.9	8158.33	31052.3	34034.5	37182	42647.9	25404.9	27128.2	31027	24956.5	25530.5	26865.4	34848.1
e97a817ec9f387edf8765153e8da1ec2cdd2b923	192.087	626.168	6994.21	5979.11	6575.54	7316.16	4173.37	5984.24	6771.62	4599.29	3567.86	3229.8	5364.12	4725.1	3604.68	4095.15	3329.09	5838.81	3059.95	4572.35	3983.52	5021.29	2420.56	3137.82	10064.3	4605.71	13781.8	19642.9	17631.1	18259.6	18211.6	20491.9	28758.8	15603.7	18911.8	15541.9	20579.4	5722.74	18485.3	17330.1	23943.3	40972	17495.5	13792.2	13861.7	18434	18828.6	13640.6	20503.9
13b1598b594885a523770a3e95492ef402fd18e2	386.167	624.261	14522.5	9594.03	11237.7	17099.8	0	6128.8	8416.4	8803.56	0	0	9871.22	0	0	0	0	6589.48	6744.84	6355.63	9114.98	8455.92	0	4894.43	30602.4	9500.82	10478.2	15129.7	14337	19272.3	12815.1	16437.1	20753	13071.7	20145.8	8232.32	10973.8	1331.76	18238.3	24790.9	40308.3	32152.1	15931.1	10496.7	13551.3	13144.1	15633.1	10011.2	17680.1
ae943fb86bc6429de2ad60ec883d223bbdac09d1	329.143	629.279	0	0	0	0	0	0	0	0	0	0	0	0	0	0	0	0	0	0	0	0	0	0	0	0	16961.5	23261.8	19267.5	35147.5	22013.4	20487.6	25668.4	15375.8	22307	15766.5	22383.5	3373.5	21793.7	25998.1	23561.9	24042.3	18200	18739.7	21396.6	14694.4	17172.4	19993.1	24892.4
b62a6607abff89545e6a88f8fb9cf50dbd6be002	359.24	657.873	9755.39	2985.56	6463.65	7357.98	0	3092.62	6844.12	3623.61	0	0	3790.56	0	0	0	0	0	2823.34	6281.48	0	3843.33	1646.34	2902.63	10077.3	6495.33	8713.37	17282.8	10212.3	15638	11831.5	15907.1	20269.1	3264.28	23689.5	9168.23	17008.3	3342.95	23331.1	19383.3	31858.6	20634.2	17529.6	14944.2	17179.2	12769.7	15913.4	12147.5	19536.1
a6213d36809b6a593451f15b24c230bebdb77bc7	253.13	630.186	7633.21	10184.7	9597.65	10778.9	10049.4	9665.6	12301.8	8158.04	6730.39	11322.3	6416.87	9667.05	9279.71	4797.92	8704.83	8076.8	8537.74	8345.28	11151	0	8309.09	9381.57	11000.7	8719.18	9598.72	18159.9	11012.4	24816.7	13993.3	22305.4	20852.1	14121.7	20685.4	10881.6	13943.1	5124.53	17809.2	14493.8	26593.1	26776	13873.7	15619.1	18002.7	18031.3	16808.6	14476.3	20642
8ebeb243fed6a0fbcc2afcf1fa0538d2c2f7008a	87.2037	629.33	0	0	0	6175.99	0	0	0	0	0	0	0	0	0	0	0	0	2776.68	0	0	0	0	0	4940.84	4931.86	5915.76	9908.04	7156.63	10625.3	5689.75	8695.34	9118.24	8105.54	8200.49	5498.2	5533.36	3612.17	8525.7	9723.86	15277.1	12234.6	7522.07	9495.24	9118.93	7215.94	8066.37	6833.53	6722.86
b096f38d08b027459e83c9b171f3636676ab8d13	104.191	1191.19	8244193	6.90077e+06	8.34486e+06	9381014	9582077	10906844	10349284	8462639	8875822	7.29632e+06	8.04552e+06	12382576	8535523	8144538	8914131	10363012	8410210	10071593	9178790	9890532	8070810	10867409	14645834	10519250	3.01945e+06	4.03719e+06	2.1923e+06	6890059	4335328	3.83976e+06	4.79379e+06	2.20043e+06	5158095	2.65079e+06	3609997	1.88412e+06	3844498	6878279	10054527	5.13097e+06	3.90399e+06	1.99691e+06	4.12473e+06	3.25937e+06	3.46387e+06	1.15866e+06	3.52102e+06
6c66c1ad37c5791752fdded96662226fd145fade	147.113	1205.64	3.67891e+06	3.78713e+06	3832816	3792377	3.32216e+06	3.78533e+06	3770021	3.69241e+06	3.38013e+06	3.20854e+06	3.7723e+06	4638633	3.55491e+06	3.11999e+06	3347798	3.31241e+06	3.8821e+06	3.61536e+06	3.84897e+06	3.88813e+06	3572992	3645208	6.05679e+06	4.38049e+06	1.21175e+06	1.95531e+06	1.17825e+06	2.49521e+06	1.80828e+06	1.89193e+06	2.26678e+06	1.42856e+06	2.52264e+06	1509156	1.6597e+06	1680182	1922963	2565327	3.83278e+06	2531790	1.69432e+06	1.51256e+06	2.04011e+06	1.60344e+06	1.85728e+06	1280687	1.80937e+06
46fc5a6a63cbebd701fe640d828937c18ef356bf	130.101	1205.25	1.52688e+06	1.48758e+06	1.53191e+06	1.5428e+06	1.32149e+06	1.55427e+06	1.53067e+06	1.54732e+06	1.36667e+06	1.38599e+06	1.46477e+06	1.82647e+06	1439199	1.24728e+06	1.29686e+06	1.37919e+06	1.5304e+06	1.5424e+06	1.59905e+06	1.57413e+06	1.46442e+06	1.46953e+06	2.29845e+06	1.7254e+06	501078	823371	494074	1.00946e+06	709910	784455	944253	600770	1.01406e+06	634734	661606	684660	794820	1.06967e+06	1.51644e+06	1079301	733278	632593	847088	679077	736567	539995	722486
add77318bad0ca9781fd2078a9a595ba8a7578f8	84.1968	1205.92	501271	481583	481395	497586	415391	496560	498786	500134	437535	456143	459068	574485	446727	401298	410391	426526	478387	511688	511524	494585	446380	471256	732509	567153	169441	271945	163985	309382	227873	261416	299733	199526	319432	216106	210578	235386	260829	337139	466880	344951	238268	203503	273831	220185	242054	178322	227821
fc08ba201966568b474e681862232d688be2847d	105.183	1191.07	445459	377717	451117	512874	516512	602627	577306	462528	485761	402209	423714	607213	462758	424577	484259	570968	461904	531618	514627	460236	436914	576810	638780	552098	166817	218887	115310	382138	231376	225992	261771	119356	283086	146322	205683	104801	213239	377685	543367	285324	216517	113457	224115	174432	184820	62849.9	198300
a16c6fd40be3b5bf1cc2676eff2255915a39760b	148.116	1205.6	252307	254672	252274	237171	217129	253464	260214	249475	220789	199475	240570	302140	234763	199293	232409	217916	246568	245953	256228	262993	245820	236908	399555	291828	83881.7	126928	77505.5	161128	113023	120983	147105	94357.6	161183	98120.2	105332	109426	126875	165812	245380	169560	113938	94525.4	129858	101763	121231	84186.6	113630
76d124e0b052b7a454055fe4dbeec889991ff52d	169.095	1205.34	151409	149789	163795	145066	154107	169185	180403	174666	151549	151282	177051	188936	148350	142986	144830	114783	137502	141655	182384	149732	138783	166976	269011	194481	63446.5	83525.8	61788.6	103467	73628.9	86701.2	86287.7	49465.8	92695.9	68471.5	72530.1	69970.5	78994.2	114161	174518	111248	72095.9	64109.8	83493.3	71245	65355.2	61732	72045.9
d7bbb07cdb89835bbf65c9691eee0b3dee182ef7	131.105	1205.45	103071	84870.3	92355	103274	84979.6	97424.9	97612.1	97401.4	86597.6	80211.2	83183.7	116172	92869	81028.9	79409.8	84717.3	90396.1	99473	98700.8	94304.5	86513.6	99303.1	150469	110840	31397.6	52026.8	28440.5	66822.7	45725.5	48920.3	53860.2	37169.4	64724.7	42172.3	40285.7	43297.5	49668.8	60925.4	91982.8	66592	47826	36808.6	48775	39626.3	44146.9	31966.6	43049.2
a41c7f1101d513b0de7f4f3d02356d80804fc493	129.132	1206.11	85538.3	86482.1	83603.4	89650.5	72692.2	85915.6	80192.1	84180.2	75577	74770.4	79074.1	102902	81069.4	69443.6	75461.8	70066.5	80770.3	89381.4	92732	83890.5	78606.1	82282.5	131880	95118.7	27181.3	45427.3	27034.5	57358.9	40772.2	40044.5	50997.1	34637.8	54325.5	34226	35776.6	34772.2	42311.1	56987.4	88118.2	57854.9	40042	31435	40311.1	39257	41435.8	26142.2	38954.6
aa6d6d2c174957d9eb49035d1a0f2d21d892b208	191.077	1205.69	54463.6	49576.1	59588.5	46810.4	55642	57382	65768.8	65122.3	59905.9	54280.6	62315.3	58594.5	49810.1	55565.9	46630.8	41884.7	45748.5	49446.6	70295.5	50241.8	51314.9	54382.8	74758.3	73622.9	18818	24865.7	16109.4	33075.9	20212.6	24216.2	25568.1	12336	29450	18852.1	19893.1	20572	27247.4	39244.1	58455.1	40078.7	20415	14849	22416.2	20801.3	17702.9	11829.2	19729.9
8497d73313d1cca81c0c88b7d7cf9e808929a7d5	275.135	1184.12	27588.1	25657.7	33468.3	33928.7	26273.3	31487.6	34353.5	34812.3	19747.8	26156.4	30484.7	39346.2	29416.5	25039.5	25721.6	33847	28274.4	25474.4	22107.1	28526.9	23489.8	23531.5	48757	43568.1	2671.47	4708.34	2831.81	7265.12	5595.76	5480.82	7373.29	5096.57	5489.75	3241.3	5901.4	4431.75	4565.43	6891.14	11071.1	9194.39	5667.6	6023.63	5191.21	4102	5276.91	4590.67	5778.26
8f82b2d1ae4818f78f75dde4c59fb5a195ae6024	105.176	1190.96	19838.4	19459.5	23289.2	21769.2	30552.4	34384.7	28313.3	24562.8	24440.9	20465.1	21675.5	37291.5	23189.5	18755.8	21402.3	25756.3	22409.4	25781.4	27166.9	25079.6	22975.6	32374.9	37000.3	29131.5	8145.79	12331.6	5796.98	16213.2	12944.4	10132.8	13442.6	6477.26	14208.1	7041.22	9772.2	5156.2	12475.2	18384.3	26505.1	13359.9	9704.82	6235.53	11038.4	10095.1	8931.65	3384.29	9010.92
bed2f1ce10cdfbd8d959d4f875a55d458a3f822f	185.069	1200.89	17466.2	14700.9	17108.3	12790.7	15595.8	23207.9	22551.4	21386.9	21617.8	15149.2	22276.6	21230.2	15647.9	13415.9	15412.7	12391.1	13408.1	17493.4	19626.7	17652.8	12292.5	16886.6	30557.2	23755.8	10032.7	9876.15	8776.61	13335.2	9091.86	8826.51	8937.76	6137.34	9012.6	9614.92	11919.1	7864.71	7493.35	12565.8	20123.8	13045.7	10144.4	12919.2	10138.3	10535.7	5367.44	10007.9	10898.9
ca3178bb70b3f8c5d0c4bf907553faafa6a6d64f	85.2015	1205.83	19473.4	18038.2	19568	19882.2	20174.6	19814.1	24594.7	26546.5	19593.3	19764.3	18773	23488.4	19082.8	17463.8	17632.8	18955.1	18897.9	19834.3	22669.1	22598.5	20357.8	18861.3	30108.5	27215.8	6841.25	11143.2	7389.86	13498.2	9842.7	12508.4	13561.6	9038.21	14071.9	9502.07	8538.32	10453.3	10828.3	14616.2	21810.9	16443.1	10510.3	8080.61	9312.2	9150.67	9553.33	7316.32	9756.67
7642f9902d546c96f7a80c6e7b700fd9d4d46ebd	101.189	1205.67	18056.2	14522.7	16829	16688.5	16268.9	16096.5	14883	15583.5	13964.4	12428.4	15644.9	19663.9	14179.7	12594.3	13538.3	14098	16208.9	14612.3	18353.8	17013.6	15367	16889.1	27317.3	19776.3	5433.49	8786.76	5055.87	9833.95	8363.04	9531.19	9689.5	6778.45	10860.3	6582.74	7691.49	7120.2	8486.74	11312.2	14594.9	9998.89	7607.32	7239.03	8310.72	6574.44	7155.75	5245.46	7718.32
e3de22143952e9459d0076813a0f6aa9469d622d	149.117	1205.69	12655.1	13208.6	12790.6	12974.5	13565.5	12472.7	14142.6	15113.8	13467.2	15049.4	14020.7	15742.2	15920.2	11166	11308.9	12030.6	16026.6	16399.1	14982.8	13081.2	12101.4	13177	26717.5	15736.2	4211.68	8003.07	4946.63	8863.9	7666.82	7159.22	8298.74	5762.1	9123.12	6173.89	7353.7	5933.67	7269.65	11422.3	13519	9877.66	7532.74	5860.76	8563.5	7165.87	8039.19	5168.19	6220.92
864e3ae4ebe8bb160a6c4160cafa8e665e1243c0	106.184	1191.24	14284.6	12495.3	13454.9	17498.1	16604.2	19641.4	18968.3	15729.3	17432.1	12817.7	13661.8	21923.5	13699.5	16322.2	15023.6	18134.1	15102.3	17835.7	15549	18737.8	12158.2	20595.8	21936.1	18847.2	6068.56	7732.45	4218.26	11325.6	7855.83	7353.44	8599.9	3544.01	9570.44	4885.45	7066.72	3772.26	7965.07	13575.3	16931.1	9250.57	5546.59	4004.3	6594.29	6656.41	6716.47	1987.1	5911.75
9d2287a3e63fe8b73cb2169912db39da08724584	231.069	1204.9	14960.5	13216.8	15919.3	11493.1	14336.9	19323.7	16974.2	18058.6	17475.3	15829.4	17117.4	15234.8	17699.2	16185	15663.4	10958.7	14722.2	12891.3	16587.3	13429.4	13613	16653.5	16401.4	18948.5	9296.85	9409.44	8673.22	13906.8	10848.2	12661.3	10052.6	5474.07	10649.8	8585.18	9856.72	8964.35	11451	13384.3	18099.9	15618	10714.3	8754.31	12168.2	8799.41	7463.44	7096.55	9205.71
bb31467be5a902a281e508f65a35bf50c4703b3a	105.186	1190.71	9626.62	9936.39	11468	10040.4	16354.4	12797.2	12821.5	13234.4	13649.4	9185.05	12017.6	17019.2	14222.5	12710.3	9859.36	13585.6	11316	14941.6	11278.5	11167.3	10659.2	15187.6	17238.8	14159.1	4011.94	5846.22	3333.09	8059.36	6466.31	5068.5	7089.59	3298.66	7304.25	3941.05	4905.34	3107.51	5395.12	8326.91	13186.8	7711.53	4878.53	3089.81	6846.78	4799.87	5224.14	1675.24	4755.97
34b49994d52ca14fc43b80ce5f6f51655dd6869e	106.187	1190.19	8238.17	6190.91	8604.51	9075.69	8007.97	11344.9	10731.5	8933.51	9874.94	8106.4	7893.25	12724.1	7376.34	9153.12	8738.51	11647	8691.13	7974	9542.34	11034.7	8873.66	12389.9	15200.9	9231.99	2497.84	3895.98	2291.91	6192.02	4100.15	3673.84	5163.28	2180.2	5609	2507.38	3005.61	1791.85	3211.83	7340.95	11540.1	5097.5	3656.06	2064.04	4425.54	3127.12	3238.05	1143.99	3509.96
d54bfe97316c73d3be82629644284009763770e3	170.098	1204.7	9016.47	7422.96	8817.81	6769.88	8597.33	8003.8	8828.09	9083.88	8026.49	7202.15	7988.57	10301.2	8710.17	9079.13	7431.95	7546.22	8642.35	7110.73	10060.1	8728.29	7543.36	8132.23	11945.3	10364.9	3115.27	5168.28	3867	4926.04	2982.48	4550.18	4685.71	2634.73	5008.12	3309.9	4049.1	3543.12	3694.33	6736.03	9114.51	5813.75	4470.49	3561.15	4305.41	3784.21	3349.54	4105.31	3866.03
7d40ff771f4a667d186057dff8f47a6479721652	226.086	1205.11	6349.24	6236.42	6413.67	8230.2	5889.53	7798.2	5510.7	7260.53	6497.39	4417.62	6468.28	5937.33	5552.48	5630.71	4939.69	9102.82	6750.33	9232.42	6518.5	5962.12	5092.07	6135.48	9404.75	6205.04	1900.44	3378.46	1941.27	3768.39	3019.42	2811.8	2903.5	2779.64	3440.28	2027.23	2319.47	2091.73	3781.5	4812.37	5232.42	3836.29	3281.05	1623.27	2905.64	2946.25	3299.1	1851.28	2840.38
95ed00f72ef3fcb1f9fa508bcdbd23b4789791ff	358.201	1206.52	6374.86	5469.45	5274.65	6309.66	5400.99	7382.53	5887.84	6862.59	7012.92	5654.45	5447.8	7301.92	7246.04	5544.51	5181.59	5509.99	9247.61	6314.83	7082.98	7353.57	6070.29	8534.6	8072.91	7803.61	3267.88	5539.55	3313.28	6310.27	5572.16	4286.53	5298.25	3988.46	6453.58	3754.46	4420.01	4378.84	4237.76	6312.53	6084.18	7530.06	4252.75	5026.4	4666.31	4186.5	5520.38	3817.02	4516.49
c9c2a88198c7810197d662f07517ef8e8b6ea575	225.052	1204.7	5991.37	6008.96	6526.33	7791.33	6348.38	6375.56	5414.47	7373.63	5827.74	6271.14	6485.67	4768.67	5432.96	6941.83	5280.67	8363.04	6194.11	7550.66	6041.86	7165.64	6338.28	6198.84	7975.7	6391.73	3334.78	3473.7	3091.91	4627.95	3988.36	4691.29	3873.07	3262.59	4759.14	2912.36	3548.62	3650.74	4738.06	5305.54	5643.39	5162.69	3547.02	3202.1	3889.11	3369.13	3478.27	2498.46	3227.17
cab53d359e31d01251e11b344cbee472d7b269ef	207.051	1204.49	7033.98	4667.14	6664.61	4188.58	5815.81	7441	6291.93	7196.87	5174.52	5002.16	6116.24	6594.34	5164.65	5541.24	4318.88	4548.73	5234.72	4454.08	6983.66	6442.61	5133.08	7090.46	7628.69	6647.71	1529.2	1991.2	1326.54	3258.94	1321.59	1927.56	3431.55	714.192	2797.03	1652.71	2409.79	1538.53	2289.06	4303.22	6682.85	4132.03	1600.73	1650.21	2465.04	1476.68	1241.79	1076.49	1368.47
375a4d2e381183e2ef9847e7fdd998d57db7b1cc	182.085	1189.42	5160.26	4346.86	3126.72	3481.96	4124.56	4638.38	7613.14	3565.74	5083.84	4212.78	3899.68	6379.85	4536.99	4357.02	4381.78	4819.32	4115.96	5758.68	4674.37	4522.08	3684.25	5627.22	4844.2	4531.69	2829.33	3446.8	1856.16	3407.6	3207.63	3570.71	3141.05	2510.29	2930.5	2851	2948.58	1568.26	1892.31	3532.3	4376.49	4670.07	3177.67	2519.44	3140.96	1906.46	2228.55	1422.15	3667.06
db76be89dd24b922b80e842ab7d7b6b2ab1905d0	331.017	1205.23	6555.23	4616.54	4991.92	5691.27	5330.73	4983.04	5959.11	4774.94	5915.53	5057.9	6350.97	5140.56	5813.01	5871.9	5130.72	5658.05	4068.29	6065.65	5819.08	5536.97	4809.65	7070.25	6098.27	4978.28	3861.39	3903.55	3668.11	5980.7	3874.86	4134.55	4940.23	3220.26	4259.14	3822.02	4151.49	4325.85	4842.52	5144.14	5080.79	4759.98	3385.1	3229.28	4785.43	4147.79	2849.85	3005.65	3366.7
6ff756214e65998187d51f1845675092d1c2ef99	188.139	1177.1	4177.11	4021.5	4586.78	5545.01	3736.23	4203.35	4947.64	5876.44	4262.77	4297.38	4846.62	5243.61	4060.17	3504.98	4092.09	4601.39	4170.16	4948.22	4714.69	4189.46	4214.11	3890.44	6934.29	4218.86	1190.43	2123.42	1640.26	2033.76	1557.19	1524.43	1857.42	1271.96	2434.15	1248.34	1486.5	1185.68	1763.8	3131.82	3836.51	2915.06	1470.46	1534.7	1797.79	1905.56	1789.2	1431.46	1798.95
52b7561333cc451d9618928f256d3dd5cf72274b	214.155	1182.5	3588.26	3624.73	3653.51	3890.91	3493.09	3423.18	3383.94	4218.99	3452.11	3858.39	4112.01	5307.18	4311.57	3372.32	3340.63	4407.75	4287.23	4829.53	4641.23	5274.1	3393.86	4463.21	6092.9	4175.89	0	0	0	0	0	0	0	0	659.175	0	0	0	0	807.977	989.963	660.711	0	0	0	0	0	0	0
a1dd0bdc21536311dcb6d394ce37806dd51652b5	198.088	561.74	9528632	9362201	10116774	10299490	9350457	8653280	8563366	14110481	9239178	9975576	9339336	11229389	8.15326e+06	9058897	6647144	8716440	9125778	11691199	11556841	10250810	7.1187e+06	7170208	11073975	9439548	1.01329e+06	1767502	939245	1.96072e+06	1.37126e+06	1.34719e+06	1.40552e+06	1.38884e+06	1.95635e+06	1.28646e+06	1.30951e+06	16333.9	1.98639e+06	2.30108e+06	2.78451e+06	1.9082e+06	1.20994e+06	830117	1.4559e+06	1379602	1.11244e+06	517223	929217
979af6dcc7c6c956de98636a1cc5ddef4fc9469c	199.091	561.7	825089	827080	915225	883201	835996	768736	758708	1.2491e+06	810525	871215	830326	995577	724978	792356	576126	789497	780328	1.00462e+06	1.03828e+06	935188	632519	616723	978403	851779	84370.3	146367	71623.9	170548	114325	118059	114188	122826	174329	103981	108999	1227.67	173597	191755	247095	161147	96890.2	69236.3	122682	121360	90618.7	38694.3	77539.8
2039f5de8d047b10625131f1e7a05ad537cd486c	110.135	561.26	370983	344396	365087	342898	296628	285840	312649	196896	323315	376053	337196	406782	296841	281992	251551	293507	348826	442309	375906	335087	267159	272190	402099	359700	35614	64368.2	29692.2	67242.1	52483	50842.5	52010.1	42535	75304.6	43062.7	43964.9	1749.81	64754.7	80862.3	111911	64653.8	44022.2	29293	54482.6	50999.4	41265.4	16541.6	31935.9
26ac773127355cfdcb009f9fbe7a9b1511bd984b	152.082	561.555	283001	259605	265899	265335	236240	203083	211355	329398	239802	264468	257340	310373	220913	213267	178272	237262	250592	344458	305412	247863	200338	213131	306531	256375	24513.3	50131.6	20869.9	48719.8	34214.2	34242.4	32528.4	31424	48698.1	33887.6	27282.5	612.806	49646.7	58795.7	76575.5	46343	31173.1	21366.8	39218.3	33053.2	27823.9	11735.8	24741
f900ebcd06584862f375a9bd9a16e4c63225c1ec	156.077	561.893	271446	231650	251688	246151	210168	188932	198695	320214	225646	243446	245129	282669	219103	200141	170730	211399	258319	289940	258456	229910	169364	182764	267165	229118	21667.5	42504.7	19565.4	45608.3	30551.3	30373.3	32956	28351.1	46186	30299.5	28270.9	554.006	47755.4	51468.1	68716.6	39953	25601.6	17756.2	32614	30376.9	23266.4	11954.3	19882.2
9acf699aa74be42d3682f62743f759bf82512099	180.077	561.551	221850	221633	218401	202271	204726	173449	190309	315570	212806	227360	218558	254456	178678	186152	150739	192783	220371	293965	235973	220456	157655	165635	254218	226333	19611.7	34867.8	17560.3	41754	28012	27111.6	25972.5	27893.3	40460.2	24705	24754.5	433.834	41914.5	48268.5	60307	35341.7	23976.8	15547.8	28616.2	29742.5	22384.6	9902.85	19040.2
a4ea0b8bf9de3d765505a536670d3007ccd35b35	170.042	577.029	216312	228542	278932	170727	181327	175728	160587	214042	190919	197839	221123	266650	178844	189652	169547	176946	193243	254027	248270	236253	201557	169735	224274	192592	2681.79	4846.86	3541.41	5941.72	4291.07	4112.9	5413.85	3534.37	6413.63	3639.14	3636.25	141.861	4890.95	6746.1	10584.4	7401.73	3800.04	3958.94	4824.12	4334.65	4839.68	3059.07	4387.46
e0e6785e92a57ba4953acf1d45a91b4d35341401	215.139	562.109	152853	117788	134636	158579	127854	152429	158050	156005	101051	112730	118401	137657	103221	114563	91689.6	127350	113642	138312	139695	123117	93641.8	108695	217033	158132	5184.04	6894.45	5765.39	8991.95	6320.02	6744.76	9865.76	8964.5	12161.6	4990.78	5597.42	0	11495.9	12264.6	26586.3	19347.7	7009.96	5613.3	7183.34	6639.94	7769.88	6620.44	7941.75
4f6ad8a7351eb5b7e391d05547abc3542cf03b22	237.087	556.078	166353	142514	125923	191278	157197	181336	210216	182304	91734.6	130373	144184	162315	127158	129063	148401	190652	140660	189258	126980	136978	131222	131846	181053	213297	13648.1	26723.7	15143.8	37555.6	23669.2	30095	28039.1	32549.7	31952.6	23190.5	29295	428.218	39641	43028.3	46654.9	34709.9	27813.5	21391.2	29590.1	25691.3	31770.6	19078.2	21969.1
7f5814030ceeb1090c434f0c982aa1efe04c6641	170.043	563.274	140104	132574	140122	126568	103625	101517	111450	121523	97219.3	104087	134835	189998	105272	94030.4	85258.8	108263	117399	137465	149385	120388	103981	100792	117406	101171	2531.88	4264.96	3541.41	5383.9	3832.29	3548.12	5413.85	3534.37	6338.88	3639.14	3636.25	0	4890.95	6746.1	10584.4	7401.73	3658.35	3320.23	3759.45	4334.65	4491.46	2895.34	4387.46
be8c8338c787ba5f36035a6b6a6c6fca03b46b76	171.077	560.96	145955	112984	107529	180150	141390	182103	160324	133238	110726	118247	117233	119010	100659	125689	95526.6	141467	101899	128623	117625	108275	88831.6	97623.1	155615	153791	41954.6	63089.8	41349.3	87311	56123.7	56063.5	69155.5	66193.6	73483.2	45832.1	45387.6	566.093	65986.1	81318.2	143179	119161	62285.9	45238.4	56038.6	53923.5	74182.6	58278.3	68427.2
e3d9b8854425c6b733ca8f357d7ccf4b7737f4c3	199.085	561.559	103755	77623.1	83663.9	95818.5	79049.4	75572.9	75698	124408	90848.9	98482.1	97419.2	100852	80573.1	75230.2	57542.7	79962.1	91074.5	116550	102015	85978.9	64604.1	67909.8	97070.5	87691	8649.42	15306.7	7249.75	17310.7	10977.8	9945.21	11534.6	12483.1	17031.7	10716.1	0	0	14498.5	19213.7	26428.7	15653.1	10942.5	0	12759.9	12848.2	7634.91	0	8089.98
d2137e8dc3df76c996e643bdc1820a68dde1d834	102.137	570.292	81030.9	88599.3	109812	94118	81751.3	78333.1	83044	98677.1	75334.4	87458.8	97072.2	111739	71564.3	82020.1	69553.2	87149.5	92375.7	107976	108575	91159.6	80328.7	77189	99746.7	83641.4	7917.22	9721.21	7672.46	13691.9	8919.13	8176.79	11845.9	8071.89	11168.5	6375.93	7810.16	452.538	9704.61	13035.4	19395.2	17620.4	8131.3	6856.75	7743.4	7449.43	8957.73	7020.43	8467.37
8a2421c1997bbf029cdd82e765ed6ca3f04be558	782.792	567.855	49689.1	47621.4	46708.1	44631.5	39046.5	51554.4	40733.4	45717	41352.3	48003.7	68220.8	49906.4	35392.9	41889.5	55851.5	25895.5	48299	62657.6	76485.5	59592.6	56503.6	62963.6	67995.6	66122.2	10007.7	7711.84	12113.3	10081.1	9468.69	6913.7	5773.55	4786.6	7498.3	6486.95	6530.44	0	10087.8	10439.5	3686.8	4227.71	6891.94	5978.7	7860.39	5565.53	7350.11	6781.98	8255.61
e1c7b39a782e46f753eaf96487654f919481ed65	200.091	568.325	50049	45868.2	50681	51440.6	42085.4	39123.2	43870.1	62055.2	49738.7	49778.2	44386.5	50494.5	40210.7	42636.1	32695.6	43447.6	48865.8	52272.6	49696.2	46037.5	36378.9	37828.2	46436.8	49890.7	6634.46	9364.33	6589.5	10036.9	6717.43	7443.93	9874.37	8125.09	10737.9	6898.27	7212.64	0	8922.79	12530.1	16156.2	12855.1	7347.01	5260.87	7850.82	6966.46	6483.34	3330.7	6493.61
281e7ab0d77ac28760cb8ea38419603739263b9f	220.069	561.12	40684.5	43227.8	41875.9	45990.5	31783.3	40686.8	40363.1	52887.1	30416.9	40589.1	44318.2	56275.3	38557.5	37562.4	29062.9	39735.1	41976.3	49875.6	47281.7	49943.7	32506.5	28020.6	52370.5	41779.6	2289.4	5874.1	2136.08	6601.62	5271.02	4440.46	5208.48	5045.88	7410.53	4329.58	3960.03	0	7043.93	8711.24	11780.9	8242.54	3828.4	2810.41	5352.81	4439.98	4413.41	2134.08	4045.94
f49bce83f90dd2e43673f82abd440ab62d491610	314.135	572.877	26711.2	25529.2	36156.4	30162.5	30401.5	34949.1	42244.1	29746.4	24909	30843	27602.5	35244.4	27859.3	29921.4	27058.5	35151.2	31562.4	33107.1	29431.3	30147	23873.5	29035.7	35263.8	33642.4	1063.63	1680.74	1102.34	1801.11	1459.73	1039.08	2127.53	1389.54	2276.99	1286.18	1295.59	0	2006.86	2672.84	4555.66	3310.06	1159.12	765.758	1365.05	0	1382.67	0	1871.29
487c48dbfc7ddf6bbf91837328466684247b52b4	219.077	555.805	30373	32124.4	27523.7	39665.1	30158.5	36349.7	37834.4	34186.5	21056.7	26684.9	29978	31497.3	25015.3	25390.5	26367.1	36633.2	29111.9	35817.3	21246.3	23418.2	23152.7	22018.6	33710.4	40989.8	2840.95	4665	3568.16	6564.24	5328.44	5287.24	6606.36	6152.25	6710.8	5724.74	7081.65	0	6523.16	8158.91	8211.86	6217.54	5700.96	3877.81	6717.95	5713.21	6391.06	4026.12	5696.68
5c7b727668b71fc6e92cbc8129f2ca8aab66add9	173.129	548.718	16942.2	20316	24347	21050	18984.6	23873.8	19869.8	26491.4	20419.6	19234.2	21299	28255.2	20824.1	19782.6	21673.9	20307.4	16332.1	21296.3	21760.4	22650.6	17792.3	16962.6	21321.3	20906.4	1759.39	2321.02	1607.46	2466.02	1938.63	2001.92	2472.56	2527.15	3548.9	1445.02	1913.11	0	2109.8	2751	3539.55	3721.77	1955.98	1582.32	1646.14	1563.27	1811.58	2417.82	2747.45
4aa5347abf4f4dc76b97b7d9c227ac2952782395	134.133	562.91	24162.5	26193.6	26077.8	26305.8	26936.7	24858.1	24703.8	12727.8	14514.7	12850.6	17005.5	13830.4	15533.8	18653.9	16311.2	19550.4	19810.5	21783.7	25341.8	22925.9	21631.4	23532.7	18336.3	19332.4	4493.99	4772.47	5093.64	4582.31	3482.95	6706.47	5243.87	4865.75	5059.75	5788.68	3767.11	0	6066.96	4761.26	6051.92	8646.62	4055.01	4805.3	4157.56	3338.11	4273.64	3806.64	4697.22
18a88938d5b7e50e348332be560d1da3817e4aa7	238.091	555.853	15861.9	14878.2	14508.9	21734.8	17511.8	19663.7	20812.4	19593	9762.24	16358.1	15524.5	18923.6	17692.8	15648.2	16579.8	26131.2	17301.8	20565.7	14269.9	15462.9	14600.7	13237.9	18506.2	26723	1984.75	2805.53	1679.12	3251.73	3002.22	3011.09	3151.92	3565.18	4637.78	3208.24	3303.36	0	4276.18	4179.51	4898.44	4346.61	3224.36	2018.57	4366.63	2789.52	4020.93	1961.45	2935.23
dcbb784285581801ed68cafca473f6d5d3790f36	153.085	561.149	13586.4	16689.2	17461	19544.6	15225.7	14616.7	14732.5	23019.6	19329.1	17167.1	13525.2	19509.7	13251.3	14495.6	11093.3	14215.4	16029.7	19641.8	17195.1	14905	15264.1	10933.5	14749.2	16071.4	1931.86	2460.15	1506.07	3965.04	2226.51	2097.1	2203.79	2321.16	4208.98	2636.63	1820.06	0	3236.66	3929.73	5147.95	3089.64	1563.15	1566.8	2246.88	1852.39	1873	1019.31	1685.93
4ad81a885010a9ecbbe3818348d8ef401e138cc8	181.08	560.689	16373.7	14388.7	19004.7	17084.5	14735	12110.1	16111	21812.5	12493.5	14541.2	16016	16686.4	13899.9	15201.7	11833	11987.4	6674.44	18057.8	19284.4	15495.7	11418.2	11690.6	14959.2	15788.4	1964.44	2516.76	1547.63	3349.65	2438.42	2078.43	2814	1495.83	2510.93	1918.18	2357.5	0	2085.59	3780.96	4855.14	3456.2	1570.66	1368.89	2825	2025.28	1833.72	1074.83	1648.91
61eb5db30e95f6a4442f362b76460438dd294cba	111.139	561.547	15177.2	18427.6	18196.9	14605.5	11349.5	12861.6	13562.2	19633.8	16830.4	16440.2	15975.9	17298.1	11987.7	14351.1	10710.3	14268.9	15487.1	17627.2	17494.8	16029.4	10786.1	13542.3	15742.1	15395.5	0	0	0	0	0	0	0	0	3738.38	0	0	0	0	4046.69	4712.21	0	0	0	0	0	0	0	0
97d495256558369c85800c13a4cad74413257fb6	216.143	553.833	15037.4	11845.1	15231.6	14145.4	11294.1	15920.4	14427.2	17092	12651.5	11127	11758.7	11638.3	9992.03	10465.2	8735.95	13868.9	11010.8	14665	9784.08	11984.7	11246.5	9299.42	19500.3	14683.8	612.647	0	0	0	0	0	1256.79	1196.93	1608.75	0	0	0	1133.78	1608.1	3089.49	2013.54	831.002	0	875.023	0	1347.89	0	896.92
1e605be2e7c8f1c3fd296dd825e1bab938c547b8	321.112	561.474	14632.5	15198.7	17074.7	15022	13231	13496.6	11916	19313.5	11841.7	10997.6	13905.1	12019.9	12446.3	14926.8	9297.9	10588	15993.9	16402.5	14603.2	16355.3	10153.7	12879	17481	16761.5	0	0	0	0	0	1386.01	1319.04	0	0	0	0	0	1113.76	0	3377.36	2155.44	865.794	0	1007.15	0	0	0	1539.24
df95867964132b5098d846d566cf4351371830ef	185.129	563.357	12800.2	10486	14732.4	15089.7	14928.1	14041	14267.9	17156	10583.2	14196.1	13492.8	17871.2	11907.3	13486.5	9409.35	13142.1	11004.7	14134.1	13604	13475.5	11579.4	13278.1	16290.8	12506.7	1719.37	2725.43	2119.35	3857.92	1908.57	1988.58	2244.85	1600.45	2294.01	1548.02	1742.98	0	2416.66	3287.27	3873.67	3001.89	1777.27	1780.84	2266.18	1754.75	2065.34	1358.38	1921.24
4544f0f618ab26a9d71bf817c421e89b26d39edb	157.08	561.141	11244.6	12674.2	11325.6	13128	11032.2	11118.9	12558.5	15523.9	11575.8	14603.7	11664.4	13613.2	10331.3	10774.9	8893.96	11289.3	12838.4	15207.1	12709.2	13114.5	10372.6	10355.8	10917.3	14099.2	1498.72	2512.73	850.297	2706.25	2307.94	1642.27	1814.72	1503.75	3622.02	1905.07	1406.51	0	2066.43	2915.68	4500.1	2308.59	1399.48	1299.44	2038.97	2846.51	1695.22	0	1518.49
809d9a498a8bcf11813fbfb5ad5642ca4132404e	172.08	562.355	10257.6	8384.29	8154.17	13888.1	8751.26	10251.4	13990.2	9074.82	7735.75	9387.76	9714.27	10078.5	8931.95	8407.24	7843.04	11851.9	7843.13	9991.24	9639.63	8479.71	9600.79	7663.4	10884.5	10884	2904.63	4334.87	3152.66	6233.08	3987.7	4439.55	4507.87	5026.11	5296.75	3512.27	3546.36	0	4691.36	5103.63	9236.88	6492.8	4211.44	3346.36	4846.45	2580.99	4435.57	3376.07	4267.3
6063bcd5009e005c6324b09d6871ad9989fc1e32	186.222	563.599	5101.37	3443.07	6731.41	7610.7	7103.73	13395.6	6828.71	6248.86	7886.06	3686.37	5919.42	6377.92	6823.94	7101.07	9070.4	6773.13	4635.13	8145.23	8420.03	5720.15	6881.95	7620.34	4354.73	6687.31	2490.92	2706.87	2606.06	2449.86	2269.32	1873.51	1799.29	4332.07	2856.9	2439.57	2901.24	0	3341.14	2832.01	3600.26	1821.25	3224.94	2992.4	1829.53	2334.07	2637.85	2064.38	1846.06
dcb9e8809b2425168002cc3653182092a9d106b2	138.066	558.905	7558.75	8087.08	9706.95	11161.5	9404.24	5580.65	8028.91	10862.3	8534.54	8623.27	8398.64	9853.43	7514.66	6970.88	6185.27	8869.17	8911.94	8545.47	9866.01	6849.67	7432.44	5447.35	9692.56	7133.14	838.995	1786.93	1018.45	1972.63	1583.83	1183.06	1305.73	1164.01	2265.61	1300.62	1292.02	0	1039.92	2288.86	2087.12	1505.18	1096.05	1110.49	1874.42	995.244	870.517	0	911.326
aa7d836efb6039158cbf383b3398bc2fcd704777	95.1588	560.032	6424.77	7733.87	6624.32	7483.56	7160.3	5939.84	7424.06	3575.98	7947.69	7030.04	7785.97	8253.22	6219.05	5689.17	5945.56	7391.35	8307.52	8700.57	8066.8	6608.88	3946.17	8101.15	6906.5	7338.9	1812.09	2587.53	2621.77	3070.06	2709.79	1765.68	2525.02	2631.44	2947.38	2077.93	2001.36	188.814	2459.49	3267.33	3764.04	2761.29	1968.2	1799	2314.42	1958.15	1978.96	1930.35	2241.37
b1ca429bb801ec952448bb37133b641d20dcaf1f	203.139	736.726	9841392	10252373	11156042	9587387	9777392	8338907	8584527	11771168	12361743	11326895	11051879	13815030	9871813	8926671	8.24433e+06	8522321	10431943	12110421	14017117	11759801	9908522	8140257	10700353	9415489	51039.9	61027.3	40892	75511.7	45707.3	46146.9	64341.7	110490	195220	125906	65858.4	62873.7	111889	105282	170651	108398	64766.2	131407	47331.3	39354.9	31073.6	26287.4	33309.4
8a57ef9a0c11903718e401b5ff75f9f0c88e0363	102.137	735.368	1714965	1.51378e+06	1.56263e+06	1.54902e+06	1.65308e+06	1.82863e+06	1.85817e+06	1.69843e+06	1.76495e+06	1.48772e+06	1.46837e+06	1.887e+06	1.62483e+06	1.53988e+06	1.52799e+06	1.68685e+06	1.32226e+06	1.52156e+06	1.70541e+06	1.59177e+06	1.61042e+06	1.62108e+06	1.96875e+06	1.72377e+06	164704	256155	158966	339102	219248	224695	258060	185301	299385	203338	201069	95074.1	274267	401912	446813	325470	206951	167525	249846	245336	179760	87776.9	171610
aeef9a592062c2ad2de71d8b811e777d30f098c9	104.154	741.907	1.36388e+06	1.22417e+06	1.54271e+06	1.4114e+06	1.39389e+06	1.4392e+06	1.4118e+06	1113384	1.18404e+06	1.20474e+06	1.06802e+06	1500841	1.06859e+06	1.35671e+06	1.14955e+06	1.3027e+06	979218	1.26382e+06	1.15751e+06	1.2483e+06	1.47606e+06	1.2918e+06	1446368	1.19427e+06	476616	741452	511212	922226	731827	713784	820933	499210	910254	492485	464216	355184	761394	981284	1.43773e+06	1.00772e+06	598420	465698	600586	544292	696876	477557	738015
58b2df0a8141e5fbf5277bc63e4071d2b9e6387d	204.142	736.826	950789	1.02845e+06	1.08852e+06	900030	946110	827078	804892	1.07456e+06	1.18442e+06	1.05069e+06	1.07932e+06	1.35917e+06	975879	878915	814999	798839	997594	1.14382e+06	1.33638e+06	1.1237e+06	936974	828383	1.02232e+06	903106	5204.42	6816.83	3338.68	6475.67	3704.95	4576.11	5519.92	9254.83	15778.4	8835.96	4988.59	4493.83	7398	8499.05	14587.2	8838.68	6194.45	9563.55	3963.37	3374.68	3122.66	2687.13	3298.35
c67b67342d9534347d023ca668235c4852b3a003	149.064	735.264	1078523	959110	985095	875674	973731	1.08304e+06	1.20013e+06	966712	1.08391e+06	896314	845767	1.09002e+06	981204	902114	921201	933631	838950	939858	1.12143e+06	1.00258e+06	1009982	1.03178e+06	1.25286e+06	967391	94204.2	150628	81878.5	209739	124437	131003	141943	105083	177694	152907	121369	53122.1	166488	237284	255604	207226	117083	101067	146781	153890	101866	53148.3	103506
5fa9d544ae39fe6cd01abc754af4e6006dd81a97	170.042	733.909	472394	477555	495245	390541	456154	447264	476215	425254	438308	446794	429650	423179	482458	521709	469269	481871	478981	391881	401818	454992	476728	513590	467149	703051	145214	248257	124099	313182	229355	230101	228001	138978	282298	227950	200476	87013.7	246001	338696	362458	281806	199930	152806	249557	249514	156810	70405.1	172461
9425a12bef714203147f5dcb1925992509a854a3	331.198	737.986	252446	217980	239343	234482	221776	219718	195351	252635	235902	244077	265639	276983	248496	169447	202574	185777	248317	244554	307919	274622	235583	224017	221602	239919	2849.38	4331.06	1976.04	6375.09	3790.38	4687.59	4331.87	4937.96	9922.51	4487.52	3551.69	2099.49	6757.35	9175.76	12151.4	5927.5	3854.13	3894.06	3646.91	3780.13	2929.94	2156.52	2639.51
8677d1ee5134ef06f85beaf2d0ba51ec10998213	131.068	731.665	228150	184923	194083	191220	221533	226909	241030	183037	219180	165941	176674	204043	183455	177209	185290	207413	166566	188653	210278	205043	189527	195960	249585	207595	19355.8	29329.1	19482.8	44520.9	32043.6	31653.8	29787	21801.9	38853.9	28115.6	26698.1	12560	33311.9	45302	62056	35452.1	23441.8	19768.5	32176.8	35010.2	24233.8	10134.2	20989.8
7b18fcb595a56639ef63944650615bd0c5f317ff	185.129	725.061	121687	121167	129697	112625	109331	98506.4	92248.4	139024	138928	134832	138451	135934	116751	114125	104513	90887.7	117565	153961	161474	128333	113518	88565.8	126649	102513	1445.1	1639.38	0	1625.58	1863.09	2391.04	1774.09	1596.13	2420.33	1552.53	0	1277.3	1016.46	2254.82	0	2653.71	1504.29	1867.71	965.918	0	0	0	1726.81
748fc3ed92a95b34cf759c17ff299d1e4888cfbf	192.123	737.38	83169.2	83771.7	83205.1	90250	80456.4	93812.7	99603.4	93352	100044	97686.1	94520.8	118813	88899	81334.7	81473.7	86119.4	82046.5	91764.8	124516	100169	93946.3	88966.8	97658.7	98864.5	8216.09	15196.6	7232.06	22465.5	13572.5	12516.6	15244.5	7581.7	17475	11691.9	12293.1	5132.3	13881.2	26772.1	30952.9	15484.3	8656.07	7962.94	11471.6	10490.6	10237.9	4496.67	8244.32
7e628348f51928a4f025f0cd2b0de401d19ac2e6	276.119	742.276	93531.1	94411.4	95274	82156.9	80121	85686.6	82843.3	122855	96922	87263.4	93832.9	106211	91162.5	92306.7	86381.5	66481.2	77072.2	98342.6	99054.3	98913.5	87083.5	86029	120746	58921.7	11618.5	18938.5	11301.6	37035.3	14210.2	20638.9	22098.1	6894.76	27857.2	10315.8	2723.8	3850.98	3852.67	39466.6	69609.6	54683.2	17296.6	17864.8	23633.2	7405.54	18268.9	16894.7	22965.2
3ca3e1521827d6de53c8372d6c744d3438c8c983	84.1968	749.265	78017.4	87863.2	89773.6	68580.7	64848.4	71619.6	69606.5	93140.8	95172	87301.8	97876.2	101715	80301.5	77838.3	72162.1	61821.2	84809.2	90080.6	113461	96205.7	60648.4	70356.1	87036.7	85774.5	4739.72	7850.33	6442.53	10544.4	6741.34	6838.18	9430.41	6304.27	8938.06	5547.58	6509.15	4392.88	7564.01	10307	18829.1	12037.1	7303.71	5750.2	5633.6	6836.52	6548.85	6485.12	7296.35
3e836531b3c50b595179404790de71b9c9f020b0	241.13	742.469	84157.6	71240.5	94718.3	75890	75998.4	87904.4	93343.1	72738.6	86926.3	71005.3	80390.8	94552.3	81947.7	94081.5	76763.1	77612.3	67864.5	78813.8	84020	75205.6	86851.7	100810	82328.5	93172	2041.93	4423.43	1712.2	4958.24	3800.48	3372.76	5187.71	2770.5	5351.96	3155.06	3758.81	1630.96	3817.17	6597.77	10213.4	7141.26	3253.74	3093.31	3414.22	2847.92	3783.98	2548.34	4777.63
bd2f83c48ae211b620ecd8be6a35c5ab9bc39edc	204.136	737.756	59213.7	71344.5	73541	62030.8	53675.4	51365.6	50256.9	67389	79953.4	71180.1	67687.3	88813.6	66628.5	58261.3	54545.2	52100.5	69995.8	64949.5	89962.6	81510.4	61381.7	51615.4	64215.2	62286.2	0	0	0	0	0	0	0	0	0	0	0	0	0	0	0	0	0	0	0	0	0	0	0
0a9d608dcb89a5c7c8f5359bb63931d1283d982f	147.022	729.301	65964.2	45335.8	55234.8	61288.1	45380.9	64391.5	82651.1	12305.5	57862.1	54756.8	47506.5	69531.2	47807.4	58644.3	58337.7	52181.5	58638.7	61876.7	49499.8	52351.1	57603.6	62406.4	65035.6	71790.2	3042.49	5052.49	2200.84	2930.88	4168.4	3533.92	4101	2451.37	2799.88	1677.23	2398.16	1616.3	8576.65	8110.09	12717.8	6725.63	3125.01	2756.52	4307.42	2682.52	2337.19	1913.4	2956.23
ee99ba49ed82b4c623d61da865d11e7de53579f5	85.1651	737.786	71443.8	59640.4	57710.8	50948.9	59100.3	72472.4	63936	68023.1	58446.7	58674.3	50122	66212.8	56750.9	51101.5	62846.8	58391.1	53261.2	51212.9	70110.5	62295.3	51798.8	55904.9	74776.9	64827.5	6712.75	10946.2	5591.03	13749	10050.3	11098.1	10640.3	7137.12	13230.5	9421.37	8476.91	4648.09	12721.4	19526.7	16059.3	12289.7	9091.39	6014.88	9681.73	8314.33	7501.57	2707.33	8234.13
7936ac22b2daa4ffc8a29ec2909a0c37575ea379	441.155	740.801	53162.8	51078	65594.3	49926.1	54243.2	49678	53553.4	59478	67543.5	52920	58033.3	59742.2	59798.3	49532.1	49312.3	51092.5	45381.5	56310.2	72622.4	64249.7	56574	57381.2	61772.3	48381.2	0	0	0	0	0	0	0	0	1934.6	0	0	0	0	2078.56	0	0	0	0	0	0	0	0	0
decaeec4a3502c69807bb576e1a51173833c67e4	229.047	739.252	42358.6	36774.8	48043.3	42488.5	49473.8	46154	48552.2	45801.8	49214.6	51417.1	39349.4	71606.2	50894.7	33467.8	42970.2	41169	34396.6	43617.9	57700.9	48340.5	41545.4	52037.9	57182.6	48363	1438.85	2543.39	1449.16	3923.28	2605.55	1895.01	2777.81	1436.56	3294.63	1500.15	2915.11	0	2534.12	5840.51	6484.27	4270.8	1927.58	1950.34	2232.55	2542.96	2305.37	0	1637.74
f97a88625d6b7f830c8c22888f2cd2a6ed565638	131.085	738.693	42176.7	33830.2	39947.9	38561.8	43107.2	54231.6	40075.9	45289.1	38067.9	52123.1	39219.4	50390.9	36812.9	30729	36701.2	39893.3	27739.5	44834.9	49756.8	44430.6	35907.8	43610.8	63781.2	52802.2	2575.43	3002.18	2699.51	4506.02	2919.24	2315.94	3602.13	2398.51	3885.09	2566	3287.53	1287.37	3563.79	5995.9	5522.39	3561.66	2712.05	2762.2	2741.72	2986.59	2396.94	1539.8	2432.69
66439514f6aad408691194a92b926c893dfa3bc1	186.112	737.141	35246	47081.9	46112.9	38993.7	33732.5	24397	34811.6	44469.4	47975.8	47076.3	42592.2	46542.5	42235.1	31400.6	27557.7	32873.3	41644.2	49992.3	50972.3	47894.9	33349.4	27190.3	44431.2	35773.8	0	0	0	0	0	0	0	0	0	0	0	0	0	0	0	0	0	0	0	0	0	0	0
98f5e7354e92e8748253d0ba53a30c35e7528819	243.145	736.017	28784.3	26317.3	25526.4	27554.9	33873.1	39563.7	39402.4	31659.8	30376.4	27314.8	26574.1	33618.5	28040.4	29917.1	35815.6	28052.7	23011	27430.5	31521	31442.7	32026.8	31888.3	37284.7	33568	1320.35	3796.69	1753.08	5352.48	3439.67	3121.22	4810.22	2606.01	4882.6	1672.06	3289.95	1279.54	3028.28	6065.73	9436.64	6473.13	2723.44	1647.23	2793.87	0	2287.16	1576.9	2689.8
05cc4bb984fe4c6c1dc83b9c7d5501f385f8244a	268.103	731.227	29586.2	25786.9	28688.3	29015.1	29799.2	32944.8	33271.2	28933.4	24563.7	23068.2	29242.5	29132.4	28548.2	24886	27988.2	30588.3	25718.2	31166.2	34269.6	38775.5	29180.5	29767.5	36627.5	21743.9	8872.85	17424.5	7812.8	15859.1	9952.6	11457.7	12877.3	9685.59	15882.1	8777.63	10753.2	4894.58	15148.1	20343.1	24015.1	17131.6	9619.27	6603.93	12648	11182.2	12851.9	5590.91	10051.7
99086d3de1cf0a8b4bca50fb8169ef5b63d38a92	167.118	733.686	24546.6	29097.5	27531.4	22977.7	29278.8	24523.4	22158.9	28723.5	29691.4	24182.4	28362.9	35787.3	26355.2	22679.9	23637.8	22562.8	22574.3	29945.8	37930.3	32817.3	28467.9	24705.9	28482.2	22945.2	0	0	0	7177.18	0	0	5406.15	0	0	0	0	0	5304.44	0	11155.7	0	0	0	7333.29	5586.45	4909.49	0	0
c569dfec4411af47e7496bf14de27bd2d2081ad6	140.107	737.447	21827.5	23364.9	26272.9	20208.9	19821.6	17139.1	17688.2	29409.8	24699.3	22154.3	23353.1	35446.8	21772.5	18139.9	19117.6	21708.4	23627.2	21829.6	32596.2	24611.2	19757.3	17483.9	19754.1	25075	0	0	0	0	0	0	0	0	0	0	0	0	0	0	0	0	0	0	0	0	0	0	0
2db869f2b73f08b1cfdbc68f2e259f00d6ca79a5	288.253	252.71	11004385	11480911	10836253	14001307	11936020	12906952	13286446	5707437	6.06061e+06	6.76578e+06	10662024	8516455	8.21596e+06	9712544	8451293	13519415	10207510	9630359	11080475	9857132	10924132	10680945	9951746	9516810	4.15326e+06	4.14885e+06	4.69563e+06	4380581	4428244	4.67727e+06	4386146	5403987	4774493	5.75785e+06	3.78201e+06	246.737	5397696	5487658	4.9083e+06	5.37291e+06	4004890	4494535	3.95345e+06	4191245	3791909	4.26524e+06	4.42135e+06
87e114768656ce7321d7db7d4c87089ab56d511b	289.257	252.74	1959198	1.96901e+06	1.98821e+06	2.39568e+06	2.10767e+06	2.30615e+06	2.29447e+06	995296	1.05217e+06	1.212e+06	1.86686e+06	1.47609e+06	1452945	1.72999e+06	1.44336e+06	2404202	1.79676e+06	1.69208e+06	1969972	1.73941e+06	2.03952e+06	1.83422e+06	1710666	1.69792e+06	698634	740618	810748	753596	760420	823710	765369	980579	829322	1.00884e+06	650496	0	933654	946625	861612	956284	705880	789120	687651	736664	660380	745772	779328
255a5fbec55a919cda1f9a19db31aaa09e8c8ee5	256.264	248.209	690258	660023	711414	700562	715253	694463	789056	437234	410906	464187	674759	482894	505246	659569	569832	546888	673347	587160	446113	599053	576539	615664	555901	639871	297059	320038	324615	326652	347252	288161	311766	322738	264919	361473	326816	0	335044	323624	208088	359580	331646	316738	317482	366167	292808	324320	381238
c39a7f212f2844a979a073af53852dee19fbd8b1	310.235	252.656	574160	733490	629324	728465	637936	720732	693513	260654	321181	479313	370618	507965	655460	711752	531175	729124	474356	401958	439855	423086	490712	412354	325708	470438	251310	216033	273624	179265	260626	279667	183183	331162	210195	382370	230313	0	272958	245080	99459.8	161621	213807	279952	206283	236480	202231	265882	201603
07a5d3e20013113038b1a0f29e07d46bec52842b	106.159	252.668	309009	295448	303558	368091	339292	379794	372224	154178	165255	185331	313545	222884	207032	266542	228168	363800	293173	260107	316544	269275	309881	250524	286199	270582	121510	111882	122659	120678	118034	137212	131205	153049	123835	152804	120709	0	156479	158562	134865	168976	112756	130293	107654	125970	104710	119635	120805
d2c3bba96bee36d2040d1e8c33cb6a50c09e75af	597.482	252.92	125719	219868	128009	199464	235974	221068	174132	45092.9	55440	92695.1	97173.3	105408	109816	146132	134505	225188	129189	115529	137750	93466.7	128459	105035	65288.8	96901	22190.3	19985.4	28559.9	17648.3	29269.3	29677.1	16026.3	47231.6	20022	56738	23702.6	0	39999.2	21949.9	12623.4	17055.9	19021	27011.5	18918.7	25904.8	19920.3	29456.9	24361.3
a286fdde3f8ac4fc4246b5dc1c83e1f396624b0e	244.227	253.867	158282	150410	155861	187676	163092	189795	192130	78752.1	81867.2	101738	144828	132970	130651	138475	128818	183223	153568	138388	154951	146802	160987	151275	134241	136525	49930.7	52589.3	55499.6	56105.8	61024.8	78279.1	63238.2	67369.5	60769.8	75658.9	48593.3	0	65144.2	66494.7	54067.5	74406	51847.6	60255.1	57481.2	59304.1	47207	53150.3	72357.5
85abc0e42aea47cab6330cc1cc4ff188f21f8695	290.26	253.096	114126	128776	124971	147670	142045	141970	152363	61866.6	59746.4	71366	109007	86597.8	83838.9	108623	85641.1	134569	115371	107226	123211	100969	114178	113370	113979	102554	41996.2	47373.4	47254.9	55420.6	46434.1	53865.5	44538.7	58118.3	53519.6	59103.5	43411.3	0	57112.3	54448.9	51340.5	57918.4	41745.7	46805.2	45524.7	47379.8	42122.5	55391.4	50097
7d2f4d0281bb95fe46009c20c190c1cd91ec8a62	257.267	247.893	109939	96840.9	101617	106196	95468.5	111358	119947	58849.6	67711.8	85386.1	109977	74260.6	70081.4	107070	88853.6	76707.1	90089.8	95338.9	81340.5	89777.6	72587.5	99631.3	80557.9	89513.6	44623.9	50331.4	47197.6	44636.3	45489.2	46631.4	45455.4	46431.1	43293.3	58902.6	47865.9	0	43996.6	46220.7	29699.6	58273.6	49570.5	46611.3	47692	51566.9	46763.2	43944.8	51487.1
3284c1536329d7864cbb79b5814c240e016ca82f	311.239	252.694	87267.3	109980	101164	105349	103377	101567	92720	43714.4	44191.7	75008.7	67492.3	75474.3	92238	107542	84121.8	97082.7	85763.7	60075.2	66974.6	63685.1	75666.1	68626.7	49941.2	64092.2	35703.5	30273.2	41990.8	28624.4	39130	41013.5	25671	56585.5	32119.3	55281.5	30815.7	0	40284.9	34493.7	17901.4	30621.6	32609	40189.1	33584.6	31707.3	27091.5	37878.2	29426.5
aa2ee0784f8b21f271de04d1793d111ebb49e19e	316.285	250.535	59247.3	60718.3	62490.7	67400.8	64040.8	79094.6	69591.6	40568.4	47317.6	46922.8	55038.5	54432.1	50755.8	56547.9	54575.9	68026.5	61694.4	59642.8	70266.2	57546.7	73577.3	67912.5	56708	44925.4	25855.5	22894.2	25523.9	30109.6	25509.7	17265.1	27769.2	31667.2	26839.8	35833.9	35649.7	0	24291.6	35136.3	31776.7	32762.1	26313.6	27260.6	23635.8	22245.8	24990.7	16508.2	24799.6
b7cee40c4c730d98da946f139c7456a0fdfe19ab	256.228	251.941	25054.9	19474.5	27408.9	36820.5	21006.1	25753	37997	46600.9	26281.5	23683.5	40690.3	32281.7	22300.7	21966.2	28982.5	57376.8	28418.9	28258.7	37786.6	35452.4	35577.7	24967.4	31797.7	41715	11249.2	17693.2	13451.1	15781.5	15110.2	17419	12729.7	17243.1	14389.2	25401.4	17173	0	21228.4	25322.6	22785.3	15085	8836.31	15665.2	12186	11716.6	12257	10558.5	13616.2
66c652399182e89747ba5d8daf0d71c802e0f221	362.29	256.012	31683.6	38176.8	33652.3	37904.3	44699.6	41731.9	54226.5	16424.1	22708.4	28341.2	39021.7	22419.6	25689	31219.9	25654	34156.8	38159.4	34292.2	36589.4	34847.6	37551.8	37907.7	33897.6	29504.5	11918.9	13924.8	11374.5	11595.1	16009.4	17187.7	15472.9	17450.5	14501.9	16168.4	12143.5	0	19863.5	18615.4	16276	18262.7	12217	14650.1	12539.2	10980.9	14410.6	16315.4	12123.4
5538eea8170a9fef48cc6995dff7a232a4a25565	276.233	251.431	24635.3	26734.7	27749.3	47129.4	30457.4	38397.2	33046.8	14800.5	16113.3	16883.2	24913.1	20539.9	22333.5	25167.9	22896.2	32698.4	27974.9	22146.1	31307.3	23987.5	25304.3	23127.3	20091.5	20240.6	9960.47	8403.58	9660.73	9705.95	9626.04	9681.58	11408.1	12532.9	10818.3	13210.9	10403.2	0	13116.5	11459.7	10091.5	12485.4	8873.21	9856.07	8987.83	8452.1	9101.13	8060.19	12211.4
1b83d777023149748e9791f617842dc1f167b908	356.103	253.28	29197.9	17220.5	20530.8	20106.6	23702.6	29122.1	28031.3	19656.8	15930.5	16600.5	30468.3	25717	21138.8	21856	22943.7	28333.8	27805.5	29543.1	17561	23318	16727	20435.5	41667.1	22862	7913.26	10780.5	6767.07	13130.8	8904.42	9308.44	10494.8	6002.51	13509.3	9916.78	7089.55	0	11387.5	15506.2	18695.5	11212.1	8197.33	7853.59	10151.7	8523.18	8310.87	3674.51	5573.59
afb79cde8eab75c032b8095213f298032706550f	279.252	248.476	30821.6	26589.7	28837.1	36986.9	34250.6	39815.3	35544.5	14602.8	20804.6	19038.8	29307.6	22834.8	19393.8	30411.4	31310.1	25074.7	32820.5	26933.3	29324	25604	23030.9	34821.6	25471	29721.5	12200	11580.4	13000.2	12258.7	12503.3	11661.3	11063.2	13877.9	11608.9	13789.4	12156.7	0	12415.9	16005.4	11632.6	18992.4	9849.13	10911.2	12422.1	12509.1	13177	11522.1	11634.6
98997af7a0ffe14f60ce6aed05cf94241ce403e6	294.243	254.907	26634.2	33290.1	32800.7	29792.8	19496.6	33773.1	38859.7	15129.5	14131.3	21221.8	26002.4	16853.9	23828.5	18782.3	22336.7	35157.8	22041	26187.5	31625.7	28158.2	33309.4	27927.5	19054.5	27166.1	10082	9342.26	11985.7	11365.9	10301.8	9850.37	10652.2	13324.5	9502.74	12057.4	9645.88	0	12634.3	12700.4	12116.2	13201.6	9213.43	9485.88	8599.17	11668.3	11394.8	10233.6	11900.6
720c460374fd04d8695a8a356803af7bf914900f	270.243	251.251	25774.1	28940.2	33839.2	34347.8	29627	33874.3	37779	18634.8	19588.6	23233.7	33964	15822.9	16037.6	31571.6	24209	32931.4	30111.6	26391.5	30343	29473.6	29554	28863.6	25874.1	26971.8	10691.8	12885	10474.5	11365.9	10674.9	10519.3	12607.1	13399.1	10122.7	18392	11073.3	0	13339.2	9977.94	10804	11754.1	9380.64	10791.2	11226.2	13142.8	10382.6	10894.4	10951.2
1f24a3dfc575b6107366b1706c9061ca6ec008ad	228.232	250.583	27321.3	28305.2	27011.6	24146.2	30414.7	36136.3	30909.2	23696.8	20975.5	20561	30496.7	26233.3	19525.8	27578.6	26184.3	32451.2	28697.2	28291.6	30056.7	28008.9	29065	32559.2	25777.3	28002.3	17370.3	19129	15057.7	16859.4	17524	18665.8	21741.4	19221.8	16297.6	20626.8	16300.9	0	21080.2	19242.9	18342.2	19328.6	14111.8	14935.5	15122.7	14723.8	20178.6	13925.1	16712.2
4a58df7102d13d98497a072e2c4f70d549e7cfd5	367.332	255.842	17732.7	23485.4	22585.2	25386.2	20551.4	24400.6	17213.6	9600.13	8215.53	12946.1	22105.1	13260.1	15579.4	14346.7	15058.2	21807.9	27074.5	23770.8	34799.6	27070.9	25049.5	20606.4	12188.5	19298.5	11104.1	8086.81	15896.1	17184.8	11173.7	11477.7	7101.69	15238.4	12969.2	10608.3	7517.83	0	14711.5	12987.3	20978.6	11932	11880.1	8356.21	7467.73	6123.56	11095.8	9733.79	9215.88
915b157f902538b038c4ce046fbfe87806b25854	200.201	255.572	17920.4	23431.7	16951.7	26037.5	18809.5	26808	23249.5	24460.9	23423.4	26270	25845.6	27216.4	19690.3	21559	21393	34132.2	25394.5	24610.1	27444	21937.2	21862.4	20889.4	19850	24964.8	10071.2	9451.02	13476.4	11277.2	14315.3	13418.1	13962.7	15063.1	12554.1	19874	11735.9	0	14122.7	15752.1	12753.4	12968.2	11384.4	13832	13636.8	10046.5	11180.1	12625.2	11721.6
e3058785a953ce1f3c80ab6a7f70c8c012581fda	242.212	254.91	16356.9	14238.4	17148	22322.4	16780.9	19032.1	19603.7	20200.6	14197.8	14929.9	21018.2	15161.3	13306.3	13240.9	14086.8	33697.2	13674.5	18459.2	21844.7	19566.1	14801.9	12518.5	17867.9	20385.9	5977.23	8558.59	10179.5	6948.4	9437.57	7845.92	6725.61	9775.01	7276.31	11606.3	5938.73	0	10716.1	10911.7	11040.6	9704.72	6471.27	9596.63	7309.63	5683.09	6001.52	7582.1	5709.19
153f84c93b7ff7b24ee817e82392e1b3ed4c5d5c	286.238	248.604	18716.6	24730.7	25549	25823.3	23479.4	27041.1	27837.4	19446.5	29378.1	24095.4	29486	22054.3	21797.6	24730.3	20922.9	25190.6	26482.7	23622.3	31865.7	23981.7	25665.5	30622.7	18983.9	21968.8	8703.94	11765.5	9915.38	8446.3	9878.73	11098.3	8827.46	11298.6	8444.34	12761.7	8471.83	0	10061.9	12656.2	12116.1	13185.8	7554.83	9916.84	10213	9977.93	9931.49	8521.5	11559.3
42fde0efab4713376d08b9d56d382893fae1428d	261.222	246.518	22674.1	16467.8	19331.9	20717.2	17284.4	27996.2	26218.7	12524.7	9541.77	10767.3	15030.4	12695.9	13479.5	17127.8	15713.2	20352.9	14172.5	17773.9	18831.3	19644	21433.8	16140.5	11666.7	18167.2	8004.88	8120.26	8334.19	6717.88	9156.79	8436.04	8901.61	10041.8	7565.41	8896.68	9292.91	0	8837.17	9925.96	8297.53	9625.48	8180.69	8187.29	6369.26	8981.89	7331.27	8407.88	8844.74
7b7fbe244b0a1632c44b86f9599ad912acd997f8	255.252	248.26	17979	16352.2	24896.5	18261.5	20067.2	19969.6	18910	11163.9	12556.9	15968.9	23656.9	14904.7	14695.3	16083	18912.8	18732	26123.1	18331.8	18724.7	15662.5	22496	17174.1	15093.5	21123.7	9064.21	7721.81	8217.88	9426.66	9460.12	9072.23	9141.26	9115.42	8751.17	10505.6	7271.9	0	10350.1	10844.1	9294.43	10400.2	7851.6	9031.44	7835.6	10587	8299.23	9888.39	11460.4
dcc66a36413410b5fabafb20b99b970442b97444	260.186	269.191	9766.81	9169.35	10207.6	8478.76	9768.22	13722	16298.3	7355.79	8006.57	5936.73	9313.32	10390.6	8373.74	8578.95	8485.49	21455.5	8434.2	6676.81	12938.2	9337.91	7730.05	11764.3	11428.4	7545.32	6541.02	4116.38	6019.57	3107.42	8345.12	5985.96	5859.65	6550.07	4382.11	7410.35	7089.05	0	6493.31	6337.69	6191.33	6663.47	4853.5	5328.95	5916.91	4173.42	5448	5235.7	6136.5
6aa5822f7c5218fafac4c5f714ceb4ee1ee4edd8	268.227	247.854	14919.5	13383.4	19381.6	14893.4	13202.7	15545.1	15022	12381.1	9899.03	12176.3	16676	12247.8	12958.1	12692.3	17038.5	16186.6	14109.8	16254.9	17048.3	20653.9	12874	11133.4	10364.4	14678.9	5618.3	7004.71	6888.04	8720.45	6860.98	7800.45	8193.79	9702.39	7553.79	10735.4	7296.8	0	8002.22	9495.79	8459.84	9965.86	6822.74	7480.23	5111.06	6518.43	7047.78	7764.6	10269.9
f3144fc88c842f20146cd2bec140f0620f7b8ac4	184.17	246.026	18403.2	12456.2	16242.8	20244.3	15892.9	17993.8	17244	11263.7	9482.92	9458.37	14175.6	11291	14377.8	12269.4	12630	19072.8	15979.2	13258.6	15149.9	13928.5	16616.9	12602.2	11250.1	14822.5	6472.42	5644.58	6494.58	5888.54	7370.02	5099.83	7142.31	5573.96	7240.85	6924.29	6806.23	0	6049.86	9009.19	3182.84	6969.28	7363.51	10034.3	6852.7	8878.83	5736.87	6759.14	6994.91
93623fc63c5180ce0a6d6aa95e188f8a782484e3	252.233	249.199	17113.4	14511.9	12685.1	17918.5	18235.6	19140.4	18776.6	6382.74	11403.9	8281.63	14656.2	11334.9	9418.11	14255.7	10802.7	15015.9	17890.5	13885.6	11199.4	13891.5	17371.9	13353.6	14237.8	11507.4	5475.02	7164.74	7040.84	6236.96	6975.67	6830.52	8424.92	6766.94	7065.79	7722.19	5732.02	0	7674.01	7369.08	5205.43	7510.61	5514.89	7787.03	6739.14	8216.97	4748.29	8896.33	8369.61
8a7740a19814e5e53402226b976086f99b7e61c9	292.227	255.569	13154.9	16664	18994.4	18908.1	14396.4	17307.3	12941.4	7220.7	7742.57	10024.2	17286.4	9202.19	11390	12622.4	7143.17	14652.8	14215.6	13045.3	16718.8	15187.9	11135.6	18807.1	14706.9	11720.4	5134.71	6216.55	5732.44	7758.26	7392.32	5138.72	6124.55	8542.17	7600.75	9431.55	6213.7	0	6801.18	7517.9	7327.67	7656.59	6793.74	5701.69	5510.1	8150.42	5915.81	7527.09	4543.35
aa9a04230ec52733439c7fbc2b15503cebe4c9f4	71.3448	250.6	13357.7	16097.8	15750	15435.4	15561.5	17323.2	18106.9	3708.13	10641.1	10727.6	15104.6	13118.7	12582.3	15229.3	14569.1	14147.1	15898.6	15310.8	16244.1	16375.3	15223.7	16674	11354.1	13238.2	5995.77	6727.71	5992.05	6927.68	6165.48	6449.13	4898.45	6227.18	5478.37	6554.71	6537.86	0	6660.3	6297.98	4390.26	5924.64	5991.56	6934.78	6157.62	6726.56	6128.91	6815.58	6312.62
37262ef4bb9e349fedf0ff36393daf327aa9c97c	299.306	245.682	17293.4	17543.4	12539.3	14582.5	8432.71	17292.8	16544.9	10136.7	7158.57	6940.16	15100.6	9214.03	10169.5	12350.4	7981.89	10558.2	10868.8	13544.2	15122.2	11469.5	12133.1	14365.6	10569.1	10622.7	5869.74	5920.2	6296.89	6077.54	6645.65	5100.58	5646.58	6270.84	6379.14	7652.05	5448.66	0	6250.41	5717.7	3872.76	6547.05	4961.42	7186.93	6658.72	5986.13	7899.5	6473.94	7398.88
80ac8e71920648fb107d05fc13b747f01208042e	176.103	811.017	9456694	11810004	11205067	10189737	10948036	8990567	8502774	12994032	10399833	10172055	11674820	13043981	9329859	9526678	9054046	9273704	9325236	11481000	13891331	11802927	10231221	9660838	12880586	8257501	362260	703476	359260	848670	697451	577820	682075	584676	975953	667318	622803	252053	694254	1090361	1.46897e+06	819347	553114	525847	670050	614511	587380	275386	547162
8f512cb45d5cfe801e1a9ddf6052f5b45412d6d2	159.077	811.137	6360453	7.93107e+06	7.27906e+06	7.06167e+06	7454834	5828818	5.56546e+06	8807211	7.12408e+06	6.97102e+06	7645059	8828762	6.29013e+06	6198343	5.62793e+06	6207543	6.58517e+06	7.91939e+06	9296466	7.77058e+06	6.38175e+06	6.28e+06	8041266	5951385	253671	456489	247895	544857	461598	373519	438684	381845	672118	427507	412140	158925	477183	698379	956841	544670	359651	343529	421845	399621	386270	182770	357660
047ae8a91568615f382059607a07c195ff350765	198.085	811.029	1.42262e+06	1698571	1.59169e+06	1.22821e+06	1.55206e+06	1.33781e+06	1.29525e+06	1.85537e+06	1.52657e+06	1.58067e+06	1.6381e+06	1.77828e+06	1.46706e+06	1.44833e+06	1.4072e+06	1.18238e+06	1.31602e+06	1.40328e+06	1.84754e+06	1.64084e+06	1.40357e+06	1.42437e+06	1.54509e+06	1.6915e+06	77801.4	198883	85197.4	205013	214282	193460	182375	141727	237721	251905	217300	77509.1	211793	265840	242052	189910	191786	192678	213477	215826	141416	116802	171874
2eb43ebef71e952091cdd13b17f172d1a0ec13f1	177.106	811.33	643964	753996	732896	664824	749258	605744	562121	868317	706974	641879	787069	861538	640910	635414	604184	619621	630855	746911	903927	767626	711477	625137	840231	539536	22393.7	47399.1	22452.7	52707.6	41547.5	36039.4	42836.9	34217.3	63500.6	41414	37198.5	14731.1	43305.9	70879.2	94954.3	50480.8	34926.6	31787.3	41603.7	39034.5	36143.9	15607.2	36478.9
5b686ef649b679ffc69f424d992e4b2a88b5d1fe	203.114	809.388	585398	702953	661895	694381	574701	575350	541827	858486	737743	633505	755385	859249	620946	677954	572914	666289	700192	828925	889159	790709	561955	643886	769785	655320	28377.9	54930.1	41710.9	62743.4	44729.7	46153.6	61613.7	47616.2	60819.4	29576.6	45562.6	35467.1	56279.5	72570.1	136166	97170.2	48920.4	37421.3	45817.7	43460.7	54466	37286.5	52661.8
8bb775adfc7029afb43ccd6868bbdfb4c72767ad	113.136	811.32	558527	654178	596300	614391	644679	489130	447874	713872	607657	599958	650905	769726	549016	523863	421223	522698	589939	656850	750060	637362	487200	510830	667746	530621	20103.1	37242	18562.5	45797.8	36802.1	32253.6	32669.8	30305.9	55540.9	37139.8	33535.1	14624.4	40810.1	57902.5	75229.7	44049.7	29882	27638.5	35740.8	32720.2	30963.8	13407.1	29007.3
176d50de4c2a2ce79cfd6448df814b929cefa77f	160.08	811.276	415841	512734	460234	452772	473927	395709	341533	575336	460888	473078	501850	569726	415668	406329	370865	385712	443250	513863	590085	504521	404225	401686	536250	388354	13000.1	26814.6	12300.2	31666	26522.7	24921	25420.1	19593	41615.5	27725.9	23174.9	9876.1	28237.1	43420	63039.9	31269.2	20748.4	18065.8	24571.7	21780.1	21840.8	10636.3	21594.3
c1a22d2a93e02e9736508b44e5cb21c4292db981	233.125	816.731	412992	421462	422627	458601	441121	483908	511552	475101	443299	399367	443321	490574	415432	395161	444303	452888	403086	488958	534699	461008	396054	449397	506607	417438	48758.3	102346	46574.3	137616	90357	94706.7	83452.1	65402.6	117121	77067.8	83567.9	30822.5	99213.4	165887	218296	102157	76926.9	46381.2	91398.9	84714.7	80212.7	24047	60746
c967dde786d9640d05bf6535d1044a63b3a7b88a	70.0997	811.241	248574	281768	252355	262178	272940	203104	199872	318953	279088	243040	293188	339440	239299	219642	179207	230709	268440	282408	355137	274719	215201	237273	275636	245885	9511.96	13415.1	9304.87	18781.9	17341.7	13945.6	13474	13824.4	22207.7	13207.7	12848.4	6831.05	17900.2	21386.3	29676.5	18800.8	12733.7	12791.7	15372.1	13492.2	12412.3	8167.39	10699.3
a73c51fae932f94cd92e6c5b0194c44c8f6ffa48	214.059	810.99	263941	323897	292858	222868	297400	271204	272146	289442	281856	291718	271929	274288	263701	280076	271469	218346	232496	230717	294393	279782	286919	297565	277855	253895	40424.9	86614.4	45524.4	79113.1	88234	80375.7	71086	52333.1	90052.1	108330	94833.8	88735.9	84077.5	95083.7	71698.4	75438.9	80283.1	95583.2	86927.1	93179.7	52072.4	49916.4	67721.7
045e0b6c6c08d84a1ee011a7ce9ed79e933cf1b2	115.14	811.297	170741	216261	175438	193399	191731	152166	139064	219667	184826	187415	200930	216646	164226	157802	136714	159321	175760	211596	219287	205600	153097	171043	201284	163063	6616.87	15332.8	6359.05	16208	13980.7	10638.9	14171.9	10809.4	18834.2	12631.5	10748.2	4457.41	13450.9	19501.1	27578.4	15118.9	12277.2	9124.53	11796.7	11108.1	10394.9	5267.2	10032.4
d80a08afc5049f206d91405a6abce950e0cae7f8	373.181	809.043	121718	146168	155183	107214	137216	121577	117307	204425	135016	153503	167800	171540	139770	135366	125546	92393.2	113167	142404	215421	150979	125350	120187	139478	115035	0	0	0	0	0	0	27655.9	0	0	11066.6	0	10973.1	0	0	0	0	0	12012.5	0	0	0	0	25596.4
69864f767370ea046e40c7c1cf06d23bca46296e	116.124	811.171	135065	136284	139608	132607	142627	112601	107109	149034	144914	139229	139665	167879	130843	114989	93644.4	121959	121159	137683	172627	151132	120938	115753	140274	127515	18957.2	19467.6	15502.5	23442	19197.2	15979.7	17162.5	13020	19130.5	15812.4	14432.2	8737.38	15624.1	22040.2	29801.5	22176.8	14695.2	16345.7	16069.8	14867.7	14760.7	11337	16391.8
8cb4961de0badc451825c4d3a16a21a4eafaee44	133.113	811.444	97808.8	92224.6	91485.7	92376.9	101944	78205.6	85108.8	129947	94537.3	95174.3	98308.6	123332	86270.9	82164.1	80523.5	93824.9	85202.8	112183	110396	110787	93054.7	83562.3	111885	81607.5	3080.68	8624.45	4038.26	8194.95	7197.75	6854.27	7160.27	5559.5	9698.2	7292.57	6275.78	2543.46	7849.98	10432.6	14955.5	8382.82	6143.77	5349.17	7015.61	6169.53	5600.69	3653.85	6339.46
ae36b7335b7666e574b6bc4d06de9765dea5d932	177.1	811.206	84352.4	103983	102577	95399.8	116636	85511.1	82889.1	110634	95328.5	89725.3	95973.2	120274	86000.9	84078	86924.4	85529.8	80341.9	110916	124219	103857	94655.3	99028.7	111791	74541.4	2767.27	6644.22	3394.18	5865.83	6525.36	5322.71	5294.08	4611.05	8310.33	5867.22	4688.4	2341.53	5680.51	10323.9	13668.8	6882.65	4901.64	4466.73	6004.65	5215.4	5152.1	2081.59	4481.78
027df4e71cccbde1fdbd93bb31bc1d26b3417ec2	199.088	811.166	84374.7	94502.8	96805.8	65472.3	89656.2	85334.8	77522.5	115725	91338.6	94487	97922.3	91539.7	87742.9	84726	76711.4	69818.7	67540	90432.3	108035	93848.5	86154.3	76112.8	81484.4	103261	0	12028.9	0	11668.6	11519.6	11744	9109.68	8698.96	12046.8	13075.1	12915.9	0	11067.5	15036.2	14692.8	11247.7	10083.2	12198.4	11774.3	11855.5	0	0	9777.14
300d67272d379db531f5dff79683fcfd430258c9	114.107	811.443	80568.3	98106	95769.2	88447.7	83540.2	75333.5	67744.1	104144	87759.8	82388.9	96829.3	102333	83336.4	81448.9	61999.3	71330.5	82195.5	101986	107737	95182	71894.3	74256.4	100598	89075.2	3829.23	7282.31	4641.06	7896.64	6390.14	5727.26	5687.01	5360.65	8766.69	6107.74	5242.2	2539.08	6838.05	8231.09	11298.9	7115.17	5101.16	5893.92	6265.9	6193.53	5147.47	3028.92	4627.64
f64ce152f59ab8ea41946cc163c5aaff5a2c9886	481.13	815.682	47366.7	32454.3	40773.5	49455.4	46385.3	67414.8	65184.9	70768.1	50752.8	80377	62231.4	102830	40152.5	41131.6	36729	63826.6	42977.3	69110.8	55204.4	41760.8	34452	43383	70924.2	54994.1	0	0	0	702.968	0	0	0	0	931.284	0	672.387	366.758	0	1084.66	880.221	0	563.674	515.476	0	0	0	0	0
0fa2b085ad8d2d13135955db047426f23830df06	130.113	810.926	83637.5	86377.2	82142.5	81641.8	86003	67582.5	61552.9	96171	78161.1	72696.9	95307.3	90684.5	70909.7	74825.9	58331.5	70184.5	82313.6	84920.8	97436.6	97347.2	63011.3	70254.3	99133.5	62190.5	2788.98	5629.95	3098.46	6857.26	5047.33	4126.67	4900.41	3487.47	6441.42	5289.78	4021.84	1933.01	4541.62	7333.34	11299.8	6031.84	4282.55	4431.42	4695.48	3593.88	4359.86	2094.48	3843.79
292ba41b8b9a5e42e796a8258bfa0d17e79906df	351.199	811.297	60121.7	60895.6	76934.3	56993.5	59943.3	52710	52951.4	95231.5	60598.9	69098.6	75533.8	92198.8	66157.6	62625.2	46474.5	46324.7	50968.4	77438.1	90817.4	78499.6	67206	55726.9	74209	28887.3	0	0	0	0	0	0	0	0	0	0	0	0	0	0	0	0	0	0	0	0	0	0	0
dc01328329f632314abcbbf6cc5a9e82186331a7	178.107	811.126	55143.8	60277.4	55629.2	51037.9	53528.5	45483.7	44383.8	74625.4	57991.1	50800.9	61262	71996.3	51401.7	54436.2	47451.2	49690.9	50837.5	65276	76021.5	62492.7	46404.8	51072.9	71111.9	47008.8	2339.04	3680.53	2060.6	4091.32	3288.65	3183.52	4066.19	2719.51	4487.2	3379.26	3000.2	1283.84	4128.58	4891.38	7522.04	4434.22	3240.21	3053.96	3440.32	2980.59	3485.17	1445.67	3183.96
ed2722180e01e4f75f7cac5fb927699cd14884d1	134.097	791.145	55785.7	32644	47647.6	48947.2	49477.6	69103.1	52762.8	47322	42951.5	41034.6	47365.5	49756.1	41502	50505.1	45344.2	46869.3	35267	46338.8	47359.9	42196.5	46710.7	58353.5	49530.7	44428.7	5037.98	10697.9	5851.31	14972.8	8979.69	10263.2	11208.4	5749.34	11852.9	9328.42	8210.56	5706.85	10349.3	17946.1	22219.8	10666.8	7802.59	6704.51	9565.32	9737.36	7474.83	3414.76	6280.15
0306e127889204b1defb6ebe36a6d03693d03c3b	204.117	809.739	36062.5	44357.2	40520.1	43903.2	30966.2	37512.7	35886	61081.1	44562.9	41746.5	47999.7	47969.8	35778.6	45304.8	37083.2	45324.5	37928.9	49744.2	63718.3	48501.6	35193.5	40829.1	46657.4	43895	1939.04	2832.77	2763.9	4274.18	3072.26	3431.69	3750.11	3099.77	3281.16	2129.59	3485.12	2213.19	3861.63	5191.66	9306.58	5642.02	2924.78	2835.05	2824.05	3290.02	3519.29	2528.87	3472.18
622fabfb3130c7382d3c6dada399c248992940ae	160.074	811.467	42199.6	44387.9	39908.5	37842.5	47405.3	36023.6	30536.9	45402.8	41059	40589.1	45826.2	50547.2	36852.4	35892.5	32037	34732.1	35519	36681.7	48544.9	44974.1	43247.5	34657.4	47163.3	36864	1489.1	2742.01	1078.45	3836.76	2389.41	2308.56	2051.38	2463.39	3737.56	2475.74	2940.56	1013.18	2707.01	4156.11	5205.35	2794.42	1915.95	2122.98	1732.83	1998.62	2111.87	872.303	2039.95
f14ae81f47a85c51db5c5b800e4c24c29e3af879	161.081	811.017	35621.3	42087.7	36090.6	41681.3	41791.7	28969.4	32200.8	48982.5	36141.7	38037.4	35981.6	43036.6	33481.5	32833.4	26227.7	35125.7	38178.6	40396.2	48314.6	43333.1	34694.6	30233.6	42018.8	31717.4	1401.41	3144.14	1625.01	2901.21	1936.05	2401.92	2162.59	1883.91	3713.52	2354.87	2783.14	1085.41	2400.59	3688.58	4311.83	2684.72	2717.8	1952.73	2543.45	1808.56	1800.3	986.286	1986.88
7a058552c091854f1dea2ddc3dad8a9e5506300d	234.128	816.547	27615.4	34875.8	35977	37967.8	30781.3	39167.4	42355	35679.7	32115	30527.8	35698.7	39512.7	32316.3	32098.1	33744.1	33111.2	33765.1	40548.6	35911.3	34195.8	29000.8	32703.6	38307.6	31254.2	3320.07	7220.14	4033.54	8369.13	6190.26	6049.81	6113.53	4595.31	8449.96	5430.6	6571.48	2308.47	6670.69	12709	14162.3	8049.09	6244.42	2616.97	6041.29	6262.84	5154.02	2058.61	4595.27
3e65c2e0cb361a0c01e597b6cd11e45c8f6586fa	234.128	808.618	26726.2	29876	30731.7	27349.4	29333.1	41632	33188.1	30263.6	29106.8	28746.1	28277.7	33415.2	25958.9	29824.8	32760.3	29428.6	29932.8	28190.2	29952	30145.1	24492.7	32642.7	33597.4	33489.9	3320.07	7220.14	4033.54	8369.13	6190.26	6049.81	6113.53	4595.31	8449.96	5430.6	6571.48	2308.47	6670.69	12709	14162.3	8049.09	6244.42	2616.97	6041.29	6262.84	5154.02	2058.61	4595.27
3992a4724478bf23de48b3b5d81ce99f16d5a9af	220.067	811.24	21861.8	27087.8	24301.3	18180.2	23299	16057.7	20434.8	29599.2	25957.6	30592.8	27946.6	23992.4	25126.6	24780.4	22060.2	15802.2	19299.3	21902.3	36677.3	24808.1	18262.1	20516.5	22560.3	32549.1	0	1122.5	899.099	1204.59	1182.22	1273.01	0	0	1438.04	1326.55	0	941.965	1767.52	1577.31	0	0	1152.76	1104.67	1649.7	1366.19	0	708.397	1115.83
3f30f41d56270f4e4678245aea9d5d21fac2a518	141.066	811.198	22256.1	26386.6	26727.4	26143.7	26921	19122.2	20195.2	32048.7	24421.6	28280.6	27478	31580.6	28081.1	21365.1	18098.5	22199.3	24034.3	27518.4	34352	26156.9	21969.5	25994	28028.4	21368.9	1350.51	1984.46	1223.79	2530.97	1427.65	1451.53	1843.05	1481.95	2330.62	1431.11	1319.06	953.532	1395.07	3458.79	3181.36	2092.92	967.194	1216.8	1347.27	1390.98	1745.95	999.157	995.573
c4bbe42983405b8203be1044b42c8d466bdabe9c	114.127	811.335	24174.2	25309.8	27190.7	27145.4	28307.3	21312.4	21451.3	28922.5	28332.9	26695.9	34007.5	31512.5	21233.6	23061.7	21242.5	22284	24996.7	21272.3	32767.4	25058.5	20221.5	26795.9	33283.3	24305.2	914.266	2086.53	1076.76	1889.07	1610.53	1226.47	1582.11	1584.86	2881.76	1287.92	1045.23	0	1949.98	2020.35	3848.27	2291.66	1354.13	1202.18	1272.91	1558.31	1017.98	0	1105.44
276c8e5b9595640075a0b3f5f1b35e3088078235	246.08	809.46	13965.1	15801.7	15962.5	21088.9	17473.1	13465.2	17985.3	20664.2	15095	17074.6	18460.3	19411.3	14109.9	12831.1	16454.7	22809.8	17428.6	21467.6	17658.3	13283.5	13950.4	11774.2	20061	18264.8	0	0	0	0	0	920.32	0	0	694.369	0	0	0	1201.65	1835.61	1167.44	0	0	0	0	0	0	0	0
681f9418def5a161824ca449bd27e4c2132c7320	351.628	817.284	15002.3	12411.6	14910.2	15666.8	13953.3	18482.3	21503.7	19475.4	14298.2	13030.2	17170.9	21885.2	20658.4	16448.6	15815.9	18311.7	10834.2	16258.6	15210.3	18089.1	14926.5	20478	19911.6	15083.8	0	0	0	0	0	0	0	0	0	555.694	0	0	0	0	1560.87	0	0	0	0	0	0	0	0
e0b8cb87c75b6eee227902e792f5f24cf9a53666	216.057	811.318	15453.9	16843.5	20189.7	12273.3	16584.3	15333.9	14725.5	19826.9	17380	14964.5	16018.5	17695.4	19268.4	17254.6	16632.3	12434.9	13167.1	14531.4	21217.8	18728.9	16066.9	16378.7	16255	16067.8	2327	4235.48	3321.05	4574.72	5613.13	4624.81	4269.21	2928.19	5643.67	5850.92	5877.67	5662.97	4383.68	4929.43	4108.1	5199.13	5063.54	5827.56	4860.05	5106.18	3196.55	2500.18	4231.19
3bc207c640bc7af91a6704fc77547ab3a78446f1	215.062	811.133	14124.8	20023.5	16465.6	11744.5	16624.7	18248	14295.9	16455.3	13811	15220.2	17355.2	12798.3	14483.9	12911.1	14195.1	15068.4	11592.1	15956.1	20549.6	19581	12749.5	18384	16435.8	15685.8	3050.98	5062.14	2661.05	4016.52	3974.07	4483.37	4317.83	2946.01	4554.81	4886.74	4914.17	5014.66	4302.57	4879.84	3918.45	3135.83	4602.86	5853.67	4325.31	4964.74	2207.43	2805.76	3571.68
d8546d12259785d2f364ee08bedf16b8de454932	253.118	816.983	10036.9	7412.21	14132.8	12645.6	9715.22	17470.2	11365.9	12746.4	10538	9907.54	12942.8	15765.6	13546.1	10162.8	9663.88	10082	8465.76	11882.8	10558.9	11322.6	9922.82	9501.41	15650.7	10838.9	0	0	0	0	0	0	930.746	0	783.737	0	0	0	638.292	1087.64	1811.89	1351.21	0	0	0	0	0	0	0
7db76d39c5890b2b0000e690dbc39d01d5c5ae50	215.114	808.484	13537.2	9070.59	11671.9	9833.89	10683.3	15192.6	15924.1	11765.4	12297.4	8941.29	12594.4	16110.8	9229.89	11826.2	11159.4	11354.6	11554.1	11712.8	11449.9	12665.1	11910	14429.1	16465.5	7819.12	1397.49	2265.81	1194.52	3112.81	2034.14	1984.5	2029.24	1729.98	3472.64	2055.79	2262.84	726.733	1958.89	3879.19	4950.44	2544.66	2180.45	1631.66	1735.97	1836.55	1993.24	1032.27	2570.7
f8c66a1ee4084071c379df96298cde395845a9a0	142.05	811.474	10426.7	10791.6	10260.7	12289.5	10044.1	8090.96	9463.16	15663.5	11350.5	12046.6	12335.9	11965.1	9978.36	8237.69	8119.87	10188.3	11841.5	11731.9	13155	13524.3	10441.3	10621	10585	11109.8	0	0	0	0	0	955.956	906.199	0	1380.8	569.583	0	0	1026.17	691.559	2071.1	1101.59	0	549.834	0	0	963.882	0	0
1d84043723397aa36f1121823659cc56d66f19db	116.124	710.095	8375611	7335128	10671810	8475802	8341472	10495945	10613999	7305632	8.24435e+06	8.11077e+06	9054111	9270996	8144046	9359946	8550761	8.35315e+06	7243864	8647773	10098470	10376011	9491832	10733799	11593257	9048365	3053122	3.78821e+06	3.09027e+06	5653328	3.66839e+06	4278562	4.95111e+06	3.51288e+06	5398517	2919600	3.97584e+06	2.58639e+06	3.97288e+06	5717317	8648723	5680201	3.55039e+06	3.0855e+06	4.14857e+06	3154404	3.8311e+06	2828439	4.3522e+06
80b9757fb0b8d4f41d9be9217d343f4fa89f635a	231.17	707.148	5962029	4.77638e+06	5729904	5183242	4.972e+06	6215617	6.35739e+06	5.97575e+06	6328683	6070805	6335938	7.76972e+06	6066557	6540768	5361043	5.61866e+06	4787462	6642621	7.29317e+06	6234050	5.78756e+06	6.51742e+06	5.96438e+06	6012391	114059	178291	92751.4	307461	160344	175376	158808	116114	223192	139054	139008	64358.3	186698	313384	461601	166728	132949	91326.5	169691	156658	120143	37542.8	109136
f27f22688e10bfd64c913ae7956ca0dc8421d285	70.0997	710.302	1.41211e+06	1.18024e+06	1743545	1258350	1338950	1605216	1.69665e+06	1217368	1.34008e+06	1.38409e+06	1.45812e+06	1.47957e+06	1.2057e+06	1.49188e+06	1.32409e+06	1332337	1.11917e+06	1416053	1.55007e+06	1.57328e+06	1.56965e+06	1.71252e+06	1.71859e+06	1.35104e+06	463223	576816	464612	820790	523620	622989	704428	531574	801775	407371	594467	384873	597118	814236	1.19132e+06	850170	519412	436764	599666	470293	549928	418972	606684
d0c3b60ba7d4d3c2079e1a736ab324ecfa510f08	229.155	715.322	1.14041e+06	1.31889e+06	1.34105e+06	1.38123e+06	1.25075e+06	1.45414e+06	1.59003e+06	1.58629e+06	1338197	1.39107e+06	1.60989e+06	1.60703e+06	1388395	1.49539e+06	1.11749e+06	1482106	1.1232e+06	1.51391e+06	1.67873e+06	1.40718e+06	1.22473e+06	984186	1510395	1381138	99917.6	209095	91229.7	367176	167134	143164	187597	110927	273411	163487	113756	48083.9	168115	336856	527980	193071	139525	73252.5	181583	147394	134347	32456.5	105454
71e4983f12e473f2e176f54df1320a49369e9f00	332.562	711.145	1.17537e+06	1.22292e+06	1.45631e+06	1.14587e+06	1.22599e+06	1.43401e+06	1.51635e+06	1.17333e+06	1.25826e+06	1.5116e+06	1.55777e+06	1.17748e+06	1.14925e+06	1433556	1.23948e+06	1.08907e+06	1.27024e+06	1.62854e+06	1.63688e+06	1.66937e+06	1.55891e+06	1.43313e+06	1.51132e+06	1.44304e+06	91762.5	133636	76938.2	225889	135269	124420	126949	75781.9	150328	103267	106154	52979.3	131019	241217	227264	123239	107048	66003.7	152932	119951	104284	32613	95894.7
e2f54d15e5fa4185d8d63b0124c51446c74b3874	232.174	707.34	689878	557002	680042	612040	578058	724193	766081	695804	708240	707157	781128	927107	718782	745960	644320	636212	573755	784439	851706	750609	703107	742484	710604	710655	12034.9	18074.8	9521	27449.3	16632.4	16692.2	13935.1	12053	21255.8	14590.2	13136.1	6230.52	16220.6	29156.3	43931.1	16068	12253.4	9125.26	17930.7	12878.8	10687.5	4032.67	10070.3
74a50ccc230dcef1fd4771c708de009ab9775965	664.117	711.912	476119	627404	702677	580035	511710	692562	657575	667651	676090	646646	695420	753572	597480	616801	573848	557286	582540	788124	696608	725204	632702	662980	757592	602348	28345.4	38987.8	25747.6	61951.5	42634.7	36978.9	42068.6	27059.6	51184.4	30807.3	30112.9	12665.9	46677.7	82057.9	108812	42129.9	42730	18372.8	41890.2	36880.1	30037.6	11511.1	28035.6
d9b41ad11b5cd2be6e7f385230cdcb3440fe7dfd	123.098	711.183	443623	483683	585536	449604	496861	519425	561499	461123	462426	577369	571335	466634	435478	515117	475334	394548	489641	643856	571775	599110	591415	520763	587637	502310	38286.3	60832	32403.9	77350.2	51333.6	54945.8	51640.3	37239.3	69952.5	43654.7	54884.9	22660.6	55700	79790.8	78687.5	49016.7	55363.9	34884.8	67475.4	51620.9	51390.4	19809.3	39705
7087825f81bf5887cb846b8bd4581a34a715f6ee	117.128	710.129	497951	391540	555295	455693	470617	546789	584730	379790	466758	430258	471765	502578	449017	488055	413741	438618	386769	466876	534261	571574	509441	572927	602589	491300	159434	200661	165714	312701	202212	222748	270264	189760	291058	160324	217785	135969	211146	293513	465885	322086	180492	170928	228660	172927	202595	157023	236049
96d46bd8ee32b96db8ab2f6ef703dcdda6913842	333.064	711.28	234296	262895	302488	224757	264690	303060	266597	260984	228071	313285	317921	273060	243814	256366	252311	194846	283478	321567	327566	307188	274087	268691	315126	251467	19078	25102.8	15680.6	48944.4	26451.6	25828.9	24657.8	14222.2	29862.3	26462.7	21383.7	8770.65	26853.2	58024.6	49252.9	23615.7	26887.8	17728.6	23363.4	23321.8	16603.8	6782.3	16096.4
e600f46216e5ce65769cf82fae32a9137a1312a8	176.055	703.794	182758	104382	147468	174097	193731	285418	247716	159549	114911	146879	152479	195108	179275	225228	194419	281236	132259	155869	154662	159836	157831	139486	215887	225310	5684.36	7817.5	5625.65	12843.5	7219.2	10687.7	9574.77	6720.8	10569.9	6458.49	7653.04	5291.86	8617.88	11837.1	17369.2	11831.8	7027.22	5737.83	10015.8	8208.67	8831.25	5287.65	7132.41
98f66fbb6c0bead2c96550c2fa1ac3f01e8aae54	173.092	706.74	215308	171191	187019	166466	162673	200899	192006	188344	213662	184427	190432	246557	191911	207974	165215	170008	150276	178871	218829	187275	185143	206023	193608	207558	10362.4	17442.2	9157	23309.6	14751.2	14635.5	17157.2	11572.9	20618.3	11327.9	12617.4	7119.63	15195.7	24998.8	34469	19861	12613.7	10206.7	16526.9	14816.2	12588.6	10057.6	12410.7
abcefcc2beb328384d29140d982e025b5af24274	542.069	711.642	150896	172163	188905	161387	161762	185933	202466	177785	151983	199559	210833	146867	153984	207820	152240	134036	175748	222039	212295	210338	227951	174155	182630	174785	11908.7	14974.9	10667.3	21264.4	18509.9	17474.4	18679.7	12708.9	24082.2	13466	12855.4	5390.53	18580.7	34110.9	39621.9	15415.5	17875.2	8243.3	16350	18173.6	16584.2	3971.91	12387.9
a916ca41f576668a668ebfd08959e275fa6c6094	166.086	712.142	110743	113311	167192	125881	115955	153006	171584	141060	127318	154462	133637	152628	155222	123903	109011	139796	106233	133169	147073	138171	111116	101165	126015	121071	9546.51	13253.9	8052.99	20552.7	14536.1	14809.5	14543	8782.43	17900.8	10658.7	11371.6	6884.27	14554.5	26330.1	26109.1	14022.7	11535.9	7650.29	13959.3	12107.2	11035.3	4497.5	11572.9
c291eac564afc5d963b725ff158003883be99d90	665.12	711.957	31210.4	135511	162356	124964	113275	143522	152125	146714	153958	135533	141565	138933	134751	138912	124062	122908	119983	151894	162426	149060	150888	138863	161243	135010	6131.5	8241.74	5478.4	19015.8	10853.8	10350.5	8056.51	5236.75	11690.3	8325.46	7511.72	2973.91	11370.5	20765.1	21359.8	9256.11	9612.66	3636.04	12264.6	8277.78	9298.31	2580.16	6756.29
cbb1a16cf52f68982a02b16e1a08102e8d71de0b	214.119	713.752	122340	102978	129988	101054	110725	142582	144509	107332	132837	121120	114331	117131	130471	104268	90008.2	99066.5	89599.3	126256	123862	140655	119977	103760	124107	106006	11325.4	21142.1	9251.99	27524.1	16904.1	14297.8	20746.2	13474.7	22898.3	12455.8	13001.9	7115.22	18915.2	37446.2	44500.1	27850.7	13692.7	13350.8	18655.9	13981.8	14431.7	9271.12	14834.9
78529c32749df2d572d556c4ecd42e02dabe935f	280.103	706.984	80827.6	94767	86827	80808.8	75829.9	67644.3	64733.3	109776	95440.9	101503	110327	114874	85973.9	77261.6	63053.3	88010.3	109730	131649	101941	85589	70132	60630.4	111987	75515.3	1309.18	1638.96	0	2524.58	2051.55	2005.1	0	1461.79	4733.56	3851.46	0	685.596	4129.52	4581.79	0	0	1103.97	3126.43	2774.34	1737	1194.21	0	0
409d350fd637c44d35cc548895e703d76a206a95	524.058	711.443	90399.7	100038	104289	89622.7	91942.4	103374	128609	90555.4	93403.1	125868	110945	90563.1	101963	88355.5	87110	68713.8	119004	125266	102145	115974	109427	107613	120189	87009.5	7026.02	9601.96	7293.82	15474.1	10516.3	9061.06	9584.41	7687.58	11850.8	10142.9	7481.32	2922.88	11028.3	22959.5	18157.5	7403.24	11465.5	4620.26	8947.11	8722.91	8636.73	4056.41	7458.13
bac9e527f642bd0cb4151393925366f345eaddc6	428.037	711.885	56950.9	70807.5	88819.5	67167.4	74042.2	75470	83141.7	86139.5	78851.2	100785	80013.1	62671.7	62842.8	87087.7	68917.6	58901.9	79183.9	93249.5	96923.5	95501.2	85999.4	84503	83792.8	68931.7	4849.92	8873.19	4426.08	11349.1	8620.62	8531.92	6908.44	4568.54	10146.1	5855.12	8085.17	2284.96	8075.48	11421.6	14092.3	7203.93	8436.49	4444.85	10257.2	6907.46	6891.45	2251.7	5740.41
ef4378e85e956a7eb4efb892b579c2a90b7bd060	281.08	713.408	45369	46940.9	38923.2	39619	38538	40764.8	52506.8	78293	51047.2	48166.8	64594.9	38698.8	47591.6	48675.2	39839.1	47653	40427.1	67225	49289.6	44452.7	26617.2	36180.5	41426.5	30939.1	1294.27	0	0	0	0	0	1044.17	2413.97	2069.48	1652.84	0	1523.13	4203.15	1711.16	0	2990.68	0	0	0	0	0	0	0
8afa84ff6664146154c9b9078141835f10f6751f	686.1	712.767	49249.4	53695	43859.2	43457.1	51740.2	60587.6	54221.9	62822	53493.9	53835.3	54957.9	67140.3	59130	41839.6	62420.4	47039.5	57658.5	57122.4	67424.2	68786.2	55318.4	56622.5	57082.1	71576.4	4884.73	2781.39	3493.41	8828.33	4218.16	5055.09	4065.87	2687.81	4424.54	3051.05	3609.7	1592.55	4138.16	7714.72	8988.58	3904.92	6389.14	1622.97	4597.87	3981.88	2748.96	0	3075.11
8acf9c2abeebe76d2059f3888022b88f41f50410	333.565	711.215	46639.6	40262.5	60558.1	58156.7	50527.7	62731.7	66764.9	51194.3	48507.8	47285.2	56659.6	53378	54479.7	66923.2	52543.3	39573.2	51509.4	69181.8	68457.1	52484.5	48743.6	55875.3	48355.4	48996.1	4092.82	7652.59	4909.51	10208.3	6643.01	5314.3	7619.78	3507.58	8634.85	4722.94	5998.46	2504.56	5973.79	14379.8	9876.97	4934.64	6512.9	3402.09	4652.38	4302.74	5560.2	2167.42	4747.77
f22bcbed5edbb32ae501109bd2c553d6070d7cbf	71.1035	710.085	37265.9	34628.3	47753.6	42026.5	49442.1	52821.2	48858.1	30355.9	38686.7	38145.8	39738.1	45226.7	37866.6	48840.9	40597.7	37061.9	36092.2	50480.9	50649.7	45515.1	39708.1	48380.7	62853.5	47357.3	11015.9	19231.7	13269.2	26351.8	16415.5	16989	22427.4	12851.6	29000.5	13021.2	18838.1	13107.8	15641.6	23158.9	45112.2	27889.6	15719.2	13611.1	17570	16505	15791	11370.8	17259.9
6ddf59f97de2bd8db4cf0db97002bbeeabb63c97	156.102	708.801	36077.3	46036	39292.6	38111.7	36206.4	31560.3	37244.2	51927.1	47193.3	45080.3	50428.4	51055	42679.2	37423.1	36215.3	40339.7	43077.7	48480.3	50874.3	57159.1	42736.8	34703.4	43299.6	42818.5	2154.36	5975.76	2529.28	3317.4	2437.54	2370.33	6358.1	2017.78	6075.54	5242.21	1907.88	1815.53	5649.99	7030.09	6699.88	4784.07	2830.88	2376.29	1492.24	1643.49	1799.23	903.989	1646.56
4ac215a1f03aa7cfa461e2d6e003738b84e0d4c6	262.092	706.635	33631.8	40644.8	40520.2	37585	28872.6	46191.7	29440.5	45930.5	40725.9	38856.4	49257	49219.1	38390.2	38337.2	27839.8	38796.2	49489.2	50187	45130.8	38673.9	29873.1	25015.6	41858.1	30391.8	0	0	0	0	0	0	0	0	2320.69	0	0	0	0	0	1688.13	0	0	0	0	891.977	0	0	0
0ac8a188b5f25c83f77ab7c55fcb3a031bb09f54	232.168	707.102	36149.3	27824.3	36970.1	30846.7	30959.3	33132.5	35246.8	34258	36454.1	33504.6	37563.2	46806.7	37448.3	39558.5	32243.1	31721.5	30413.4	45110.1	45106.3	35035.7	34678.1	33063.2	37961.8	45136.7	0	0	0	0	0	0	0	0	0	0	0	0	0	0	2324.05	0	0	0	0	0	0	0	0
f95e8b745391087582675a52e7746b261ead7445	124.087	710.731	21595.2	20607.5	29297	22216.7	27997.2	23910.5	28009.2	27203.4	21792.5	34737.7	29685.1	24751.8	26866	31711.9	23297.6	20915.2	26992	40678.6	29547.2	28259.6	26152.4	26973.6	36035.9	26622.4	2498.81	4087.6	1726.95	3630.29	3430.05	2422.1	3320.07	1914.99	4262.43	2852.95	3367.8	1322.54	2685.1	7583.2	4845.27	3277.37	3636.17	1405.05	4921.92	3278.98	3157.04	1175.59	2781.18
da9f4360d3c05878abff58b6b3076dff9ad3f5de	117.121	709.904	29162.2	24966	29746.2	22347.4	23530.4	28554.9	34921.5	21541.7	21054.2	17158.3	22869	25263.4	21713.2	20896.4	21347.1	27873.8	17631.2	23917.2	28333.7	25804.2	30473.3	29069.9	29100.8	27108.2	7402.3	8743.73	8007.97	14910.4	9320.29	9417.04	12167.6	10354.5	14324.1	9120	12005.8	8908.32	11097.5	16477.1	24478.7	14229.8	9888.7	7805.33	10606.8	11563.5	9578.73	8308.15	10444.4
42653f75fbb276d4a53fcbf41abd0ff781edb3b8	198.038	694.543	19039.2	18768.4	19971.7	24243.5	26841.4	32215.4	34368.9	20509.2	26388.8	21606.7	18275.7	27049.6	25500.4	26960.5	24818.4	29290.5	21394.1	18400.8	25520.1	21095.3	24609.6	25175	20490.3	34753.1	947.999	1726.06	1317.57	2150.78	1638.2	1704.79	1781.53	1369.05	2417.91	1389.15	1669.76	856.594	1466.2	3269.17	4007.16	2797.3	1384.1	1298.93	1670.66	1459.52	1387.35	1105.2	2037.23
dceb1a2ee3e4be80b4a43dc729726d2551850491	251.07	703.367	24292.1	16366	22413.8	19838.1	20574.5	26407.3	20644.7	11091.3	22588.1	18866	17334.2	28819.3	21766.5	23324.2	16133.7	7207.13	19926.9	25345.8	31942.4	27840.8	19843.7	21146.2	12950.1	16083.7	0	0	0	0	0	0	0	0	0	0	0	0	0	1615.75	0	0	1547.72	0	0	0	0	0	0
7ab95333428cba88b1ac08ee4ebea27b461227b4	345.213	698.909	22546.6	24011.1	27166.3	24341.6	20183.8	22998.4	24287.6	31159.9	28552.7	28914.1	28746	28902.1	21542.8	27221.2	22161.6	25758.8	26607	30348.7	23741.1	25413.1	20936.5	16677.2	24604.1	22745.2	998.052	1700.86	1269.2	2645.73	1373.79	2068.04	1684.92	1421.84	2285.62	0	1688.58	803.392	1374.78	3623.75	4003.95	2070.63	1626.76	1682.94	1840.85	1531.11	1483.38	1269.2	1276.92
ffe5c80e6867d35da18842ec98526b361448bd67	233.178	707.426	18549.2	19685.2	21194.5	18426.7	20810.4	28197.8	27735.9	21170.6	21667.1	19790.3	17527.5	27891.2	24309.1	26114.5	20261.1	17520.6	15688.3	25122.5	29454.3	23914.5	19594.6	23567.8	30881.8	24194.1	0	0	0	0	0	0	0	0	0	0	0	0	0	0	0	0	0	0	0	0	0	0	0
37513e3f2db673a1ad326782cc6e5858d182cb09	338.108	705.566	22329.5	24264.4	21271.9	21127.6	25480.6	21776.2	26551.7	30684.9	29868.1	23915.7	24001	25612.1	25799.6	27848.9	17942.3	24303.9	20019.5	23130.8	23811.5	18898.3	18651.3	20038.9	21399.4	20337.2	0	2357.86	0	2644.11	1372.65	1467.76	1665.44	0	3231.84	1175.61	1034.59	0	1741.54	3145.87	5129.67	1517.19	1125.02	773.327	1631.92	0	1370.19	0	0
52723e73889e443dbec3589354b6630d83419b5d	233.174	707.876	24994.2	18449.4	23856.9	16697.4	18866.6	27901.5	24464.2	23672.2	23334.2	25540.5	25713.1	29966.9	20469.4	26280.7	19983.6	25191	18814.8	19882.5	26360.8	24586.8	20474.1	19983.3	23381.6	22231.4	0	0	0	0	0	0	0	0	0	0	0	0	0	0	0	0	0	0	0	0	0	0	0
7dab2f30a574f7829d6300f13b00d58705571ae3	277.103	689.475	20068.3	16298.5	16517.7	20818.1	16941.7	22922.1	24028.5	19570.6	19927	15199.6	16624.5	21672	16573.9	17377.8	11749.2	23283.4	14239.1	17730.2	22697.6	23033.7	18732.9	20465.9	21494.7	16913.1	927.557	2379.51	966.165	2507.23	1344.69	2147.17	2340.48	1757.33	2927.05	835.417	1539.84	672.761	1303.84	2563.75	4841.57	3270.62	1022.72	886.338	2101.09	1360.84	1333.96	979.731	1266.08
264a5d04b3e52505265e8d24fc4eabf97f8d86ce	166.086	595.808	6640159	3.84927e+06	4653184	5418486	3.79123e+06	4757808	5923406	4.50875e+06	4.14656e+06	3.20925e+06	4.04439e+06	4.05549e+06	3.98027e+06	3.76573e+06	3.69801e+06	4.17028e+06	3.5417e+06	4591919	4.11937e+06	4.06139e+06	2.75543e+06	3788494	8346484	4.91977e+06	3.12062e+06	4.76392e+06	4.00398e+06	6412356	4217090	4.44507e+06	6.30755e+06	4.42554e+06	5.96435e+06	3281562	4.09232e+06	281821	4530961	6.39676e+06	11384399	8525608	4179987	3.60571e+06	4.31486e+06	4108944	5076721	3.76126e+06	5.63229e+06
4087f556e76bef9157dd055690f6c065bbbc296e	120.122	595.882	1.88249e+06	1.11934e+06	1.35503e+06	1.59742e+06	1.06317e+06	1.37793e+06	1.61468e+06	1.35339e+06	1.26813e+06	970723	1.15852e+06	1196181	1094806	1.07973e+06	1.00007e+06	1.2065e+06	1.05181e+06	1.32341e+06	1.24253e+06	1.14983e+06	807706	1.04112e+06	2.35449e+06	1.49624e+06	936864	1378694	1.1869e+06	1.81778e+06	1.2068e+06	1.31168e+06	1783154	1.31775e+06	1.71327e+06	942817	1.24676e+06	128702	1.35847e+06	1.86221e+06	3143874	2.49613e+06	1.24553e+06	1.07807e+06	1.30722e+06	1.22218e+06	1.44572e+06	1.13657e+06	1.65275e+06
1aef8c38cf5b5dbbf58a557e7781772f3c9dd73f	167.09	595.655	643983	366563	427181	517406	330157	423943	541838	437540	392047	301621	369949	378867	356551	338920	340918	397821	316821	398280	382320	377355	261258	337783	791226	465443	295844	478783	378956	643008	420273	427642	627899	438931	590096	311415	393731	26118.2	461183	663337	1.12878e+06	878141	414342	354658	413495	409903	502355	375645	575168
9d2ce6fe73a1afb1ea5e1ed01e989b0cf21ecd60	261.145	599.191	63145	69218.5	68184.1	51628.4	59071.2	67976.2	60674.4	73464.6	96294.1	75542.7	84258.4	77583.6	66930.1	61849.6	67929.7	66316.6	56031.5	69947.7	81027.2	80595.5	58008.1	56596	75752	71759.8	79097.5	113252	91148.2	165208	120601	115310	152652	113791	178550	71524	104804	7263.06	163825	188983	340099	269644	111531	76186.8	116690	102472	147484	92372.5	148892
9cc53b00d91428dad9fa7a0b147e9ca8ae426b93	188.068	596.038	215066	157355	182604	199116	142275	172970	239145	166375	159817	136193	152104	133494	147420	156391	133535	151506	157982	150826	157773	167729	142029	127536	226871	198638	128594	209373	164368	250713	171369	183259	199238	150682	233715	137638	161133	19512.7	183944	222712	277545	313200	171497	160207	183138	160786	178811	159331	219263
3fd1ee3ea9451b82f88d2567aca44ef04544f8d0	121.126	596.036	150253	88149.8	115336	136148	79201.1	97264.4	130114	101727	96600.5	74035	95424.1	94041.2	85003.3	86577.3	77440.4	104145	78681.5	99518.8	88672.3	89081.5	64567.7	73921.7	200080	116130	79128.1	113673	91029.6	151092	100557	105909	150814	103330	134753	74786	98347.3	10446.1	124309	159455	270773	207542	103899	85807.3	103052	95068.8	114378	92452.8	139827
f3a27eecaeb8e081c539d2e5857a9cfddfa07638	395.168	594.248	52965.8	30540.5	39319.5	49206.4	13089.2	21953.4	41266.4	23270	12709.6	9023.49	23080.6	12383.4	13005.4	13319	11768.9	22370.7	19840.8	18892.3	18890.7	21494.3	7898.95	15011.3	92424.4	34139.9	48435.2	70207.7	59027.9	93787.9	55039.2	72722.6	94436.6	65881.8	90980.9	54989.3	66921.9	2249.24	71996.9	99311	157049	132866	70707.1	59457.1	71414.9	66389.6	69018.7	54133.3	80013.8
8142b44ccc6162d04278d78e574d3987789713ea	149.06	596.186	75879.3	42058	67688.5	63205.3	40530.4	51717.4	63949	53030.9	57482.2	35370.6	48846.1	45440.6	41587.8	37705.8	38368.4	51116.9	39347.7	51788.1	49597.5	43455.1	32758.1	36827.9	100439	61786.1	38102.6	64012.4	47015.1	78739.7	52877.4	54593.1	71144.4	50198.3	72749.5	39607.2	51901.1	3274.43	55649	84924.7	136042	119257	46329.8	40957.9	54422.8	46862.6	56207.3	47213.5	64463.4
825cd119db4b0117a4c6515ad3d6704286ef2f68	239.114	592.791	60232.2	35432.6	45060.6	57475.4	34559.8	44691	55973.8	39359.8	32661.5	28749.7	40701.3	30157.3	31113.8	32466	31295.1	42829.4	33296.6	33023.9	33104	44940	30079.6	34037	76520.8	54001.5	49349.2	57702.2	47369.2	72952.9	49910.7	58288.3	68785.4	54625.9	79257.2	48472.4	54575.1	2226.66	56419.2	65938.6	111900	77726.3	56508	51928.2	55250.4	52643.1	58002.5	48818.9	71293.2
9c9ad1a7661053d6eb762af87c49cf1b4198d309	131.064	595.839	53137.9	31743.5	42336.1	48224.6	34684.7	39292.8	44071.7	37285.7	42132.9	29023.2	29312.6	36004.1	38093.4	30204.8	30423.5	33888.4	31150.6	37499	44745.1	34066.7	27481.5	28541.3	70721.7	45126.1	28005.9	44964.4	37291.2	58104.4	38517.5	38555.6	50094.8	42031.5	55614.6	27162.9	36883.5	3915.95	48086.4	58112.3	108006	76161.6	32165.6	32527	38491	33785.8	44987.5	34672	49460.8
7c71e3c575ecc5e0bd35d1b50ec85ced0223512a	186.088	576.524	25614.8	15788.5	19253.3	19563.6	13438.3	16019.7	22805.1	15484.3	14236.9	10443	16417	14263.4	12531.1	13641	15089.3	17892.8	12578	16845.8	17040	15564.6	9318.97	14459.4	31474.5	18026.9	16670.2	24518.3	21942.9	34737.7	22571.6	22721.3	33900.8	23188.7	35003.1	17887.4	22857	936.306	28141.3	38019.1	76197.1	59449.6	25357.3	22989.7	25481.3	24259	30770.2	21917.6	26389.1
d5eae098784f832dfae80e05d5ad5392bfaf6982	208.069	595.727	62435.6	46474.1	48740.4	56456.8	39389.9	46988.4	61104.2	44903	35986.3	32258.6	43544.4	34320.2	40223.2	38797.3	36522.4	41378.5	39866	40455.1	40421.7	40763.1	33519.3	40085.7	68910.9	56407.9	33118.7	51980.2	37204.8	53359.3	37180.1	48730.1	48591.9	44446.9	56593.9	39327.2	40479	3653.4	45616.2	57654	67085.5	65397.7	38599.7	42599.1	45920	45056.4	47219.6	41710.2	57691.7
cd9fb39b7ca794673867f755b1340b9ac4f0d82c	169.061	595.185	25833.9	15462.7	18331.4	26068.5	14883.7	16422.1	25351.1	15399.2	18483.8	13257	14933	13609.6	13106.9	14564.3	13277.2	17564.4	13366.9	15384	16050.9	13896.4	12492.8	13406.2	26982.2	16435.9	14332.8	20348	17019.4	27098.6	17867.9	16869	25917.5	20298.4	24879.6	13844.8	17968.2	1072.46	20262.3	28632.2	41664	30913.1	17106.8	15432.5	19069.1	18303.7	19789.3	17949	23337.9
47b988af7361e7552f930d053c1815c88bbccaae	103.137	595.73	20507.4	13349.5	17865.3	17126.4	13177.3	15877.1	19110.1	15553.9	15919.4	10118.5	12790.6	13923.1	10206.5	11095.3	11141.9	13563.6	10890.7	11632.5	15710.6	13935.8	8614.15	9638.62	23872.1	17308.3	11501.6	14258.6	12664.5	19151.9	12193.2	12420.6	17733.5	14078.2	19947.9	10819.4	13137.1	2433.34	14912.4	19684.1	34855.8	27435.8	12738.6	10521.9	15596.7	13648.6	16592.6	13987.7	18404.4
7e70c9bf56b22ace2903574a50f67cdf305ee5fd	190.086	595.931	18820.4	10424.1	12364.7	16083.1	8676.74	12261.6	20877	10382.7	10095	10140.1	12467.8	12872.8	9895.13	11271.8	12000.8	11302.2	9573.99	14107.5	13584.4	11177.6	8117.61	10827.5	21836	13729.6	8910.99	14579.3	10994	19854.7	11722.3	12313	19631.7	12792.3	14812.4	7742.49	11026.1	569.604	12890.5	17998.2	30203.9	21258.6	12340.7	9959.41	13635	9949.45	16470.2	11108.9	19226.8
ea30ab94e568ee368ce620d6abca5aa113383324	167.083	596.714	19361.1	10787.8	13759.4	17113.7	8848.63	17088.9	17663.8	12370.7	12490.7	8845.52	10444.7	13440.8	10099.6	10339.6	9011.08	9988.64	10469.7	11781.5	10576.6	10095.7	7576.03	8817.86	23183.8	12836.2	8019.84	12938.5	9562.65	16169.6	10497	10648.2	16569.4	10424.2	12982.6	9249.36	8994.85	943.666	11613.2	18845.4	25802.3	23072.3	13095.8	11039.2	12230.6	10401.5	11985.1	10769.8	14072.2
435ac256dfc4bb21b25b1a8dab2cd3603a277d34	107.123	595.95	9869.09	7220.47	10661.1	11357.3	6237.82	6462.31	10689.1	6857.14	7694.32	6886.47	6212.31	7877.88	7042.83	6300.29	5749.59	8204.28	6637.12	6984.1	7258.96	8376.38	6236.94	6946.78	13093.2	9849.19	7469.05	10035.6	8232.98	11395	8305.05	9813.67	10061.8	7920.4	11154.3	6458.49	6852.51	1164.38	8707.9	11973.9	18813.8	16493.8	7984.43	6414.41	6863.49	7927.51	10315.9	6811.29	9241.86
1eb0adb55c6b3993688ad27187d034f3db523c28	240.117	593.218	5840.29	3729.54	4923.06	6412.35	3596.74	3584.27	4796.3	3528.58	2104.63	3587.01	4314.74	3490.06	2977.21	4000.53	4594.59	3103.13	3455.28	3892.39	2647.83	5077.92	2061.63	3658.27	6877.68	5396.07	4733.98	5492.67	4823.03	5815.59	5412.22	5870.77	6586.19	6579.18	6955.66	5177.94	5311.08	250.922	5847.25	6828.29	12485.7	7799.95	5921.57	4459.41	6208.56	4632.26	5245.36	4718.09	8189.44
4406b55c5096fb82c4b4abec92090129edfecc3c	150.063	596.086	5985.14	3625.25	5734.14	6388.11	4033.23	3958.09	5421.88	4988.86	5073.04	3754.26	3692.4	5095.11	3778.97	5140.93	4104.04	3736.98	3699.73	4802.14	4405.36	4869.99	3000.97	3937.72	9416.43	4668.12	3392.73	5845.25	3967.86	5986.31	4253.22	6290.36	6897.63	5119.41	5258.4	3459.75	4823.96	416.67	4739.66	6566.41	9770.6	9595.57	3680.32	4233.28	4405.58	4310.92	4380.57	4344.94	7045.81
4492bb0d71b0c18ce418094446c17d062c1d5a22	192.16	444.427	1.92382e+06	1.85424e+06	1.15125e+06	1.18817e+06	1.84094e+06	1.9116e+06	1380187	3.75029e+06	10406065	5.58553e+06	5490080	6.04518e+06	5877627	4.56622e+06	5.44572e+06	3.76594e+06	4.49579e+06	7343015	6362630	5.53937e+06	4.64694e+06	5491481	2298139	1.05943e+06	3.23655e+06	3.02865e+06	2.81751e+06	2.65572e+06	2.58103e+06	2295762	3135621	3274010	3.48374e+06	3.72023e+06	2.24094e+06	10064.4	2.87281e+06	3.13061e+06	4.07222e+06	5.02626e+06	2256852	2.22095e+06	2.49923e+06	2.42428e+06	2.10751e+06	2.39355e+06	2937753
33d4f4a7a9a96626a700caaf4024180d560dcd66	192.16	419.093	1.28585e+06	948306	762142	648571	709711	962373	767580	2004109	7.11525e+06	2751138	2.5551e+06	6.04518e+06	5877627	2.74233e+06	3.59516e+06	1494933	1.78599e+06	7343015	3869523	5.53937e+06	2.79825e+06	3822249	1.83426e+06	563124	2180752	2.07875e+06	2.24763e+06	2.09949e+06	1.79766e+06	1.31321e+06	2.50939e+06	1.34871e+06	2276158	1.75897e+06	1.25033e+06	3476.51	1.49573e+06	1.81571e+06	2895148	3447870	1.20535e+06	1.50172e+06	1.17151e+06	1.11423e+06	1102646	1.20095e+06	1.80668e+06
acf066444ae5868e44d84b29fe4bc8fc733abfa7	193.163	444.491	190727	176208	98868.2	109769	144010	173538	115767	358962	1.04171e+06	533130	564420	320983	569842	431341	543540	370371	447088	739896	624046	241023	438903	503545	201894	85786	315935	279098	275652	248422	254840	225359	308774	324020	337548	370966	212826	719.761	279134	309912	415646	496631	218529	222844	234089	238632	203023	228321	264142
6cf902a5dc084a3eeedd85fc915f0e51823b079f	174.149	416.843	43976.1	29292.5	25486	20733.4	21722.3	31797.9	26784.8	65383.2	265785	99182.5	87742.1	169346	90824.3	93710.5	89007	46988.9	61898.3	197180	144434	111494	104653	147263	69473.8	19727.9	80795.3	74279.7	85904	73588.2	64106.2	47124	103052	49058.1	87105	64516.8	42111.2	0	49031.5	63467.2	110333	131557	44070.6	55642.6	42179.1	42453.9	38697.8	43516.7	65252.6
e413fae2abdd65616b09456019a7a6ff20b89067	265.085	632.343	5.45725e+06	5.93865e+06	6802267	7097377	7.05017e+06	8000772	7.92381e+06	7.63531e+06	7952479	7.14044e+06	6.54967e+06	8948239	6423222	7044142	6768127	9629028	6077154	7.00235e+06	7989025	6222220	6.38291e+06	6.39425e+06	5826783	7.13123e+06	57491.7	116549	49801.8	129858	72939.5	87169.2	102115	91800.6	154212	84302.1	79846.1	17769.3	97170.2	143122	194533	116259	73658.2	63620	97099.2	79408.3	84919.9	30563.5	67731.1
ae95212739581df02ed54758ebeeadb3b8bad146	221.092	621.261	1.82208e+06	1609529	2231146	1.93366e+06	2.5902e+06	2.89939e+06	3.02217e+06	2.29204e+06	2.39014e+06	2.05791e+06	2.09001e+06	2402074	2.2718e+06	2250326	2.04011e+06	2.43955e+06	1.82288e+06	2.02329e+06	2.53341e+06	2.13679e+06	2229225	2.59406e+06	2.10957e+06	2217739	28406.2	43889.8	23298.7	51969	38209.9	34997.1	42043.9	37796.6	53653.1	31257.4	37296.1	5048.52	44622.9	60672.4	83478.7	56904.3	30473.5	24169.5	34270.5	39810.7	31162.1	14743.6	35718.9
930e9777fc2b26f23ee1eed88afae6432b460358	245.15	623.092	1.32377e+06	1.35291e+06	1.96714e+06	1.46119e+06	1.75918e+06	1.8033e+06	1.87813e+06	1.84048e+06	1912388	1.62981e+06	1.65505e+06	2011064	1.55157e+06	1698173	1.48089e+06	1.68905e+06	1.59947e+06	1.79132e+06	1.77224e+06	1.56997e+06	1.70234e+06	1.68778e+06	1.7148e+06	1.60331e+06	81256.6	147833	73250.2	195152	142001	131451	128137	71478.5	178170	103300	116347	10614.4	134705	240311	267847	104650	112619	69820.2	144696	129206	103799	33519	92476.4
6974f91415f81a301807084d86feca7e16898104	287.067	632.131	1.07464e+06	1.37625e+06	1.31581e+06	1.1379e+06	1486029	1.32359e+06	1305793	1.37495e+06	1.49377e+06	1.46078e+06	1.36836e+06	1.34841e+06	1.37654e+06	1.38247e+06	1.39023e+06	1.39098e+06	1.34735e+06	1.23299e+06	1.4334e+06	1.26969e+06	1.4939e+06	1.42813e+06	974486	1303956	14723.7	18622.3	14825.4	50552.2	22114.8	23469.2	24705.1	18853.8	28998.9	24651	13422.7	6613.96	19954.1	31471.4	46294.7	23055.8	17332.4	18320.4	31801.3	20755.5	14240.3	7953.5	25143.1
8e3dfb2ec23ef5b9429395c48c0bbf2efc5f43a4	266.089	630.708	494803	555209	476128	612442	710877	778179	752056	710718	768486	690072	621307	846154	595939	674817	638367	919078	596022	656909	732642	573226	641420	616426	575749	623224	7933.06	5775.96	3897.92	8379.09	7887.44	8480.94	7949.54	4603.04	10549.8	4537.97	7177.84	902.499	13783.5	13702.8	16710.8	16920.5	5796.69	5760.57	7905.15	7239.86	8849.32	0	8571.03
3abe15d1ad257bcd1dd687157608cf1ee0b3f71e	267.081	624.897	214432	231141	288394	280478	302630	349580	342486	325302	343452	315408	262980	360322	288558	294681	276789	409417	257573	284572	327300	262510	250496	266915	223281	285828	0	0	0	2467.25	0	0	4129.45	2323.17	8002.39	2160.15	0	0	2736.31	4760.4	9642.67	4290.14	0	0	2046.98	3535.92	0	0	2140.54
e2b2ee7847afcdcf512839886e18dad48773c3a8	303.041	622.191	246975	318509	277671	222671	351417	318031	252187	302159	337237	389277	328023	291116	343666	338839	344462	298768	298114	287000	331551	321273	372458	346660	189631	248113	0	0	0	0	0	0	0	0	0	0	0	0	0	0	0	0	0	0	0	0	0	0	0
4bfbc34ae99ad1febc90789da1f341fa24c6d259	259.104	628.406	240354	296902	310261	198121	262568	230008	262164	338528	320735	313074	343108	291517	333251	270006	276174	273728	260732	352401	342356	294048	243094	221215	242613	265069	2195.79	4625.18	3104.53	0	3298.02	0	0	4442.95	4315.71	4587.56	0	0	3594.7	3404.8	0	5197.49	0	3481.4	4358.54	3868.88	2749.17	0	2219.3
71988589069ab7e7f7acf50603713f7641b700ce	222.096	621.819	200309	186288	235353	217734	299105	324732	349759	260301	262988	242949	262570	262303	228892	248078	224999	283320	219809	225697	265225	240906	245158	296968	233117	248095	3071.58	4722.28	2198.23	5014.2	3787.18	3542.05	4620.43	4066.74	5539.53	3239.54	3700.41	709.323	4606.68	7022.43	11423.8	6765.83	3705.17	2802	3806.37	3298.93	3220.62	2458.34	4687.16
dd18236a344e9c30124852502dd4e02a30ceff70	144.102	622.045	204559	210732	292248	228575	265985	319956	306148	274093	259805	234697	222386	279649	237881	218461	216402	272923	229371	233411	251038	223051	225821	228951	224673	242628	15284.8	28117.6	15793.3	37615.6	25145.1	22892.8	26369.9	14473.6	33168.3	19503.3	26155.7	4201.07	22588.2	43616.7	44975.5	24601.2	20102.2	14450.1	23972.7	24362	19950.8	7563.34	18011.7
b36f6a37ab0521a2fc3498b544e29a5114ba562c	187.108	621.039	105868	166233	159309	153648	144228	140459	161252	125730	84514.6	157395	177708	130663	160477	157384	167372	152488	163515	261566	141324	149596	153233	161297	90221.3	163562	27162.8	45085.3	38548.2	53260.3	40796.9	44933.2	57904.3	39675.4	57009.9	28200.9	35170.1	6404.71	45902.1	63178.9	105612	83324.7	42537.1	33107.7	39272.9	38118.8	56108	37149.6	45829.6
5fb076464e84c24d192bbae92a320f2ad3841164	993.557	604.699	60905.1	107119	111701	148296	122347	102870	87503.1	107656	91517	53508.8	148888	101005	87612.1	77965.6	91852.1	33176.2	121039	216951	158420	188814	148200	142562	191375	131665	14729.1	20209.8	17629.5	22097	17734.2	15571.2	11671.2	6264.72	17031.2	10443.5	15274.7	0	19129.6	29619.5	12857.7	11748.2	19799.8	14196.1	20455	21003.9	27113.7	21179.6	19489.5
12b01f5a58aab84ff61711d73bf1bc5dd4ea232c	246.153	623.096	131312	167924	209132	160961	180409	182334	215080	198556	207043	151431	170663	197600	170703	143988	141410	173761	174495	170123	192066	173552	177763	173501	163945	179184	8466.96	16454.5	6593.58	20309.4	13760.6	13216.3	11573	9617.13	18151.4	10603.5	12500	1023.59	12418.5	21717.1	23103.3	12422.8	10489.2	7899.35	15914.7	13335.7	9701.22	3874.05	8116.76
e7a239c4515fcfb339e16d692ce4cf94fea9201d	219.08	625.351	94747.9	99117.1	109146	129110	132955	150788	153638	155131	159473	145764	127489	148761	132553	132441	125517	190919	117439	127978	152260	117750	132749	130278	102840	150466	0	0	0	881.123	1597.73	0	0	0	1584.54	0	0	0	2256.01	1832.8	5158.6	1389.46	0	0	0	0	0	0	0
562bec116956296e356d65f5106e718a7dd47746	227.114	632.045	61407.6	114638	77474.4	84456	74241.8	62482.8	75743.2	102136	99141.4	110346	111223	88556.8	103489	80638.9	82137.3	85530.9	151328	119406	92473.5	92481.3	85627.5	67746.3	59155.6	66308.5	16272.3	21726.4	17140.9	18111.3	25038.3	19658.1	23997.3	19080.7	25567.5	16053.5	18216.7	7772.2	18574	22468.8	30055.1	25191.2	22999.2	24217.7	14265.9	15352.6	16711.6	20559.9	21730.9
c04c7a20e35d9777e4c3cab09fbebe9b0aa12c45	175.087	621.683	91386.1	72541.3	94199	90421.5	107428	148151	132956	104678	99536.4	96925.9	102482	106494	102220	107282	82629.1	104135	88702.5	88421.7	111952	109879	103906	133247	92923.7	112524	1734.58	2696.58	1150.75	3009.25	2210.01	2154.71	2572.69	1993.18	3587.78	1394.25	2548.34	0	2348.41	3518.45	3905	3945.97	1490.18	881.941	1641.43	0	1593.27	1474.41	1252.52
bc3a8f9acc05ff3b1fea0a0649d7f7671708e6e9	425.123	620.915	88405.8	82298.8	104829	71899.5	102612	103916	80958.4	103072	111671	88115.2	112967	76658.3	73696	74800	69641.3	69687.6	88645.3	120514	142381	140551	92637.2	88352.9	72814.4	68688.1	0	2250.61	0	0	0	0	0	0	2194.28	0	0	0	1635.55	2893.89	3939.91	0	0	1628.31	1434.95	0	1486.77	0	0
923fbdf2f896cf668a0855ecf4c534f4a1b94105	288.071	622.718	88313.2	109979	98486.8	94950.9	121599	94776	106003	103909	130855	131393	116132	102460	119868	123269	115379	130077	110794	99381.5	117956	101133	111281	112188	77221.9	112044	0	0	0	0	0	0	0	0	0	0	0	0	0	0	0	0	0	0	0	0	0	0	0
71c44ed39bb268321f993e94503d04a76966f884	113.1	624.144	80628.9	78651.4	109700	74238.9	98659.7	96234.6	92806.5	88689.2	92636.5	94700	75438.1	82556.6	88922.7	105782	76211.7	85669.6	74837.5	78479.4	89531.1	95353.9	107277	93567.9	74830.9	83557.1	18459.4	26901.6	20438.4	31439.9	21818.1	25176.8	25059.9	19036.9	27654.5	18584.2	23078.6	9627.07	19558.1	26618.7	31531.3	26069.1	19060.8	16194.9	22338.9	22679.3	20196.6	15636.3	20623.4
a53820f16000724ffcaf10f4362033d8fc17533a	573.128	630.955	60829.6	67197.2	73961.4	54493.8	56668.3	66424.2	52103.5	90506.8	79410.9	70272.7	61089	54029.9	65514.4	63288.1	71962.6	54126.8	69223.5	65869.9	74440.4	68141	63521.4	77130.9	54235.7	68431.4	0	0	0	0	0	0	0	0	0	0	0	0	0	0	0	0	0	0	0	0	0	0	0
78ccc403b66752852dc3dcd7f9a429064d3f2f52	262.104	621.242	53548.8	52631.9	75162.2	65258.2	69985.3	71478	82505.5	70806.6	61727.1	57992.3	62567.7	74890.3	54559.3	68683.2	51572.1	68131.9	63451.8	55116.6	66253.2	59400.1	55893.5	63054	61802.7	61956.1	0	1684.91	0	0	0	0	0	0	0	0	0	0	0	2370.14	2212.52	2952.23	1253.64	0	0	1133.74	0	0	0
761d355070f578e65f4df9e2100d0697223fcd1c	127.091	626.829	50006.1	58974.5	69643.7	47402.8	52918.8	43460.7	52609.1	68676.4	62863.5	66443.7	57541.4	63794	80746.4	50843.1	63447	54618.9	51444.6	73329.8	61737.9	53299.1	53246.6	46331	56950.1	61697.1	0	0	0	0	0	0	0	0	0	0	0	0	0	0	0	0	0	0	0	0	0	0	0
3fc4b3b715bc2e1948a78619038ae1ff60fd960e	267.089	629.479	33856.5	40879.1	53382.9	48915.5	57057.9	60973.3	61288.5	51711	58203.5	55181.2	55831.2	71838.4	47738.6	49306.9	57002.4	77156.2	41363.2	53503.2	61030.6	54183.3	45763.2	47790.2	43214.8	51211.7	0	0	0	0	0	0	0	0	0	0	0	0	0	0	0	0	0	0	0	0	0	0	0
ba1fbcc028fac26dd6ce52ed0019625e35392b72	552.149	629.894	47157	49037.1	43415.6	69368.4	56817.6	60970.3	66483.1	70796.7	57162.4	61210.4	48674.5	49087.4	71616	62650	52897.1	67034.1	43186.7	48657.8	60813.2	52912.2	52976.8	56468.8	29385.2	62773.8	0	0	0	0	0	0	0	0	0	0	0	0	0	0	0	0	0	0	0	0	0	0	0
587f326d0f9e60238ff6d011b745ef64d26be144	279.101	625.441	36308.4	66670.9	57469.4	49636.4	55655.6	53004.3	58872.2	45728.3	43001.8	60782.9	55634.3	49252.4	60443.1	46719.9	70373.3	58128.2	46970.7	70080.5	56340.1	60504.7	50755.3	44901.7	40186.4	48641.4	2203.69	3587.33	2038.69	4612.44	2959.62	3772.64	3470.03	2552.26	3115.11	2117.55	2451.13	0	3644.32	4573.78	6235.51	5798.05	3657.86	2244.79	3688.09	2707.25	3912.43	2953.92	3113.03
fa50057fc701b8c3f4fea2b2234d67ba80b5863b	243.074	620.58	51432.8	47008.4	47648.5	61305.8	62105.6	50116.6	50949.9	47653.1	37129.5	36454	52289.3	32679.4	40336.1	43507.8	49731.5	45868	68976.4	53496.7	35951	54887.7	63194.8	58926.9	59889.4	61859	1280.12	2198.27	0	5195.84	2080.91	2096.84	2783.8	1921.6	3510.41	1672.16	2196.39	729.942	2437.41	4785.46	9681.52	5545.16	1795.13	1193.43	2296.88	2155.85	1657.8	0	2769.13
c50f97cd6b921dbfbb319c17357d16449fb9f48d	300.12	629.048	32581	45342.1	25508.9	40802.3	36253.4	42744.3	42544.6	37234.7	39708.5	64710.1	54173.2	44731.4	45535.6	50868.5	48577.8	41720.9	57918.3	65941.6	44891.3	35813.6	55313	20473.4	33688.9	46966	4564.74	6519.91	3883.58	9183.06	5551.85	5734.56	6873.09	4303.15	8805.22	5614.34	5432.28	0	7566.73	12055.6	13695.8	4498.55	6077.44	3932.04	7531.21	4982.15	7348.65	2483.22	5806.12
4a6530482c706de63de590d8f76fa2d7db9e62f2	289.063	622.781	40416	44943.2	47691.3	53067.7	53225	52280.8	48174.4	46645.1	57339	57030.9	46594.2	65040.5	51558.5	52245.7	44526.8	61062.5	52990.9	47499.7	59011.2	51954	58763.6	55129	36473.1	44534.1	0	0	0	0	0	0	0	0	0	0	0	0	0	0	0	0	0	0	0	0	0	0	0
46bfc2b876959bee8e888a2477258dbc764b5f6e	284.085	621.074	33411.1	36865.5	41625.5	31640.9	54668.8	38956.1	41272.2	44062.1	45379.9	46477.1	47472.4	49482.9	42529.3	37549.9	44489.3	41130	43872.9	47130.7	43292.8	50100.8	37880.2	43880.5	29940.9	38143.6	0	0	0	0	0	0	0	0	0	0	0	0	0	0	0	0	0	0	0	0	0	0	0
058705a372ffc96a1044b357a0a602f45c02f570	289.151	624.843	32378.8	36851.4	37862	31776	40731	35047.8	29580.5	42608.1	48581.9	38347.8	44330.6	39811.4	39300.2	39478.8	40094.8	43691.4	31425.9	39342.6	54068.1	38853.6	41942.1	34771.4	31871.2	33008.9	1540.88	1869.79	1465.24	2360.33	2564.48	3318.44	2712.67	1646.63	2309.53	2132.65	1765.99	442.806	1692.36	2106.93	5440.52	3270.3	2694.42	1733.7	1916.83	2473.28	2178.7	1078.67	1599.42
9b64adc06d3e792a3d0f3cfd4b9c9b946478e014	242.114	625.926	30691.9	30685.3	38021	37812.4	41845.3	45383.8	43405.4	38853.6	31110.1	40845.3	38857.6	36359.7	33577.3	41091.6	36458.1	46728.6	38022.1	41739.4	37016	36375.1	33913.2	39126.4	32296.9	45692.8	3550.33	5222.39	3419.43	4921.6	3228.44	3945.24	3858.59	3683.76	5097.01	2245.14	4332.49	1091.88	3827.24	4899.83	7414.61	6302.03	4456.19	3219.66	5046.87	2765.76	3040.77	3141.39	4052.89
8af04216d50c560c8d4d2b521358c57e26ac9b2c	194.067	622.618	11949.5	23074.9	20587.1	20647.5	25083	20898.5	19075.7	17808.1	14861.1	36838.7	22354.1	41466.8	31022.3	30919.7	35871.1	24926.9	28993.1	34018.1	22022.8	21654.8	19798.5	26520.9	5946.34	13686.7	0	0	0	0	0	0	0	0	0	0	0	0	0	0	0	0	0	0	0	0	0	0	0
b59b1c1f414f0c288715a3cca383843402544357	286.101	625.25	31275	34086.2	23625.4	25272.1	39658.3	29469.6	25626.6	18501.5	30333.1	32925.6	36953	33093.6	36224.1	33252.8	33295.7	31813.3	25773.2	38307.4	26501.5	34191.9	40217.8	33242.2	19646.6	22246.8	0	0	0	0	0	0	0	0	0	0	0	0	0	0	0	0	0	0	0	0	0	0	0
9d56cb5281519cf77bd94fc3c0986f462166cefc	70.0997	615.398	24293.4	32137.8	28944.7	28611.7	25752.5	22618.2	27140.4	32796.3	34821.4	31606.6	29317	37611.9	26150.9	22858	29051.5	30664.3	25639.9	34431.3	32670.3	26719.5	22593.2	25092.2	30770.3	32321.8	6509.87	6783.86	8119.55	5938.85	11996.9	9355.55	11598.3	12654.8	7806.34	6906.8	6266.61	8431.61	12723.9	12590.8	10902.5	15100.7	10692.1	10870.7	11571.8	8393.73	12684.7	13313.7	10484.7
381f3eb3f9e8dc3746c56b5ac63c1f9b7a81eed7	211.108	623.013	25144.4	22004.8	28921.2	27123.5	33532	30688.9	35895	29084.2	32840.7	29098.1	32251.7	30136	34775	34064	23265.7	30755.5	26589.2	30905.3	36432.3	27551.1	26561.1	23269.9	26900	24415.6	0	0	0	4602.42	0	0	3302.05	0	2647.47	0	0	0	2497.48	4370.91	7727.02	3412.75	1545.39	0	0	0	0	0	1219.24
2866630e022b488cb3fdbe00fa05fd59d979dd88	270.109	604.074	19897.7	22243.8	29406.1	27073.9	23034.6	17455	24584	33883.2	20616.3	26154.6	26178.3	29589.3	22912.2	13952.2	23566.9	36397.3	28425.7	27876.1	27939.6	24067.7	23168	17998.7	21691.8	30146.1	1056.99	932.088	1378.14	1876.98	1051.06	1686.98	2005.11	1114.08	2535.92	1251.03	1176.34	0	1629.82	2165.64	3746.6	2709.14	1444.44	994.369	1475	1165.81	1823.27	945.583	1232.12
806a5c143e5620c7415a44e7b2385e5c706ddaf6	304.045	624.469	22081.6	32481.2	29007.7	25263.8	28188.8	25036.5	22822.1	27867.5	29394.7	31473.2	28814.3	27983.6	30820.2	33242.8	30172.4	29339.5	29485.4	30704.6	32175.2	29498	34435	31351.5	19010.5	18547.9	0	0	0	0	0	0	0	0	0	0	0	0	0	0	0	0	0	0	0	0	0	0	0
e889a6352b762b2d045ed8b1b9bb066385fb577e	95.1224	624.518	31551.1	26170.6	33869.6	26070	30464.9	31428.2	28578.6	32391	30288.6	26676.5	27088	28966.3	26266.9	34068.2	27307.2	31590.6	21850.5	29855.6	30696.3	30209	33605.8	32535.6	31389.2	23085	6078.07	7491.9	6893.97	8289.58	5543.2	8335.41	6630.03	4892.98	7950.25	6130.9	6233.89	2365.27	5599.59	8719.03	10791.3	10335	8882.24	5189.27	6146.73	5085.84	5041.28	4096.96	6482.64
83e7cc2a4aee3b2f479c42b512a604b61e8f9c85	259.049	619.046	17681.2	20828.4	20978	19848.2	23267	19350	18714.5	16189.4	12536	13822.5	19053.4	14805.9	19762.5	18418.4	19966.8	18264.3	27995.7	23526.9	17963.5	19483.6	25138.6	25641.3	22494.7	24575.2	0	0	0	0	0	0	0	0	1351.01	0	0	0	0	0	3710.99	0	0	0	0	0	0	0	0
3e743910c1578131ac38697fb0b2bee0ea24170b	261.108	626.199	13258.7	16050.3	14631.2	16547	18233.5	19661.7	24018.1	18004.6	15300.9	16120.1	16801	21693.9	17292.1	13878.5	13354.4	25430.4	15805.6	21662.8	19008.2	15961.2	14370.4	12230.2	15890	22150.9	2128.33	3270.47	2869.23	3834.03	2919.01	3178.33	4148.28	4200.74	5302.93	1794.58	3393.15	1182.55	4282.05	7283.03	9054.21	6644.62	4149.54	4084.39	3213.1	2922.36	2955.98	2546.73	2931.9
306917d1fa1a45141934dcb627ccaa47588683ca	324.119	619.377	13945.1	16245.7	16182.7	15733.5	24579.3	23896.4	24246.2	18304.5	21189.5	23766.7	17222.3	23881.4	16947.3	18692.2	17413.2	18968.9	12061.5	18011.3	23643.7	19834.5	15869.6	19401.7	17541	16886.1	0	0	0	0	0	0	0	0	0	0	0	0	0	0	0	0	0	0	0	0	0	0	0
b50c7a7126a3871edfaf584ff9ece726a0b62856	257.124	615.14	11306.3	10295.7	8797.25	10180.2	14216.7	15455.5	13877.2	16580.7	12006.9	12020.1	11451.4	13884.4	13879.6	12211	10184.9	13824.4	9008.2	11425.2	13234.1	13420.4	9796.69	11947.5	13044.5	10334.4	4775.7	8221.4	6669.36	7757.26	7106.79	7974.31	9213.29	6966.2	8096.47	5058.7	6772.88	1143.54	8819.83	10307	5236.36	11541.1	6922.89	6993.2	6357.51	6091.12	7549.83	7509.78	7794.31
b75f26f6ea3f75ebe2bce4cabd287020e1468815	282.28	244.937	8504024	8.08043e+06	7455843	8006018	7.96892e+06	9301652	8657640	1.57533e+06	4.63839e+06	4942620	7.03551e+06	5477414	6152162	6910144	6714395	5969599	8.24393e+06	6933225	7.14135e+06	6510283	7344963	7263472	5.81745e+06	7500478	3.63785e+06	3.15948e+06	3054926	3.11238e+06	3.62311e+06	3185846	3642160	3214643	2.90652e+06	3.77253e+06	3.47343e+06	0	3.17793e+06	3.78424e+06	2.02882e+06	3.36122e+06	3395782	4.05156e+06	3.91294e+06	4.39105e+06	3994656	3.37211e+06	4051752
b4a8214c18507e0dae3cb3aaa5c20612b3092703	338.342	239.441	4286655	4.519e+06	4652277	3553571	5.67966e+06	4634246	4.44782e+06	1.72378e+06	2.28373e+06	2.7077e+06	3.31628e+06	2829657	3.34202e+06	3.52379e+06	3.56671e+06	1.51071e+06	4.3004e+06	3.63898e+06	4.75657e+06	4.38994e+06	4.34256e+06	4.7992e+06	1479236	3.66337e+06	951672	896932	817058	1.02366e+06	1.00661e+06	860314	813241	452141	526252	667350	1.41282e+06	0	629214	918283	138314	607827	1.49341e+06	1.61153e+06	1.46992e+06	1.55098e+06	1.41953e+06	1.1808e+06	1.25172e+06
2cf096546aa4fe8e03ed4c043ae3e9da2d941f0a	368.316	243.626	1.85598e+06	1839755	1.76952e+06	1.81629e+06	1.945e+06	2.14764e+06	2.0621e+06	892477	977623	888028	1.74133e+06	1.13451e+06	1.18433e+06	1.27366e+06	1.38779e+06	1.52777e+06	1.88994e+06	1.52764e+06	2.30473e+06	1.61671e+06	1.75511e+06	1584781	1628996	1.72083e+06	721469	593462	645553	681600	697974	611125	748880	778711	719166	902921	575457	0	744375	910237	704808	821559	538108	693978	675671	735978	709792	617643	747422
5ad659b8fab20633ce0b3376bc8e5ee347a37a64	310.311	242.868	1.46631e+06	1.54103e+06	1.41195e+06	1.44319e+06	1.92299e+06	1.69899e+06	1.62825e+06	634559	452993	833679	1.28098e+06	959874	1.1773e+06	1.2811e+06	1.20618e+06	748300	1.55564e+06	1.31242e+06	1.71563e+06	1374953	1.55449e+06	1.29071e+06	824314	1.32598e+06	506897	476322	434154	516408	515109	428933	466185	347247	376440	464283	618765	0	388610	513310	143898	447533	649222	735518	688347	744718	643987	523732	711679
96d483f3ad8d6ea148d553842b92d32085891d55	283.283	245.145	1.6712e+06	1591543	1.43647e+06	1.56858e+06	1.51902e+06	1.85392e+06	1.69917e+06	296173	884262	958316	1.36361e+06	1109890	1.22393e+06	1.33885e+06	1.27232e+06	1.16277e+06	1.55663e+06	1.34539e+06	1.32217e+06	1.26514e+06	1.48969e+06	1.35962e+06	1.11795e+06	1.43279e+06	697100	618043	618422	616810	701840	611628	678285	601147	564039	704610	658295	0	626569	751947	383030	652147	672752	806033	727299	843385	779790	616765	777211
afd4e54742e34955e0551bff85e38ccc2483c833	280.264	245.103	1.47603e+06	1.4075e+06	1.29946e+06	1446324	1.42943e+06	1614292	1.53844e+06	732137	811587	842507	1.25804e+06	947663	1.09162e+06	1.17675e+06	1.14954e+06	1.19541e+06	1.46887e+06	1.28441e+06	1.18478e+06	1.22184e+06	1316417	1.30415e+06	1.04053e+06	1.27786e+06	676312	579962	564803	535251	636987	587615	656280	668368	557374	701847	604360	0	615366	709988	456564	678162	594188	692821	630204	728394	655692	557759	669630
dfde50ac6ba9d01e708d4a35da453a7084178579	563.552	244.383	1.04813e+06	1.10314e+06	961658	1.12261e+06	1.01435e+06	1242232	1354930	180878	181459	272953	772859	391983	463104	561772	586099	403178	883760	643497	619610	724815	659299	732270	332081	967620	110554	94078.3	97227.4	107223	125152	95942.3	108800	101007	79537.6	117524	125136	0	116245	147417	42069.6	113411	141466	163816	142052	187995	160574	133279	133982
6e314514729d0719e0f88cecc3e157ee20b432b8	339.345	239.474	989644	1.02737e+06	1086725	876604	1.32388e+06	1.09571e+06	1.03059e+06	381919	533700	648257	786813	648200	739718	837635	861276	322022	995283	862770	1.01144e+06	1.02181e+06	1.05059e+06	1.12701e+06	313516	890053	201943	179796	171029	210179	200703	165450	152859	89934.3	121022	148650	312720	0	131950	183785	30227.7	115365	333417	379220	333881	356123	336652	274278	282419
c3e82cf9ca1a42d9abbf21656e3df0aaa060b1d0	370.332	243.261	825846	904657	814505	876052	937719	996421	1.01544e+06	416689	434053	375157	861093	480654	567702	590405	655553	615850	986766	768718	1.1121e+06	831344	867773	737989	759753	820139	296007	262194	273547	291408	302811	253203	309352	352505	293268	378417	260337	0	291676	377870	282858	367083	249023	304295	296443	350338	338012	258433	325288
6ae40a27aa20b82534ffabf2075452038ea4bcdc	619.615	242.979	810597	1080219	798480	783283	1.09258e+06	1.00516e+06	993273	162868	159648	222221	667974	295395	401159	444712	616783	164565	922735	728687	848558	667939	719208	646992	132407	721764	49327.3	45854.5	42942.9	54172.3	55164.8	50856.7	49570	23574.3	24518.6	39758.7	88170.5	0	32223.1	50527.9	7312.56	28611.1	93116.5	101072	109998	137663	101468	79230	69910.6
5af00ae6f4d64f326d4ec41ffc0d524d962f7558	315.175	243.291	716622	929330	967172	1.01762e+06	1.05167e+06	942870	828927	258945	864468	794708	370491	820364	808808	900771	876027	945788	666020	616405	803662	662283	846270	730336	105201	433890	465676	341860	236663	253635	310702	353428	468154	509211	429337	478195	423738	0	329124	387816	397052	457004	373436	408307	317094	360053	393885	376732	543053
ed7f59fe3b41fa5e5d18ceb156bf2b5263ae0278	369.32	243.626	433197	379305	388764	367280	423606	518704	483691	182187	188083	176343	383904	222654	239818	257760	283787	291654	416085	329138	475344	357826	375186	352412	370284	364433	151802	125769	134528	140607	141350	119417	152116	165158	144189	176407	122155	0	143752	176744	152317	172425	109882	146108	128861	143629	159527	127607	148369
c2b05590ab3afc2056eb8cc3440f7f220e53a043	564.555	244.35	368271	369940	308987	340157	387712	448378	477789	73741.7	65329.4	103346	281991	130415	167426	178871	191798	139748	315016	220990	212185	232453	248615	254201	126092	323642	37736.1	41330	36162.2	38235.1	47026.1	36711.6	44992.4	41505.2	28811.7	43851.2	44488.8	0	43761	54647.2	14297.1	42251.8	48838	65652.3	49954	68731.3	54514.6	54761.8	48570.5
bbe48a7c7f598405a9143472b0537ae7d3fae8b3	344.316	245.036	400106	354373	396041	396019	390260	465081	432161	214312	199148	215366	362125	259764	261889	269420	273301	257685	406247	343252	357502	345312	344852	354450	327592	372839	131252	115919	128793	130316	141871	126087	143646	160008	119337	161532	117065	0	165532	177249	140086	161191	114270	125491	133474	143245	150753	123836	141579
337b5107bf7f39b06220541e17ae6879a7368470	311.314	242.695	279143	314347	263590	277220	429383	335798	348012	46223.2	159491	152548	244903	162769	220042	249810	229806	137853	297715	244272	334000	256526	314346	237709	146173	259335	101457	84457.9	82117.8	97896.5	93464.8	91001.3	84734.9	60962.4	67308.7	83570.6	113689	0	72219.9	100287	27875	81888.6	120898	141164	128691	134901	122586	93726.9	114502
e27008049f3d6df3ec351bc3ca8b0eefaa855809	905.814	263.604	155223	194193	172150	163135	236739	243466	228353	174503	159211	162532	225344	211517	134527	127716	164061	105675	275124	244772	211354	266409	267612	185389	205262	308479	36154.3	34653	38887.1	52065.5	55451.1	40665.7	58400.2	36227.1	48094.1	54222.3	40126.7	0	60300	64225	53351.4	67856.7	34828.9	48316	45242.7	43441.1	50827.7	35190	38855.2
3e98770958719f7537316279df2adb2786b76455	561.536	244.457	234094	258096	218297	278808	238814	274598	305885	51168.4	41267.1	68229.1	190551	95531.7	114778	124775	147543	118435	212625	163124	146452	178082	181079	173877	82139.8	225349	28504.4	29072.2	25862.7	25738	35477.1	27128.5	32514	34196.9	23059.6	33464.7	37441.4	0	35721.7	37698.2	18111.1	34560.1	45403.8	47541.8	34762.1	49805.2	44064.2	32807.4	32828.7
c1ceea8ea2e657ba8cd39f352ea8f67b63ba4861	281.267	245.105	259633	276770	232070	274262	249221	298387	287601	124151	132654	154962	243588	183294	175658	219793	222961	212642	265115	206301	228134	211732	226988	219930	192979	225542	121328	107373	97359	92583.9	118296	102508	122149	123867	101862	117256	100744	0	105576	117073	81885.3	125640	105966	124319	106817	136117	120641	93137.8	115504
b284d01990af291a12d9b039161f6e7d0fd3d924	284.295	245.213	249487	235583	234880	209444	247233	267363	260442	144268	158547	91205	228846	173854	182119	222142	206670	139661	245031	202366	204435	125500	231210	248401	140800	210026	103187	87552.7	90549.2	86070.3	102221	74342.7	93769.6	72831.5	64405.6	106587	134671	0	70321.8	86301.4	27516.4	88201.4	112545	114084	125950	139877	129790	102758	118823
62bea642a10d3dd3613e8f7040522232accfb1ea	371.335	243.305	191145	214099	167850	174956	207604	247748	182177	84705.1	79710.3	81935.2	177804	100116	112414	131102	144494	118617	204987	168338	265404	168827	170221	155818	154558	193495	62191.7	56117.7	57998.3	58935.2	63370	54279.4	64187.4	72711.9	61826.3	74122.9	50835.3	0	62924.1	76127.6	62048.9	76454.8	50389.2	64342.5	57143.6	68095.6	69117.4	52354	64781.7
89e4f80841ad1c040ee3d13616ca7d38f26c8afc	305.27	242.544	113272	135361	138429	153842	182513	170690	145908	165685	179438	137566	156304	168159	121906	123204	151039	101008	201696	170433	231404	151100	184040	137459	157354	170961	11448.4	12115.1	10389.3	10800.6	8586.26	10650.3	12156.1	12962.9	11722.4	15541.7	11304.2	0	10687.2	13446.9	13009.4	13372.2	10792.3	11245.7	10511.5	11471.9	11067.3	11189.1	13166.4
63cc37f7b77861a13a1f126dc2b51e1d6e132cdd	316.178	243.547	160756	224216	217088	212562	229534	210729	198311	62413.8	194510	162010	81320.5	175078	199885	196389	202584	202718	136514	143844	170700	172230	170072	171548	20675.1	81491.5	111551	73169.2	48857.4	54340.8	62851.2	70847.6	118634	109160	90417.7	94857.5	90691.4	0	74748.4	89524.4	83531.6	96199.7	74437.1	94056.8	78221.2	83450.9	77169.9	89334.2	110573
b4234d34e0f7cb966598165f106488c754e89ceb	366.322	240.777	127262	161654	162672	162391	188211	160940	139577	167753	193327	146022	140535	144113	120713	121640	117029	96701.3	161943	145086	229201	147818	159713	158036	165712	162834	8230.97	7863.38	6928.05	7515.48	8119.37	6016.03	9353.29	8109.29	12259.8	13873.1	7986.76	0	8062.69	9417.02	9285.45	11617.7	8500.29	8310.71	7977.49	7111.68	6559.46	6672.84	7494.84
70f47d03d05dc96d082506e06003b9a2680e956a	929.618	242.88	107577	126968	111344	96398.1	144941	136454	100317	125849	81520.7	125861	226841	105657	66156.8	75039.7	123697	39060.6	222421	171813	196427	200379	180225	185263	93590.9	108174	9565.22	11746.9	7507.41	9892.68	7294.77	4645.25	0	0	3727.1	2842.62	19904.6	0	0	0	0	0	17259	15805.7	23280.5	17271.2	11081.2	10927.4	9156.65
a16e3d3597487e6f3ad6ce388c09a53a6fb2dfcf	336.326	242.291	154286	190497	166233	183329	219360	204410	199286	71569.5	80110	79243.5	137855	102035	105470	121289	124937	84001.3	193930	148370	185751	154449	162611	150201	84222.8	135767	40108.3	40401.5	35188.9	42002.3	40813.7	35621.2	36428.2	34669.4	34788.3	45088.6	49999.3	0	36426.5	44767.8	24045.2	35038	48481.1	50292.1	52141.4	66767.5	57807.4	44989	47108.7
d333603818d2c102dbd8b3ef3e85aeed01d4b738	278.248	248.654	151733	171111	161218	177663	183883	204110	199204	91019.7	88864.7	105432	155869	121251	108906	145745	140028	154312	178294	148520	139421	164732	153002	154432	131639	140395	58262.8	63845.9	65325.3	65406.8	67590	66139.3	63502.2	83881.1	59904.5	85704.6	59330.7	0	72929	74262.1	63832.1	97485.1	63329.3	62833.6	52159.8	66441.9	58680.6	60051.1	75700.4
a05f0fbddae71c13633bf28d3f171cf0a7b2da8f	915.603	243.483	98871.7	122318	113246	66514.2	133668	105342	82806.1	93641.2	76750.4	96435.8	170818	102528	66901.6	66317.7	97693.1	29100.6	202274	137475	172219	161363	136047	142474	95136.1	98494.8	13115.6	17042.5	10397.1	19228.3	13813.4	12728.6	4940.73	2779.42	7193.51	8319.41	31605.1	0	6093.26	7949.42	0	0	21972.2	21210.6	35387.9	23681.4	22043.4	11255.6	13426.5
e0421778cf541fa657a0812a9618eb8084814227	322.295	242.651	116089	140820	111739	126650	155222	163731	135978	151131	177111	118629	128006	131435	121941	98439.3	124247	108547	153343	148994	189957	120145	175063	116115	133963	151220	13000	12000	9800.78	11972	11163.4	10726.7	11630.3	13575	11469.6	14807.3	12092.5	0	12422.9	12465.5	11076	14454.8	10176.4	13527	10916.8	13469.8	9258.43	9294.93	9792.39
46b1c121571ca45c0586f677b648c4a595ce7132	390.298	243.333	158828	177132	155367	180799	164402	172853	176958	62485.4	78764.7	83842.5	84253	93293.6	132604	133877	122478	181643	102333	93461.9	144605	103350	95628.1	105626	67277.2	127228	68061.1	47631.1	54113.2	35806.6	52445.9	46856.9	58144.5	76830.5	45017.8	86410.1	50932.1	0	64080.1	56433.5	27465.3	45628.4	45574.6	62601	51620	55085	54873.6	56676.3	51737.6
e42e3725cafd18976a27695060f8d3c232018ca3	372.347	243.919	114566	125911	108941	118758	134602	154048	130101	60605.4	66897.2	65634.1	120812	81054.6	79612	86080.8	91702.3	71515.2	129899	104416	177223	101593	108357	116981	94874	115826	35856.6	32672.4	31842.7	38404.8	39253.2	31650.6	34329	35106.2	33757.5	44909.9	32359.4	0	36037.7	48925.6	32815.1	44499	33154.8	41823.7	39857.2	47462	47204.2	33610.9	33498.1
352c993a7bd45c0902a9b6485d798e908f885a52	265.253	243.571	145657	151800	142270	129395	154826	163713	143613	58843.6	105451	97434.9	113049	78540.9	115601	129570	131311	90914.9	138035	119543	176827	138650	163021	129060	80833.2	118135	59862.6	53306.5	47216	57238.4	57914.2	51186.7	50202.5	51569.7	45110.9	52073.5	51983.1	0	51498.2	62514.4	32397.8	50961	56382.5	72415.3	66488.5	70126.5	63733.1	54340.7	69272
b786c9b7dbf815ad173732bbc0b41bf04ac11a52	537.536	245.938	152547	148499	122753	164118	148670	168028	176665	55903.6	28582.7	83163.4	118817	74374.2	81771	96545.3	101039	78349.8	149057	98472.6	131056	106547	96929.5	103381	62692.3	126015	17385.9	17093.9	18354.5	16723.5	20898.6	18790	19137.8	19703.6	15897.6	19681	26713.1	0	21143.8	24186.8	9111.51	21087.2	26630.6	22085.3	22022	32688.8	21489.7	21751.9	20971.4
339115e455464cc112894a25253afc3ae9ae3d40	349.295	240.849	85121.9	103333	96362.7	104925	125285	119587	97141.8	119706	135220	107377	111196	105890	93052.8	94454.5	87926.1	68351.7	117677	108854	166594	105094	124848	116587	104468	113578	6935.29	7013.66	6020.91	4146.4	5651.5	4646.23	5882.75	5788.68	7541.29	9466.35	7670.86	0	5760.91	8345.64	3922.22	5836.38	4537.42	4987.22	4334.15	4843.42	6578.32	4813.23	3578.2
f6f451ffb36a2942a0004e406d87bdad71c442a4	263.237	244.701	146252	143880	126585	141304	133429	137526	159702	72101	80016.7	85292.3	121339	94112.2	98656.7	108793	108251	107996	144024	125128	118074	107550	116054	118145	89490.7	106990	62215.3	51673.9	51690.9	53515.7	68355.4	49813.8	63916.4	58075.8	51919.5	64823.3	56286.4	0	57442.9	68243.9	43125.5	62632.3	54876	68117.9	60327.2	70536.5	56967	55606	68006.2
737119ec43a00899006f28e7d0c0eb3e1d0dff4b	291.253	243.808	102087	93518.2	88569.6	106151	110339	131061	113850	119435	125909	100059	108071	120971	87656.8	79836.4	99389.4	85268.3	119272	105597	132990	94858	118486	102320	153857	121712	17970.4	14336.1	14628.3	10324.6	13289	13714.8	16445.4	16827.4	17094.9	19483.7	17264.4	0	16811.7	17087.4	15288.5	17962.6	13284.2	14333.6	14992.9	19122.9	13399.2	14687.5	13829.9
f0cff540d35691410369d43c5e540a55e2c9377e	261.243	244.456	103786	97065.5	101789	105030	112676	130291	113861	125416	138983	117730	121954	132743	97940.9	100343	104991	94681.5	143539	137915	130841	105386	124343	116229	119191	134720	16633.2	15272.8	15376.3	13186	17369	15610.2	18162.9	17464.2	14770.6	21935.1	17310.3	0	15469.9	16822.9	17250.1	20135.8	16002.5	19318.7	15098.6	17333.5	16204	12509.8	16184.9
b05c1af9c55a6f5c16f36c73be213da807c79e2e	284.286	245.246	126235	112790	112076	116228	128045	142576	126136	59259.6	72251.5	77387.1	105837	85000.6	85175.7	111659	108778	82804.7	130627	93674	102249	63416.5	114002	102861	81079.2	106925	48233.8	46753.5	45594.6	44311.6	56316.7	47541.4	53344	43901.7	42396.9	58105.9	48492.2	0	45380.9	55542.2	30010.3	45382.9	52539.3	56375.6	63111.6	62767.7	57322.2	47667.1	60766
6a84a8cb4782f506c2dcf4285876c39e30c6f114	254.248	247.712	126741	111715	124876	118395	123546	127713	133426	87654.3	72908.5	82957	116747	76526.5	90629.6	120339	104722	108366	122109	107474	101154	109281	107527	102898	107997	110002	54597.7	54678.7	63692.7	54639.4	54241.6	50083.1	51669.4	64169.3	49504	68447.9	54693.4	0	59442.6	59401	45549.8	66939.3	50190.5	56742.4	46493.5	60666	46189.5	56560.3	73740.4
02e813341da0267d4e0800cd3d4ea625593e88c4	340.349	239.98	89860.8	94169.3	100526	75301.3	131746	115938	105485	39474.5	49697.1	59188.7	72449.1	59891.5	69396.8	81136.6	79459.5	30411	91978.4	89548.8	125875	89868.9	99441.3	102950	30983.7	75523.9	18406.4	16912.4	17644.4	19369.3	18032.4	18391.1	15006.1	7147.44	12636.3	14727.2	28574.8	0	13273.2	20930.5	3703.15	8852.56	32197.1	34810.8	29595.9	40027.2	29383.3	27533.5	23779.6
1e671e977225bdc17bc3ce9a6c688ab8117ad953	352.306	242.221	81286.6	78534.4	92575.9	85915.8	97595.6	94948.9	82747.7	86319.4	88505.7	57628.8	73559.4	67965.5	64872.9	58014.5	67761.8	52141.7	77854.8	80848.1	109760	75958.2	103553	88497	127653	94884.9	6870.21	8130.55	5122.51	5798.97	7007.82	4605.6	7384.36	6693.73	8651.47	9110.67	7348.97	0	5650.95	8175.09	7303.8	7072.78	5717.82	8386.14	6403.18	5643.13	4695.45	4829.73	7313.06
aae6982be078f0485c4afd3dca37ef1f51e5bdf4	396.332	240.83	62479.5	74510.6	66252	73499	88382.9	87346.3	76361.5	83076.6	73237.6	62306.6	68786.9	70198.7	60969.2	54434.5	65974.7	50999.3	74082.1	78262.1	113539	71491.1	98569.3	83628.4	121085	97961.2	5135.95	5541.81	3582.55	3974.78	3169.34	3399.65	0	3155.81	9595.96	10348.2	7881.9	0	4606.43	3523.32	3926.96	4448.86	4747.73	5075.65	3119.43	5291.1	0	0	0
7d269c9da91a72b62ec1aa6bf376d3d738d81d57	335.279	242.322	64395.2	61506.1	68687	63286.2	86965	82296.4	71221.7	84363.7	79886.3	56305.1	70214.2	60330.2	58584.5	69655.6	58236	49223.6	64592.7	62353.4	109520	64057.9	80176.8	72039.5	112494	80045.5	5863.58	6669.18	4769.38	6144.82	5440.97	5303.25	7176.58	6140.66	7943.4	9452.41	6944.74	0	6188.74	8303.22	5681.56	5649.28	5660.58	8717.79	6020.19	5956.55	5704.44	4693.87	4464.16
08eedce281d43a9b444c1d4b854c15f3137bbe26	296.259	248.632	85173.1	77104.7	83047.1	83059.8	87006.3	97805.6	110010	43538.5	22477.5	45614.2	74303	58009.8	49460.6	65875.9	60330.4	89956.5	87237.7	72364.2	92797.5	83388.9	73942.5	80257.9	64259.9	71203.8	22008.9	27531.5	24682.4	27379.5	24590	26676.4	23309.6	33198.2	23944	32971.9	23236.9	0	31801.4	34763.4	31772.7	40255.8	24812.1	26064.8	21340.5	26132.3	21373.5	21999.4	28764.5
0ea1025923fc8cfac4d7a6ef3b1927b98c110e44	308.28	243.734	75107.7	70990.7	69127	68764.3	79540.6	97161.5	78124.5	80974.6	89023.7	64495.5	68248.7	82675.1	72125.1	60500.4	69097.9	66462.5	78750.8	79530.4	99725.2	63362.2	83487.9	78502.2	107811	89653.7	10552	11649.8	8999.29	9325.61	8930.34	8712.25	11648.7	11829.4	12250.9	11039.2	10316.6	0	14559.4	11183.7	9826.85	12634.8	10513.2	11990	11007.9	11188.2	9777.75	6989.4	9543.91
20223a9cb8bbd2bda166a2b2c1f0cf778ad2453d	308.295	243.446	87633.2	96076.1	82979.4	89411.8	88164.8	96868.3	102997	33381.3	43498.7	48750.5	69803.4	59118	61662.8	73804.9	74607.9	59337.4	87302	79741.4	76267.4	82622.9	79874.1	73118.1	55231	81218.2	29827.2	25537	25753.9	26711.1	32927.8	24591.2	29203.4	28155	23396.9	30655.9	31066.1	0	28476.6	33306.1	19457.3	26753.4	31662.5	35418.9	34145.7	36392.6	35953.5	28414.2	37038.3
8118e110aae0cb2fdbe9751a22ead50aa517a520	901.588	243.194	63017.6	53596.2	59374.5	35603.4	71818.2	55020.9	49274.6	56594	49933.8	60470.2	92978.5	46889.4	45032.8	30182.4	50250.6	17667.1	93723.5	69216.8	69579.7	76430	67473.2	77620.4	63803.2	55099.1	6862.44	9508.26	6225.25	9298.47	9132.68	4833.67	0	0	4834.02	6011.94	11510.2	0	5138.27	5247.64	0	0	11291.1	7736	16229.4	14221.6	9088.94	6953.89	6786.89
c001eb1d7622f80a86da44293b0eb6272483a512	298.274	246.076	78311.4	68326.5	73974	78692.9	67709.2	91711.2	81464.5	46896.5	38153	39884.1	87762	58852.1	48479.7	59772.8	57996.4	71400.1	70463.2	72915.5	77391.2	63121.9	67230.3	66438.7	65172	84428.1	22486.5	20826.8	23155.6	22254.2	22301.7	24440	22094.5	25948.6	22216.5	24732.7	21212.2	0	26627	32561	23435.3	27496.7	24334.2	25896.7	19138.1	28800.3	27058	22990.1	22035.1
d34a3d856b21cf005bffe8c2f98d77a0967fd37f	247.227	246.263	64486.8	64723.6	59201.4	69607.8	67310.5	87567	83002.7	89967.8	77152.3	73765.9	88800.9	81771.8	57069.5	55436.1	75227.1	64115.7	76028.4	76309	75858.8	71739.8	65392.3	72631	76386.1	69999.4	21041.7	16529.2	16431.9	14838.2	25419.3	16007	20116.3	24606.7	17684.1	22207.8	16932.6	0	19559	20635.6	22343.4	25655.2	19189.4	24214.4	14185.1	19917.9	15960.4	17915.3	20724
6355e10408addf2e8148ac4d10a58168a23b1453	440.359	240.798	54920.2	46365.6	44303.7	61456.6	60204.8	55242.4	44655.1	53398.4	49710.1	38222	54588.9	43493.3	39221.4	39063.5	38154.7	32428.5	46250.1	49181.9	71989.7	39930	61553.9	61753.6	88534.5	54067.6	3623.13	4233.96	0	0	0	0	0	0	5572.71	8048.45	4243.61	0	2636.29	0	0	0	4862.57	2651.24	3598.31	0	0	0	0
5b6c91b20b261029ebcf77729968035dbdcc122e	345.32	245.256	81756.2	69030	61230.3	78118.8	70325.3	81055.3	87687.6	37207.9	34943.9	43503.4	77005.1	57311.5	49304.1	54506.6	48225.6	46414.3	77534.7	64189.9	79046.5	69422.3	67299.2	61530.6	62537.1	75314.2	31831.7	24639.8	25382.4	23805.2	27985.7	22730.5	29533.7	33107.2	26276.1	26368.9	27288.1	0	31763.4	32596.2	32900	36663.6	21793.3	29502.9	24324.7	26664.5	27033.3	22269.5	25891.9
e9feb31dfa411983add55971d91c1a20e80d21f2	360.324	240.784	57272.8	76865.5	65953.6	67784.6	85990.4	67030	71324.2	19180.8	22901.1	32143.1	26222.9	30258.2	55651.4	59379.7	44526.3	35886.4	40370.7	15176.1	34930	35193.6	39200.7	40317	9060.12	39426.1	16065.9	15308.7	17856.2	18339.2	17415.4	19606.4	15927.2	8168.46	8296.14	14723.8	29315.6	0	14491.9	12427	0	9832.37	26519.1	36195.2	23374.6	30410.4	30259.3	27007.6	21627.4
aebfc038cf07eb92bc10dd027bd655a627126bc4	366.3	247.968	69147.3	67179.5	70371.2	66078.3	84417.2	78919.1	76466.1	38367.7	32870.6	37537.9	54761.6	49167.3	43793	49782	52614.2	53188.8	70608.3	63698.2	66660.5	73005.6	57611.1	56063.2	65455.3	60702.6	22618.5	23661.4	25552.5	23714.1	33316.1	22573.8	24995	32647.2	27709.7	40574.5	20413.8	0	32117	26969.4	26146.4	34108.8	20993.2	29041.8	25734	27268.2	26890.9	24180.2	25400.6
14669111c12abaa8bcfaddd5a2d6c2373f09e6f9	354.337	242.229	46379.5	47331.6	49887.4	55986.6	62846.5	55905.8	56365.1	29495.7	23665.5	25005.8	61272.9	8317.86	31873.9	33678.8	45937.7	35215.3	56427.6	52639.1	78808.2	49154	55630.9	62823.6	27714.1	51907.7	10115.2	10964.8	9643.93	11781.1	12205.9	12353.8	14510.2	12875.5	9496.27	11462.8	12705.5	0	13105	15505.9	9723.46	13464.7	13014.4	16094.1	13549.9	16948.8	13652.8	11274.1	13734.8
4d1a3294ca1612a17ed64d25fa6b5b0d71982eda	392.314	242.97	59681.6	73369.8	61760	75360.1	72125.9	75359.7	71519.1	24802.9	26255.9	33649.5	35224.7	37036.5	48657.4	56829.3	50874.3	64043.8	38760.5	28890.9	51757	39407.5	37085	32607.2	23707.7	44984.4	26265.7	23685.5	22812	18414.4	26141.3	26420.4	24391.5	30108.3	19815.4	36525.6	26451.4	0	24948.7	28753.3	10840	21392.9	23230.2	29915	22880.6	28917.1	26569.4	28407.3	21737.9
d34695b17cfa0b70c12b6f75ffc73d1115d54072	593.6	246.335	55320.1	71845.7	70586.4	54798.7	73958.6	71013.5	72964.6	22495.5	33197.6	41111.8	51544.5	30962.4	42515.2	48342.5	43001.1	37254.3	54963.6	41404	62145.7	48522.8	58457.8	48351.5	18247.3	48863.6	4711	3867.99	5079.34	5214.28	6300.62	6518.09	4667.37	0	3673.29	3700.09	9932.71	0	3192.46	4657.56	0	4434.83	7459.97	7924.27	10352.1	11077.5	7130.85	7170.45	5515.33
7ebeddcca78fd6d93a72f5cabd725ed4388302b7	538.539	246.251	46546.9	56066.2	50147	56240.6	47059.9	61041.6	60005.1	20019.3	26297	28588.1	38868.9	31269.2	31801.1	35878.7	33038	29777.5	54112.2	40216	40939.7	46361.1	30816.5	40486.8	22228.4	46685.4	7062.83	7167.63	7247.6	6497.27	5380	6761.17	7481.54	7876.78	5403.2	10693.5	8064.18	0	7839.25	9015.85	3380.09	5331.25	8318.32	9898.19	8172.21	11762	7558.98	6444.11	9392.66
18b96fbe41cabe615c11e69370bbbf6a4887c0a4	332.173	245.228	41362.7	59814.4	45907.3	57381	48655.3	54302.2	45034.3	33759.3	32112.9	51070.5	34773.7	57458.2	49242.9	56789.6	52611.5	42584.4	47088.9	50751.2	46870.5	49104.5	44502.8	42446.3	19288.1	31083.4	24162.2	19112.9	14720.6	15225.2	18713.7	19609.2	24211.8	26333.9	23566.2	31455.7	22260.9	0	28809.9	26940.5	34993.5	19621.4	21591.2	22378.1	19813.2	23916.4	21145.3	20019.5	22487.9
4feab52bdbac810e5460050b8060a72765b03c2b	391.301	243.259	29389.7	42440.2	32544.3	41644.4	37071.8	56326	40031.4	16933.9	16072.9	19809.4	22194.5	24548.3	31436.4	33739.6	28371	43496	28680.9	21128.4	29437.5	26538	21940.1	27145.1	12403.8	29804.7	11720.2	9942.8	13330	9296.67	13724.6	10133.2	13499.2	20149.7	10996.5	19116.6	12073.7	0	11500.6	12844	5690.67	10869	10821.8	15977.7	11533.4	13609.9	14845.9	11915.7	11737
ab92c9fa8fc415a22ec3483e19938dcde76c10ab	278.27	244.891	36557.4	44432.9	33003.2	43277.8	46713.2	48727.6	46903.8	49072.5	47969.7	42229.6	44811.6	43864.3	32682.5	38925.7	43233.7	26290.1	47289.4	46423.8	49176.5	51849.5	51749.7	46735.7	38759.6	46884.8	7029.03	6134.22	4870.91	5591.26	5942.13	5319.56	9768.61	6882.98	6737.99	7251.8	6768.45	0	6730.5	7168.48	6964.89	7464.37	5374.13	7878.02	5489.04	6485.67	5572.82	6191.44	6716.54
d67762b881dcded3efc46c87ebc344d2b58baf0c	285.298	245.671	50435.6	48262.1	42202.4	38165.5	46267.4	51503.3	41027.9	28102	26605.6	30718.5	38378.2	32797.5	37382.3	33361.5	15663.5	25650.5	48611.1	35699.2	32428.9	43843.3	39386.1	36825	25166.7	44267.5	18485.8	15417.7	16402.8	16317.1	17701.4	16099.5	15743.4	14681.1	12015.2	15334.3	20305.4	0	14633.1	15344	4738.69	14993.4	22867	23675.4	17916.7	23449.4	24655.4	19274.6	24982.2
2c98cde816934496eeeda44f035d5483def81aad	337.33	242.212	35877.1	36700.2	40974.5	41938.4	40602.5	33731.8	45012.7	16051.7	21646.5	19469.4	34581.2	26598.1	31087.7	29315	27191.9	22102	43008	34896.4	50399	34342.5	42790.6	37810.9	21859.7	35091.9	10547.2	10362	7021.27	9713.54	10072.1	8605.29	9225.19	9825.69	8454.38	8986.96	11570.3	0	8500.57	13149.3	6112.41	8488.69	11377	14008.4	11962.3	13769.4	11224.4	10938.5	12649.8
41af1382227628119138340b7fe74791cf80e128	324.29	243.976	37261.6	39893.4	35455.4	39189.6	43723.8	47271.5	45955.5	16216	20850.6	17960.1	31978.3	21453.9	24469.3	25361.4	29888.3	31950.6	31184.7	36787.3	40959.2	40968.5	34576.5	40243.9	29259.7	38542.9	12517.4	11048.1	12442.9	12137.4	16100.7	11935.8	12077.4	12806.1	13623.1	15043.5	12087.6	0	12738.5	16083	10124.2	15307.4	9860.25	11638.4	12465.1	14214.5	14707.1	10591.9	14224.8
ddead9af10d40125b1420cf288e54151245c6091	312.326	242.832	34898.7	38462.4	35215.1	34326.7	46881	40686.3	36716.8	18017.5	22362.2	22805.2	34926.2	26289.2	33389.4	32934	30878.5	15137	42163.2	39097.7	42333.2	33459.4	46376.8	41966.1	18819.8	26932.7	6527.47	6253.39	7017.74	6717.26	8584.32	5147.27	6352.42	3632.03	4956.19	7082.77	9843.84	0	4935.44	5274.53	0	5890.33	11251.3	16730.8	10119.9	13692.6	11528	14992.3	9047.46
52f1af02942d0311f70f9629a17fa8301d447dbf	334.311	242.461	33648.3	40579.6	40995.5	33471.3	41499.5	45743.2	44523.8	18474.4	16476.5	19673.4	35630.5	24525.4	28504.1	26477.1	29747	24877.9	36706.5	31994.8	39803.4	37195.4	35635.9	35809.6	25438.9	34397.2	12246.6	10044.7	9996.39	10591.6	9349.67	10470	9571.74	11504.2	7621.54	12617.6	10283.4	0	9365.87	11558	6737.38	11444.9	10411.2	13940.9	13635.7	16302	13501.1	10510.5	14268
b41ce6a87bb7b1f483caa1c87aae1c63ec60f013	247.242	243.146	34454.9	37440.1	29883.7	27348.4	42753.6	36031.6	45037.3	21345.6	23076.5	28082.1	31244	24750.8	25714.7	30284	29443.2	26292.9	36271.7	33117.7	34141.8	32032.1	43459.4	33823.5	24298.9	36432.2	13334.4	14601.6	13524.5	14923	16608.8	15091.2	11461.8	14311.2	11040.5	13489.9	13760.1	0	14303	16615.5	14978.5	15233.2	14490.5	17190.4	15871.1	18755.3	15051.3	15070.5	16789.3
6c72f915dfb33085ec69a08e40b977e4adbae91b	326.306	243.728	34578.4	39782.1	31421.7	34935	33052.6	42549	40633.3	19364.5	17051.7	17263.2	39747.6	21064.5	25427.9	26186.1	30427.6	25932.8	32628.5	29162.9	34570.4	39049	34163.1	30380.3	32169.8	39409.3	11084.5	8391.41	7505.27	10496.3	11616.8	10974.5	9159.94	9844.86	10405.1	11143.1	9542.84	0	10820.5	12873.1	12071.6	11438.1	8885.79	12151.2	11789.2	15044.6	10233.3	8929.9	11391
d1c12d4b24e273f391f20deb7f372ac584283b24	566.572	243.418	27959.8	31321.3	29670.1	40586.3	30326.8	40071	37377.3	12280.8	24829.5	26494.6	26568.4	18050.7	30990.3	32486.9	27658.3	27420.8	34841.2	25849.2	40359.2	29887.7	24364.3	23681	13001.2	23942.7	3506.15	0	2916.51	3632.16	3883.92	3629.29	0	0	2783.29	0	5202.76	0	0	3977.66	1063.95	3769.23	7479.54	5842.77	4477.12	6302.49	5819.53	4144.16	4970.33
81ba72d2489543ab233706a9515a9024261b3b64	312.317	243.208	24127.4	29612.5	28393.4	23568.1	30571.8	37842.2	32325.3	12253.5	14322.5	15900.2	30025.1	21201.4	23842.1	31367.4	24863.5	18017	39357.3	21933	29611.6	25407.3	28098.7	23039.3	14635.7	22947	8377.07	8991.73	6697.25	9235.26	9544.19	8057.68	10211	6225.41	6719.37	10897.4	11066.6	0	7955.21	6959.38	0	7549.17	10657.5	13389.4	12346.1	15962.3	11255.8	9136.74	9811.76
70a482a72450b7e4561e4fc4ab405b60763c2d41	373.351	244.602	23054.9	28882.4	26485	26645.6	34843.2	32338	28900.7	15346.3	15831.6	18417.1	27889.4	18548.5	17686.5	21333.8	18814.4	18762.8	29670.9	27579	30449.1	29475.3	24073.6	37964.1	19480.1	26696.4	10371.1	7377.79	8568.32	9669.17	9197.05	7600.32	8400.71	9001.39	9558.79	11615.9	7888.42	0	9469.67	11837.4	7136.14	9671.91	8534.21	10754.6	8225.32	9592.13	9236.6	9225.33	8829.74
7265505f4f1a386a19427d638c04539358aa19d7	245.227	244.831	35139.2	27795.6	31675.9	25904.3	28276.7	31043.8	36657.1	19235.6	9399.05	18122.8	23811	19583	19465.6	23276.8	23321.5	26233.2	25996.9	23853.7	28724.6	22944.9	30751.5	24993.5	20556.9	22548.3	10004.7	12101.8	10567.7	10197.7	13566.8	9555.03	13166.3	11638.5	11137.1	10786.1	10393	0	12313.4	15332.4	10947.9	13012	11530	13806	15977.8	14325.9	13144.3	11786	10461.4
52f5d23701453e12bd47d3f64fea4ca4ba161874	327.337	244.156	24641.8	27087	32635.9	28510.9	29530.7	26330.4	32411.4	11708.1	13841.7	12937.9	19026.7	18074.1	16911.4	27803.6	20225.2	17169.5	20769.3	19521.5	26831.7	26706.4	23045.7	20078.8	20872.7	35473	12424.8	14033.1	17460.3	14210.1	14001.4	9134.69	13231	12816.5	14225.4	18840.2	7516.6	0	10669.8	14985.8	8297.67	12080.1	11055.7	18128.6	14873.5	16768.6	10943	13178.3	16132.7
4e9110438e01f02b32f11f783381be3240f5e136	266.256	242.521	24059.1	25819.9	29942.1	23957.4	19142.5	32783.3	30902.5	11155.1	20450.9	18388.4	18512	22808.4	25821.3	24899.3	19757.7	16681.9	25016.4	21579.4	28919.4	20653.2	32011.2	24588	18683.5	17334.2	10616.4	10804.1	11061.9	9329.17	10644	10080.5	12010	9748.62	8281.44	11285.7	8431.82	0	9627.96	14447.9	21355.8	10526.4	10458.8	12373.2	11912.9	14467.3	13911.8	12111.9	13063.1
29bfaa265d23bd0dd7cca273d141a35f8087c069	266.256	228.549	24059.1	25819.9	29942.1	23957.4	28959	32783.3	30902.5	16902.1	20450.9	22666.7	18512	22808.4	25821.3	24899.3	19757.7	28757.5	25016.4	21579.4	28919.4	25046.9	32011.2	24588	18683.5	17334.2	7854.34	8020.31	9135.35	10396.8	12981.3	9924.74	12010	11099	8528.88	9693.26	5584.96	0	14873.6	15897.8	21355.8	14897.9	10458.8	6482.85	5911.29	6114.03	8205.3	7739.93	10097.8
9e82d4f274daa464f05e99a1071b30959d80696b	317.181	244.046	16202.9	32525.6	26295.3	25421.6	29807.3	23766.9	27281.7	6366.7	20741.4	16896.3	10210.1	19451.2	21513.9	23060.5	19420.2	23512.1	15437	14087.9	19502.4	22308.4	20746.7	19409.4	0	8266.97	11868.1	7434.12	6219.33	7126.11	7038.1	7886.56	10967.2	10437.1	10845.2	9176.1	9513.81	0	8577.21	12513.5	9666.55	10244.6	9931.49	9262.63	6914.79	10906.4	6035.54	8454.66	12407.4
35a6424cc9cac7a4b8a5f136ddaa68abda4974f1	264.241	244.249	27208.6	3890.61	27245.3	27018.5	21989.4	28144.9	32202.7	14462.9	12769.2	17097.5	25388.3	16679.7	20002.2	27478.6	21313.6	21631.9	27093.5	18892.3	25244.2	18828.8	21758.7	25075.6	20542.2	20173.6	9010.48	11688.4	9307.58	3200.3	10942.9	11129.3	9975.27	13198	9525.74	11855.5	8902.28	0	12871	11917.4	9550.3	12369.1	12411.4	12629.6	9609.68	13216.6	12364.4	9123.76	11871.9
90ae8ad5bf8c74f63892f5ffd653ca52cb18ab41	300.29	244.65	15942.5	13380.8	14489.5	12741.3	13858.6	19908.6	16293	11122.3	17706.4	16046.6	15789.4	16493.5	16615.3	16541	15878.1	12697.2	19464.4	14477.9	25820	13837.9	20356	24038	12409.2	11921.2	5699.47	7713.16	6303.6	6291.6	8682.98	4742.84	6244.83	8531.62	4765.82	8675.7	6591.94	0	5889.03	7696.11	6920.51	6889.17	5579.02	6672.34	4982.27	9587.81	6064.66	5624.5	6806.49
e7db1d61c2b63c9ccbdd9b7983e48fce9f97b321	348.196	246.87	20121.6	17531.3	14806.5	17165.7	19624.1	25139.1	12349	11130.3	21571.7	15978.5	14358.9	20031.7	17623.1	18561.5	18113.3	18872.8	14607.1	16415.4	20547.7	14925.8	22196.1	20653.3	8724.97	11502.3	10675.5	7283.32	6060.49	5808.72	6741.67	7224.64	12034.4	10644.5	8920.79	10244.8	7795.1	0	9032.09	11228.5	11671.8	7533.16	7049.99	6475.93	7683.03	9980.1	7401	8632.33	10539
0791c32d7b325eacb3202b133c7b962580672f9e	170.154	246.629	24723.4	17819.2	15063	17244.8	21079.7	18000.1	20163	14869	13348	13745.6	16910.1	13156.7	14473.2	16356.5	16379.7	22896.9	11643	15934.5	16895.7	15404	25018.6	14339.7	15406.4	17773.9	7480.22	9849.14	8834.77	9101.04	12595.6	8486.52	12256.3	9033.01	8165.72	11159.3	12155.3	0	11925.9	11102.1	10047.6	12593.8	8209.9	9995.5	10022.4	9557.91	9289.69	10758.5	11082.6
8b5959042fa94286a98f04b74c2d6c9e4b8a7d61	262.246	245.758	14970.3	19683.4	15819	16909.6	20746.8	23342.3	21428.8	15350.1	24745	17431.4	20051.6	17952.2	13987	17767.7	14820.1	16632.5	22584.7	24050	15953.4	16267.1	15134.2	16628.7	17787	24456.8	2435.08	2808.9	2971.24	2945.34	3189.73	0	3898.35	3968.28	3168.1	2623.42	4139.27	0	0	2442.7	2636.01	0	4047.76	3030.5	0	0	2969.8	0	3105.13
f7f7f7f49f0f9f04df887c322edc5869a7a27cbe	172.17	263.96	10742.9	10975.7	12218.4	13024.1	13435.1	11859.5	10534.3	11375.9	9370.88	13280.5	10293.9	9670.99	9520.84	9142.06	11083.3	18696.8	16837.6	10978.7	13702	12377.9	10449.8	10331.9	9650.27	10645.9	5383.97	4596.16	5825.7	4534.08	5058.11	5600.19	6101.26	7156.84	4980.13	7537.42	6311.3	0	6869.31	7234.2	6527.08	5584.31	3773.3	5111.69	4022.12	3814.36	4683.96	4638.87	4624.06
ec4d9280d7eb50e92800734e0febe48f5872ee7c	212.201	245.442	16596.4	18510.4	15859.2	15023.4	15342.9	15093.1	18534.6	9411.54	9994.79	8683.86	11057.9	12036	10993.4	12786.2	11074.2	13812.5	12943.7	10681.8	14892.8	16905.3	17454.4	13223.4	10797.4	16876.6	5212.27	4527.89	4938.88	4400.15	5291.85	5480.21	4797.77	5345.34	5728.66	6147.69	5318.92	0	5168.28	5541.92	3352.74	7569.94	5341.43	6137.05	6600.38	6200.22	4703.35	3850.1	5711.94
fc6399fc324612354a79005205d70a7c6112ecb7	142.123	255.214	12035.7	14981.6	12094.4	12995.5	17217.3	16468.9	15094.6	9159.53	8193.54	8675.1	13025.3	9119.51	9335.48	10844.7	12161.6	13547.1	14824	11496.5	12159.2	13293.2	14018.2	14203.3	9490.57	13422.3	6546.14	8258.36	5927.75	7072.65	7441.06	6685.71	6417	13863.9	7751.63	8943.39	6243.87	0	8458.89	5678.42	14429.5	5810.46	7552.95	6202.6	4147.27	5402.04	5865.71	6164.2	5363.22
00a1081ee47215054d5de6591bb0f2d1fd3fb20f	77.2342	242.643	9611.93	10860.5	10341.5	8894.91	12790.3	10351.2	10827.9	3524.44	5129.02	4917.54	9413.23	5795.54	7446.61	8115.93	9456.71	0	11904.2	9410.88	10523.1	9805.11	11120.6	8585.9	3448.6	7445.32	2150.19	1994.56	1885.69	2036.94	1774.69	0	0	0	0	0	2919.14	0	0	0	0	0	3190.66	3195.34	3049.89	4639.79	3432.07	2196.38	2661.07
811cfb3b1e5a223d3709d5688b086a8d90fe10d5	218.125	861.862	5.04257e+06	4.53089e+06	4.30532e+06	4822487	4025953	4759751	4.84351e+06	4831537	4917733	4635088	6.10631e+06	6.0634e+06	4151005	4872036	3.89451e+06	5.19629e+06	5.08099e+06	5.86054e+06	6.48882e+06	4.9987e+06	4515041	3.90048e+06	5.8353e+06	4.93724e+06	108008	152181	114562	167954	134115	137478	159102	172063	263237	157639	124841	147383	171143	197365	333915	231310	143825	144981	134511	130553	137678	111146	132802
5fee5de021a9434d5343b9c1c960e3ac559cd942	205.118	861.405	710067	661715	634816	697474	655628	897841	883182	909960	654200	769257	892313	1.04054e+06	609950	758567	638705	851092	668856	787220	811209	689488	622194	667006	928097	439864	12331.3	29987	12343.4	43142.6	26562.4	26275	24977.2	17415.7	41435.9	23325	20955	6241.49	31393.6	53384.5	69558.8	28486.6	21184.6	11912	27200.8	28723	22133.6	7349.83	17031.5
bb40739117b106822bdbd93ede9e51bfdb47a58c	219.128	862.098	369144	337550	323069	362509	298238	365358	365586	374445	369853	365316	467135	457992	308054	366395	303207	390243	391020	454988	492171	384770	341893	301158	447892	382080	7042.54	9318.14	6247.88	11296.1	8523.64	8750.87	9595.36	10636.9	19336.1	9330.85	8668.71	8979.42	11112.5	13358.1	22652.4	17253.3	8973.3	8554.7	7682.23	8529.89	7943.81	6894.8	8632.83
5e4660a9f6163998d6fcfdc66fb5c6494c245e58	227.1	861.12	237906	200641	193818	187124	201953	266320	269406	290878	201897	238744	265362	311097	201898	259052	211999	212712	178986	192700	235358	200905	194910	215534	275751	170898	3012.44	11460.7	2847.04	13144.9	10973.7	10959.9	7913.57	6646.05	14046.8	10068.2	9261.59	0	13424.3	19139.3	16790.4	8636.79	8920.35	5577.66	9902.14	10946.3	8427.69	3622.03	6896.94
01c4da00aed77d2d621884ed6c8292a564179287	175.119	861.935	206929	188416	175172	195938	158296	189115	184150	210353	212958	197567	239560	241856	159317	193054	167934	219063	206922	234918	272212	193807	175212	162504	225989	219635	5815.88	7595.97	6878.17	8804.03	7936.44	6239.74	8693.38	10563.9	12230.4	8145.77	7889.89	7804.82	8759.74	12305.5	14125.7	10681.7	8987.32	8591.59	7993.5	8137.15	7519.48	7175.37	6002.28
67db51a44cf0cd0a9968e569bc05e4916abceec7	275.135	863.468	84499.4	74650.9	79227.9	81764.3	64648.5	98694.8	107253	90058.4	67772.4	88556.9	84713.7	116454	73942.3	83195.1	77120	115905	84911.6	107053	69715.7	85758.6	80004.3	76658.7	108451	36900.5	1921.17	6083.64	3095.13	7637.73	5535.9	6003.19	7980.49	6923.57	8280.92	3865.96	5166.31	1047.41	6720.19	8073.3	11625.3	9125.36	5013.61	3956.5	5575.28	5692.62	7533.55	4181.31	5049.01
a6f4b1b4cef2029c0426b488985028ae040a05b3	219.122	862.253	90492.3	77879.8	74101.5	76388.9	67290	80621	77328.7	80163	76824.6	74944.8	100682	97154.8	71044.3	79792.8	62878.9	82704	86672.2	89782.7	109770	84381.2	78496.7	66685.7	93738.8	83013.6	1920.98	2171.82	1779.28	2253.8	1650.3	1873.73	2050.15	2603.28	3210.48	1665.24	1599.84	1976.47	2310.9	2704.79	4972.16	3306.42	2229.88	2255.36	2054.66	1800.34	1870.46	1364.52	2240.31
7f061dbcdfe1e4b97901730ba74da0ea642ff574	279.155	862.974	65305.4	67495.7	65444.8	61313	42018.3	53819.3	53520.4	73772.1	49515.6	64683.2	90892.6	100105	51584.4	45676.3	43005	61926.5	73588.9	87563.4	57070.6	72152.9	57574.6	46439.2	83161	27477.5	0	0	0	0	0	0	0	0	0	0	0	0	0	0	0	0	0	0	0	0	0	0	0
d01492467de660feed1e773422ef6cfd4c147fd1	206.122	861.247	53026.7	52258.3	51130.3	54911.6	55077.4	78666.1	66454.9	76470.9	50899.7	60412.8	75873.6	88791.3	52516.1	62009.9	52098.1	67875.8	54509.4	67619.4	70573.2	56825	53076.6	53417.5	69820.8	36888.3	1083.87	2831.56	922.68	2828.08	1678.18	1833.87	1946.07	1104.6	3170.17	2075.59	1662.83	534.182	2057.91	3931.76	5239.71	2303.44	1658.58	734.166	1626.94	1745.13	1439.15	404.463	934.401
fec99118d1e9f5e7ad71339f0a9a81d0e489521d	130.101	859.855	56509.2	53990.2	54469.3	58761.2	57213.9	73728.9	68258.7	71126.4	56925.3	72385.2	73251.4	88398.7	51723.3	69012.5	56841	71343.5	56697	67359.1	66044.7	57418.2	56107.1	51733.8	73320.9	37585.3	3714.62	6520.43	3342.6	6554.68	4806.76	4876.24	6254.18	5373.3	5698.44	4791.16	6231.02	2253.95	4785.2	7087.45	8499.56	5249.97	5516.06	5340.89	5498.77	5326.53	5758.63	4932.99	4653.44
9a4a11caa76a5b6a0d2b8f0abdec8ccbad677ecb	201.098	861.742	50289.6	45220.2	42658.7	47407.5	40709.6	48209	46687.1	55454	53135.2	48894.8	59505.6	65111.4	37253.4	43976	42064.5	57876.4	53222.9	62267.8	69341.8	51958.1	44421.3	39811.1	57679	54057	969.037	1285.73	1094.61	1207.95	1283.02	1604.58	971.269	1305.65	3035.22	867.5	994.827	1134.82	1546.36	2193.89	2852.83	2039.68	1263.56	1125.59	1589.28	1272.95	1177.37	1138.34	1224.2
6e62ad39f7b379cf132e395369ee5b6da871d891	243.074	859.553	41925.6	42772.7	37423.7	27011.3	43121.7	51394.9	42146.5	43840.4	44103.3	47663.9	53825.2	58984.1	44127.3	58676.3	47031	37971.3	36364	36859.4	48437.2	41251.2	50308.8	48790.7	41531.9	48707.6	1021.35	3241.71	0	3098.27	3149.95	2556.81	1989.74	1743.32	3071.28	3733.28	2758.1	2305.88	2946.08	3221.34	2470.26	1377.12	2710.35	1680.97	2597.95	3019.22	1996.33	838.375	1553.42
4340c211e61ab3c6b4585c5e0841049fa9bc18a7	505.088	869.087	26105.9	25888.5	25448.9	26742.1	28444.4	32007.9	33173.4	36816.4	30249.9	33377.2	30850.1	38470.3	31093.6	28281.7	27130.8	33692.8	28879.1	26757.9	27651.5	31287.6	22335.8	23603.3	35310.4	22642.4	1593.17	2246.9	1399.36	2063.62	1574.55	1500.92	2145.49	1730.32	2927.98	1383.2	1841.18	1333.67	2182.63	2883.23	3092.97	2229.46	2250.05	1744.91	1267.5	1368.72	1607.96	828.865	1171.95
db3e197c12fce2b5ae8296e38d0dc7d70322640b	220.129	862.259	22762.9	19952.9	22977.6	25117.9	16280.9	24251.6	22259.4	22770.2	22624.4	21490.2	26454.5	29858.7	21153.8	20419.1	18672.8	24228.2	23445.1	30063.5	30854.2	21182.1	22087	17808.9	25893.5	22944.8	0	0	0	1025.86	0	0	0	715.61	1756.38	0	679.948	774.267	0	0	1702.01	1509.12	0	683.816	0	0	0	0	0
ecee9d59b825e44669a8b7f20058e9b1e4ab75be	297.117	862.651	22268.5	16316.6	19302.1	17050.5	17401.4	23098.9	23699.6	23202.6	16480.5	21290.1	21674.2	28565.2	18136.4	21677.7	20683.8	22580.2	18957.3	16808.9	20143.6	18495.1	19620.8	19893.6	29303.4	15176.7	657.069	1361.98	1093.61	2332.25	1924.2	1870.86	2234.3	1792.22	2511.3	1613.11	1935.72	0	2206.94	2979.25	4738.98	3671.04	1887.72	1664.51	1994.94	2187.95	1820.05	1735.9	1404.25
825905a7aded979e5a6fa3cce10313112740f38f	262.14	864.195	20555	20588.1	20087.4	19570.9	17386.9	23799.3	22520.3	23109.5	19641.7	21724.3	23346.2	28870.1	17486.7	18512.6	19464.2	23099.8	21373	25952.6	20873.2	25737.4	21836.1	20613.7	28389.3	13418.7	1348.78	1969.32	939.474	2198.37	1575.4	1531.42	2238.7	1269.85	2933.61	1266.16	1700.86	0	2006.42	2748.72	5673.01	3040.51	1775.53	1186.84	2168.38	1958.86	1546.27	1236.05	1425.76
dad2aa6b7576004d4b0315140e36a2ef2591272f	142.086	870.86	10308.6	8053.12	10989	12505.8	8349.34	10475.2	10295.9	18860	13038.5	11186	9426.97	16878	14162.7	17254	10280.6	8197.23	8082.5	12752.6	9028.15	8392.15	4608.57	4237.95	23547.7	22903.7	1005.44	1034.85	803.437	843.201	973.191	1259.97	882.817	1057.07	1055.22	1018.12	933.681	597.128	878.216	1581.19	1647.46	825.66	731.618	703.549	982.181	1131.77	967.563	875.785	960.38
98af4b11021198c55918c13d59544d006d72f4b6	228.103	860.751	15676.2	15512.4	13625.2	13589.9	15504.6	21064.9	17149.2	18901.3	15986.1	19983.5	16703.2	23095.4	12801.4	18131.6	15139.6	15846.4	11782.9	13217.2	16334.7	14926.7	15577.7	16382.7	20254.3	13637.7	0	1006.32	0	1377.82	965.884	879.302	580.716	0	1173.53	551.97	988.501	0	872.149	1183.71	1486.88	0	0	0	1037.72	866.491	0	0	0
31bfa6528433666ecf79e5b2ab9e17d7b4b92e08	249.145	854.93	13094.4	10505.3	11612	10931.2	12315.5	17867.9	14838.3	15481.9	10527.5	13453.8	16296.2	18020.9	11587.3	13296.8	12719.7	14916.6	12892.4	16248.3	15656.2	13677	12004.9	11330	20589.5	7010.23	0	1379.75	0	1314.71	0	879.466	1069.77	0	1599.81	0	0	0	883.61	1080.21	3035.83	1322.32	1068.26	0	753.137	0	851.794	0	0
9ec3d94356eea9b712f67ff1df4965655502b944	249.082	861.283	16955.5	14369.6	14646.8	9439.84	16059.8	17873.3	17973.5	18949.2	17257.5	18170.8	19556.4	20238.6	17221.5	18956.8	17436.8	11910	12306.5	9539.59	19908	14552.8	13455.7	18119.9	18840.7	15687.6	961.385	1216.95	823.85	1851.82	1119.18	1426.47	0	0	1816.8	954.516	1482.56	0	1225.57	2163.52	2843.98	1625.84	871.912	0	1375.38	1312.08	843.156	0	707.929
b1d810bc1868806796abc96901fb20bc4eb613ff	235.129	860.812	10091.1	9528.65	10484.1	11720.8	10178.7	15356.9	12998.8	13812.9	10416.4	10228.6	15690.8	17801	10669.4	14422.7	11200.2	11118.6	12652.9	15233.3	13493.9	11538.5	10178.9	11601.2	16998.3	8551.13	0	0	0	971.765	0	0	0	0	0	0	0	0	0	0	1122.88	686.664	0	0	0	0	0	0	0
8d94259263ff7d53d42d7547d0af48b94e6a809a	313.091	861.457	9646.98	7571.38	8695.41	5432.17	7201.39	10288.1	9253.2	7888.22	10153.5	10834.7	11427.5	9842.87	8738.59	12170.4	10650.6	7846.81	5642.2	5856.01	9757.77	8496.1	8439.18	10460.1	10385.5	10443.7	0	751.607	0	0	709.68	721.015	923.968	0	836.616	870.615	805.575	0	950.656	775.787	1161.18	917.101	0	783.584	889.306	796.761	0	955.973	811.208
e2430bee0a5c1ef72ba2cbce825c93f28620afa4	280.158	862.976	6162.72	8135.44	7254.14	7340.67	4717.06	5937.91	6414.36	7486.99	5348.18	6925.47	10968.8	8956.11	4920.9	6131.51	4209.48	8325.17	7236.44	10443	7140.88	6980.92	5347.37	4966.35	9296.79	3489.57	0	0	0	0	0	0	0	0	0	0	0	0	0	0	0	0	0	0	0	0	0	0	0
d24b17bdaa0bffac8b78d7839c933d59eb8b2d9b	271.064	860.876	8197.36	6180.6	7137.79	3022.64	8473.28	7968.96	9423.94	7196.21	8991.89	7538.98	8933.21	9147.41	6780.15	8067.51	7545.14	3907.63	5053.31	4175.54	7974.55	6238.14	7217.19	8779.72	7155.2	9289.55	0	877.304	0	805.484	1042.41	0	0	0	721.181	0	0	0	841.351	1037.33	1931.29	799.401	0	0	0	738.383	0	0	0
4545a79c9b05b80b150d09e7fffdb20270412ab2	506.092	865.233	3299.6	5720.91	4590.18	5744.99	4622.47	6034.49	6693.88	7094.76	6014.57	5852.44	5210.09	6955.66	5055.52	6150.72	5246.61	6365.2	5420.14	4707.31	4885.82	4482.5	5208.97	4084.29	7280.09	3891.59	0	0	0	0	0	0	0	0	0	0	0	0	0	0	0	0	0	0	0	0	0	0	0
3e168059c48c0c026eb456455da45ca5660b0ef4	301.137	864.026	4572.59	3905.78	3520.2	3802.97	2779.34	2919.64	3230.64	5738.37	3179.84	4840.33	6156.59	5974.72	4358.18	3264.53	3358.81	2912.82	4083.61	5446.73	5281.68	4030.88	3360.32	3483.1	7009.62	5330.93	0	0	0	0	0	0	0	0	0	0	0	0	0	0	0	0	0	0	0	0	0	0	0
a54a894b4322656b0ea54821a265623d58dac745	231.207	864.789	4061.18	6513.76	4435.38	5867.91	3574.83	5205.17	4450.21	2197.4	2610.05	2377.16	3836.18	4685.28	3418.4	3221.06	3708.73	4144.16	3845.87	4073.06	5611.92	3570.67	3751.58	4002.77	4091.98	3963.76	917.24	685.689	889.95	932.532	740.511	910.139	734.729	603.094	932.399	954.413	666.731	768.848	711.406	1006.85	907.003	1366.93	860.483	596.47	640.862	758.696	654.868	747.196	623.068
445430a36278a731fcc098663e100c2dd7d8ffa0	104.154	801.758	6.14737e+06	5.18759e+06	5334054	5274485	5096177	5828261	5158224	5.15616e+06	4.89342e+06	4.78524e+06	4455397	5.73937e+06	4600832	4874630	4.43164e+06	4906631	4669452	5.39966e+06	5.82681e+06	5.60105e+06	4454312	5.32557e+06	5639843	5385777	502235	852894	545118	999627	756308	723998	848483	674719	1.03997e+06	611449	738994	434447	784111	969433	1.8049e+06	1.19206e+06	723991	582354	719882	666874	883751	617019	777594
ac50e0bcdb8f59cf4bbdcc010d9f74944f265891	87.1542	801.948	2217870	1.90303e+06	2.09635e+06	1.94984e+06	1.85213e+06	2176488	1.94409e+06	1.98543e+06	1.99628e+06	1.89631e+06	1.7073e+06	2.16628e+06	1.71928e+06	1.83333e+06	1.7875e+06	1.95565e+06	1.81861e+06	2.05676e+06	2.23814e+06	2119381	1.71366e+06	2.08547e+06	2.16044e+06	2.02366e+06	197071	312715	210407	387314	281628	278877	329416	271837	393004	229179	287392	171022	316582	383748	693317	474857	267722	210280	273123	256075	332019	240299	284261
4aab9d15e4078e146817ca6cf272aca8e90cce65	86.1788	801.87	1.67392e+06	1490094	1.59933e+06	1.51176e+06	1.45354e+06	1.6475e+06	1508230	1.50628e+06	1538823	1.41868e+06	1.33083e+06	1.68978e+06	1.35331e+06	1.39924e+06	1.38097e+06	1.54969e+06	1.39226e+06	1.5727e+06	1.75674e+06	1.62152e+06	1.32948e+06	1578370	1.67183e+06	1.54668e+06	155421	252408	173402	308908	214790	210656	256084	203824	297811	182481	222977	143046	249702	298065	538770	361443	211810	175867	221076	195374	256034	188121	226519
85035347bbd58dda6ffd5644b55616ca31a2714d	118.141	795.057	440762	377663	175420	385903	513195	534911	429788	446095	403900	159936	326377	378114	290161	493499	131978	381578	342396	406957	462866	113852	190213	853362	438074	407501	61369.1	78302.5	60025.1	85019.8	73079.6	76996.4	67327.6	59616.6	84968.2	68525.1	73436.8	66813.1	71473.5	125921	122487	97655.3	62083.4	101714	67933.9	160199	77837.5	60997.5	79782.7
64b47d6a085f58708591fa44f5b40eb2cc18ff2d	146.093	799.242	678609	505622	660045	662022	589768	783845	751074	601218	664526	536840	633275	699252	584875	595799	588144	712262	536724	616794	798820	710859	584775	639141	772034	543511	97511.6	151322	86633.1	185877	142864	134850	150826	99691.6	178250	105508	120278	83160.3	140540	221409	364662	201572	115944	91127.4	157626	133367	132433	70881	112477
a202c342c2e5d4881fe2ae83a58a4146af8939bd	275.135	800.596	398097	293236	369978	365701	360574	380525	363889	372024	361788	338568	349340	440416	332458	342671	329102	346720	316313	395908	451775	391240	378782	368803	474546	322598	1704.67	3052.21	1427.53	4434.26	2114.54	2521.95	2448.57	2577.82	5573.21	3128.34	2765.84	1809.19	3223.11	3743.97	6541.19	3631.38	2455.76	2307.06	2409.67	1796.17	2209.39	951.357	1578.09
43fbe75976dec0c65d2a96cf4162a874755bef07	205.118	782.447	268292	222717	286708	248921	252404	313941	301052	278507	280522	253289	268896	302737	237159	237387	237178	261823	219935	280927	330529	276476	241105	267647	343208	180628	6014.07	11528.1	6589.42	16397.4	8937.57	11018.8	9861.38	4605.74	12788.1	8019.41	6240.08	3378.82	8121.68	21191.9	31899.8	10152.1	6886.09	4815.47	10833.8	10365.9	7548.01	2845.13	7992.09
6d2846d3b11aefb00ace67018573ebd3c3415909	105.146	801.838	245923	217470	237442	226379	222176	250807	223273	229828	220761	216279	203185	254348	206632	206683	189558	217582	205519	241200	258039	240206	190697	240403	252879	232411	20952	30105	23270.3	39950.7	31720.3	30916.4	37057.2	29600.2	38978.8	25113.7	30087.7	17075	31687.9	43968	78708.8	51071.1	31934.6	23393.8	29906.3	29221.4	36105.7	24944.1	32341.2
54fc56ebcd75431098bf06cc4b4f3217d3f301c6	101.141	802.341	107795	91774.4	101032	99935.2	101287	128622	111609	105112	101506	96475.2	89598	112055	88049.4	97811.2	101103	101762	96419.7	112192	103509	108375	101104	118851	119318	106594	7960.01	12062.4	8553.21	15114.4	11869.1	9765.9	12751.4	9010.95	13204.5	9534.35	11299.6	6660.95	11212.4	16123.4	26735	18452.3	9864.58	9449.07	9693.76	10300.9	12952.4	9477.34	11796.7
fb0e42fcd13ac7a79962a0f2984e98b1fb641359	88.1588	802.071	89428.1	77798.2	89799.7	80792.4	76126.2	83275.6	82550.8	82946	81916.9	77991.8	68251.2	85968.7	66419.7	75936.9	71021	83705.6	66159.7	83512.5	92498.4	89447.9	74216.4	86287.8	100504	80054.1	7151.54	9127.41	7412.1	12420	10197.9	9199.59	10798.3	9911.2	13747	8405.96	9550.65	6030.07	11083	13383.6	24948	15810.5	9240.27	7584.57	8769.76	7946.91	10131.5	6797.47	10641
5da891a5a0db13dde5d54b2504f68aebe7b26b70	259.14	798.676	54789.8	46230.8	55547.2	46697.1	45727.8	70518.8	64400.4	58558.9	55110.8	54263.9	60773.4	62575.8	54906.3	50258.1	54164.8	53459.9	47527.3	51529.9	57934.7	55376.9	51279.7	49378.9	71470.3	27096.9	2795.02	5713.42	2539.02	7537.33	4474.36	4966.94	6227.36	3483.94	7026.06	4221	4182.84	2274.15	5250.87	6957.16	14385.8	8491.07	4542.3	4890.54	4398.66	4314.41	4751.48	3807.11	5875.38
eecbae4aaa0e3e9b9cce408a2d6e2f71480bc6c2	100.168	802.254	60359.1	55334.1	61327.2	65608.2	59491.1	68732.6	60645.4	60523.1	60826.3	57889.1	53857	68520.9	60716.2	53947.2	59429.7	60280.9	57453	66358.3	63983.9	60631.8	54938.9	63699.1	70576.3	57385.9	5541.18	7196.11	6128.19	9918.71	7984.17	7108.18	7873.07	6473.26	9098.66	6654	7727.23	5302.16	8880.43	9083.05	13808.9	11201.8	7713.26	6357.62	6519.74	6434.56	7714.81	8345.42	8313.98
69893e3e0176d236edc635f6dba0363435409522	87.1735	801.772	69557.7	55156.1	60357.2	65024.2	57802.3	64345.7	55533.2	60429.1	59294.4	55543.2	50512.9	64359.7	60674.7	53440.3	51510	55427.1	53457.9	65059.1	69582.8	66920.2	53239.1	56528.9	62576.4	63495.4	5061.38	9212.2	5203.3	11938.8	7606.55	6543.92	8150.21	6737.17	10660	5148.14	7148.37	4979.41	8444.37	9808.67	19390.8	11175.1	7028.1	5412.39	7495.27	6042.38	7653.2	7078.1	8555.73
bbf4c17273f2c89e8cced361bc602330ad51117a	430.147	803.645	30651.6	33017.3	44503.1	30567.1	44245.1	44379.2	32065.4	37210	39843	59277.8	27734.6	38426.3	36004.5	40160.9	30457.8	21099.4	24187.6	41230.6	59248	40376.6	34154.9	49737.9	41142.9	29708.1	11059.5	18204.5	7899.03	20607.3	15430.7	13369.2	11626	9542.45	20170.4	16098.9	11374	4115.5	20430.7	27099.5	32781.4	15827.2	18964.6	10050	20791.5	14473.1	14418.1	6262.08	14167.3
2293e2e72a5d714b1ff780a92652146a7222b9eb	150.076	803.439	45733.2	39585	47094	38416.2	49795.5	48685.5	52141.8	45689.8	58123.7	40928.7	43139.6	50958.1	37744.7	43102	44279	41996.8	40866.4	42687.4	50859.9	48561.2	37436.7	43852.8	49801.3	44632.5	3620.13	6302.11	3187.19	8435.73	5188.31	6272.74	5364.11	4026.53	7332.37	4277.68	5139.08	1855.04	5653.76	7837.72	17097.2	7455.83	4585.82	3928.14	4726.43	4680.05	4915.9	2817.87	6334.76
597ebb2b4d9a16965c3be6477d6293298bdcf563	187.108	801.52	38583.9	30351.4	39808	41609	37967.7	44415.6	41514	40471.4	41165.8	43977.4	39713.8	47928.5	37509.3	36737.2	35842.1	39960.2	33152.1	38713.2	51191.9	42866.4	40963.2	40071.2	49580.6	35266.6	938.674	1189.76	842.849	1844.96	1668.31	1438.79	1055.22	1071.71	2070.29	1579.86	1026.07	615.343	1162.98	1947.69	3110.64	1189.65	922.825	1035.13	1702.96	1246.42	973.955	0	832.771
89c5f5c986449c2c3e8cba35347fbec38b539344	276.139	800.209	32536.7	24226	34061.8	31343.5	32425	33107.9	34825	32521.1	28797.6	35320.3	27162.5	39629.6	28817.9	29803.1	25593.6	30474.6	31212	35836.8	38109.4	39489	33233.7	35381.6	41883.6	26457.8	0	0	0	0	0	0	0	0	0	0	0	0	0	1141.7	0	0	0	0	0	0	0	0	0
adac8784da86c5b6b1fc32584fb8ac4fa14410bd	128.1	802.419	39509.4	29604.2	33962.3	33464.9	32650.7	33782.5	31581.5	30742.3	29681.1	26333.9	27143.6	34999.7	28098.2	32248.8	28285.3	27387.9	25669.3	32746	33012.9	33772	26921	28176.4	38712.6	35392.4	3032.6	4435.06	3500.11	5615.23	5524.98	4777.95	5177.86	4009.66	6722.71	3692.6	4979.99	2563.81	4973.65	6255.8	8949.33	6938.89	4636.91	3797.89	4696.31	4482.46	4767.44	3521.94	4710.86
bb8f5f40663150117d7f9290d556cf68bb8e916a	147.096	798.863	32427.6	21565	30091.5	27939.9	28531.6	36040.7	30265.1	28648.5	28427.1	22532.4	29822.5	28341.1	24691.1	22881.8	22734.9	34240.2	23704.8	27920.3	35229.2	33605.1	25659.3	30635.6	34666.4	25706.2	6058.09	6608.15	3404.93	7467.05	6053.32	4679.86	6617.4	4190.48	7415.14	4165.42	4531.46	3670.72	6555.38	8994.23	13611.4	7831.53	5040.8	4405.93	6373.42	6232.34	5734.4	2752.4	4459.04
c1bfd75a2ddd51725efab1d8c787891877553057	106.148	802.063	25559.1	19000.6	16235.9	19278.1	18327.8	21176.8	18677.7	18867.2	17436.2	18819	14368.5	18810.9	15728.5	14200.7	13613.7	17800.2	16443.6	18084.5	17244.9	19098	14448.3	16514.3	24561.9	18758.1	1789.92	2511.13	1453.6	3285.01	2798.36	1649	2982.72	1960.77	3328.31	1652.57	1855.91	1294.31	2637.68	2816.79	4871.05	3802.21	2411.08	2003.16	2530.54	2484.99	3060.76	1722.58	2440.51
39816b32042499702720962f73cd81ead6b51e81	232.129	811.548	15191.5	15792.3	20575.9	19346.2	13514.9	15192.7	14600	18089.8	17556.3	15989.8	17844.3	23042	19117.7	16523.2	16822	16757.1	19397.4	20175.9	18245.6	21687.2	14046.1	14005	19918.6	12210.7	656.972	1252.65	591.699	1523.02	1148.78	1355.38	1535.56	1258.48	1497.92	910.601	975.857	0	942.204	1562.32	3781.54	2209.99	1451.6	994.276	1759.51	1188.41	1273.11	685.619	1878.22
865bcbc768529bfd8d716b239f0228bd54cd1383	105.14	802.448	17038.2	16737.9	15769.9	15224.4	14026.5	16284.4	17444.2	15503.2	17577.1	15412.6	12887.5	16533.3	13841.8	12616.4	13522.2	14204.6	12339.3	15133.2	22163.4	16757	12801.3	13445.2	19419.1	15129.9	1024.98	2058.91	1727.71	2946.93	2121.35	2265.67	2221.44	2301.48	3579	1633.12	2110.35	1140.44	2443.02	2508.26	5303.88	3058.02	1828.28	1803.12	1931.23	2457.91	3170.09	1951.14	2451.24
43b3686a4b09fcb7f91a8f99834ad8c5d058ca78	260.136	801.755	6792.42	6218.74	8855.55	6902.87	6477.47	7197.61	7128.2	6754.45	6796.99	7595.28	6329.22	7096.04	6992.1	6871.79	6186.95	7433.48	6986.87	6828.19	8307.78	8041.41	5632.85	6056.04	9494.11	6388.02	1636.35	1921.79	1942.45	3007.33	2063.08	1836.51	2113.19	1942.66	3532.51	2223.53	1835.31	1559.65	2541.85	2681.31	5535.17	3750.57	2297.34	2347.26	2331.45	2095.43	2247.83	1732.44	1955.86
5d04657211ddb43da86dab8733719ab7737879f5	99.1465	796.567	4751.66	3307.94	4678.55	4269.67	4396.7	5014.47	4744.15	5552.16	4639.83	4596.77	4400.04	4626.67	3352.29	3484.53	4106.05	3826.84	3604.74	5939.36	5233.9	5445.82	3619.42	3805.47	5081.69	3294.4	757.282	1312.74	874.015	1859.49	1667.83	1164.9	902.616	830.291	1070.63	1158.5	1056.34	604.93	875.785	1733.55	1706.83	747.599	987.313	1154.82	1076.84	770.412	1089.71	431.27	626.326
a5ac4a14b1a6866657ffa95e52917cccc70702c8	104.154	364.601	3.49546e+06	3.95998e+06	4.44107e+06	4886856	3.66668e+06	4581282	4226947	5545471	3439842	3.97331e+06	2706271	4638882	4.0534e+06	4.3493e+06	3.49798e+06	5260049	2.62958e+06	3.57942e+06	4.42257e+06	3.96921e+06	2244669	2204641	5.99532e+06	4.71773e+06	322951	559508	415076	894338	720495	593908	613450	625012	959513	705210	382526	1734.59	1096413	1679274	1.72115e+06	949524	424535	261746	476437	482289	471606	158379	371241
34d32df623a3fcbf8f036f00ceeacb6de2b38897	105.146	362.224	155024	183548	194071	223743	164981	202338	188124	237828	160034	191227	115718	213117	179225	191090	150558	236782	113386	157299	194060	170083	115942	94738	267410	211126	14367.1	22613.5	16363.3	39568.2	28261.1	23588.1	25832	27243.4	38423.3	28854.5	14771.4	0	42517.7	71029.2	72623.5	40434.1	15993.5	9399.35	18097.4	18114.4	19967.1	5859.7	13953.4
7e02ae85fbe89a23b059f9b271ea7ec16b4d4442	162.076	352.313	164079	206622	203299	147670	201965	187505	156955	152648	238926	197937	226716	189710	186115	187543	162631	125437	179270	216497	210551	209825	199565	216901	139816	115620	6322.87	9570.95	6297.17	12615	7193.41	8566.33	9649.01	5684.66	11079.4	6043.21	8278.59	0	9394.11	10653	16382.3	13758.1	7766.86	7358.14	7829.01	6971.06	8290.42	5344.82	8791.81
b36a04fe8a34a821ee5b055f398dee3213c6c117	390.285	361.24	58379.1	63451.3	50917.1	75558.8	50978.7	57390.4	70936.1	92012.5	59897.1	86430.8	42370.4	88406.5	62446.5	70476.4	48480.4	109838	40786.1	67499.5	86939.6	58896	35468.7	29267.9	90328	76910.4	3366.83	7152.45	4847.25	10814.2	10592.8	8204.43	8026.06	8568.62	12448.3	10660.1	5928.21	0	16069.1	23145.3	21667.3	14479.7	5234.82	3419.12	7545.76	6202.56	6174.65	2304.67	4401.89
64219fa48948ebbdb8dcf3099683f1b7d5a4828f	298.097	345.999	25317.2	46091.5	21061.5	32384.2	27779.7	30479.7	26849.4	47155.5	22340.6	36818.6	44299.8	39270.2	32674	22034.4	37279.4	31050	46432.8	67470.1	50612.8	30973.1	28096.7	19633.2	24006.6	35890.4	924.377	1464.26	692.506	2056.8	1960.77	2495.11	2025.63	1839.98	1567.08	1986.06	2464.4	0	3516.82	3728.09	2229.47	1456.46	1991.97	1493.95	2128.71	2323.59	2785.35	914.659	1145.04
45f5e04a74feb65d4df5fef008c6f4e613abb837	183.092	338.297	17078.7	16704	17679.3	18220.6	14194	18542	21266.4	17399.8	14698.8	15653.6	23347.4	22248.3	16314.9	16866.9	16642.6	20246.7	18407.2	21655.1	22258.5	20907.5	15539.6	17136.6	27796	18238.7	4297.02	4179.3	4034.59	5459.64	5029.35	4730.25	5193.23	4992.69	6077.32	4584.67	4407.9	0	5431.1	7050.26	13563	7542.21	3558.03	3290.02	3709.68	3234.04	4688.17	2990.2	4150.77
a24ce38b29d5fe054d1da225420f520b8e5305dc	106.148	366.348	14657.1	13436.6	15672.4	17631.6	13261.5	17379	14083.1	18771.6	13889.2	10027	10311.4	16845.4	13906.3	15714.5	11466.6	21823.4	9189.81	14579.1	16974.2	14041	8698.28	6983.44	26344.8	16849.9	1158.99	1996.15	1481.1	3447.47	2166.91	2152.11	2243.48	2080.6	3202.47	3207.14	1456.04	0	3349.2	6348.57	6182.54	3299.02	1218.14	953.049	1566.68	1799.54	1609.95	632.991	1341.74
4d18c019dce8a3821b888a3bbe3b4479bef83f21	134.097	351.279	12122.1	21560.5	9973.99	13126.1	13910.5	12162	16543.2	14520.8	8009.16	14916.5	17204	15408.4	18859.1	7606.58	14506	12940.9	15312.8	23880.5	19116	12574	9828.11	7859.86	10293.5	13313.9	809.928	1207.48	1094.15	1605.93	1321.09	1445.86	1231.97	1505.63	1483.14	1486.89	1090.42	0	2316.22	2382.75	2009.94	1105.71	1538.75	1114.17	1393.19	1467.12	1721.55	934.464	1215.92
c1606309ed665fdc3f106676c15d4c5537ce6053	126.082	367.61	11375.2	19262.2	14912.5	13206.9	14140.5	19625.6	13055.3	15805.1	9625.67	12935.7	8929.46	15896.4	14886.2	17500.7	16070.8	18352.7	8920.53	12068.2	12695.3	15033.2	9200.09	7982.79	15517.7	17260.7	1527.48	2810.31	1954.84	4266	3488.85	2978.86	3062.96	2808.04	3356.29	3747.73	2014.04	0	4086.25	5947.99	4060.94	3398.3	1722.13	1852.25	2999.35	2084.59	2133.97	1080.45	1748.65
3f00bd7b08c9d9fcda6f2b7c6cc1e0eef547431b	265.14	361.199	7476.06	9844.52	11290.2	6749.55	6649.56	6808.49	6479.05	9889.86	7743.77	8785.54	4698.35	12281.3	7924.86	9057.94	6295.05	8570.8	5104.05	8300.78	9905.75	7959.67	6054.1	5428.84	8058.69	6934.55	0	0	0	0	0	0	0	0	0	0	0	0	0	0	0	0	0	0	0	0	0	0	0
7c7e336bd94ece70af3a7989c5099933eab1b147	207.019	362.964	7287.41	7471.22	8448.09	7083.8	6029.53	8956.91	7609.22	8872.42	8365.88	8513.92	5108.33	8860.68	8177.94	9499.43	6512.74	10642.5	4576.72	7223.52	9095.88	7163.56	4441.91	4013.87	11279.7	8172.57	611.203	987.06	692.714	1245.1	927.658	854.048	889.698	978.16	1618.71	1221.55	603.251	0	1818.07	2934.28	3035.22	1464.92	753.846	0	987.075	819.536	993.476	0	0
9f2b9c6a25e927408b91cfe61d2feb320d4aca80	145.097	361.192	6417.34	6512.42	8169.49	7806.42	6357.45	10572.7	8083	8633.03	8118.44	7380.64	5695.09	10415.3	8029.41	7639.06	5712.13	8781.82	4563.05	8753.57	10504.2	8683.74	4862.65	4741.92	9546.39	9751.93	1130.17	1658.81	1337.64	2077.14	1899.04	1407.99	1453.72	1484.91	1964.85	1685.24	1488.04	0	2725.29	3891.27	3845.77	2462.61	1071.53	870.224	1230.45	1371.84	1927.71	1148.15	1239.28
dd3c4439649193a600fa34541c4063553a28ff47	212.082	342.115	4337.56	4033.03	4817.2	4059.1	3639.8	4771.13	5700.65	4342.67	4240.58	3200.04	5428.25	4687.4	4577.37	3641.97	4045.35	5430.97	4377.32	6819.52	6524.24	4768.59	3132.17	4474.8	6071.52	5082.7	1011.29	1287.49	1109.05	1488.38	1021.82	1193.98	1528.21	843.541	1435.77	946.909	1209.02	0	1381.96	1631.38	2613.48	2159.81	1072.28	1051.89	1249.12	961.605	987.909	0	1003.03
fd8e96ba7e6614a3bb6a0c09b1a327ad51775a92	565.52	209.23	4.03342e+06	4.51545e+06	4362304	3596562	4579898	4.09569e+06	3977208	4.07701e+06	4.05863e+06	4.43579e+06	5213558	4.51837e+06	3.1662e+06	3.33136e+06	4.10775e+06	1.16195e+06	5434584	5349074	5309936	5604083	3.63515e+06	4.65138e+06	4347495	3.86074e+06	75726.7	126605	60098.5	180796	107673	87579.4	31054	19739.8	72858.1	53201.5	121524	0	74309.3	107903	17264.5	25646.3	100997	90544.9	168110	115195	115940	41548.2	64815
e7f048283506e586f9b16fd991f26a231cbfa51c	551.504	208.941	3.82134e+06	4.18685e+06	4251463	3.50796e+06	4.27453e+06	3.96437e+06	3.79237e+06	3859904	4248173	4386758	4763622	4573727	3.32961e+06	3.38685e+06	3.99807e+06	997023	4.94087e+06	4.91215e+06	4.83688e+06	5.07395e+06	3.29178e+06	4140420	4.39065e+06	3914149	98909.2	165579	89636.2	261208	134513	124043	50505.9	31613.3	131091	90689	145229	0	112724	161920	19278	35197.7	124857	119469	202831	166184	142441	53408	85189.5
e856466071c5ffec6db85b8c859715db8a236b16	754.56	209.033	2.99443e+06	3.14652e+06	3.23236e+06	2.78801e+06	3.50163e+06	2.99387e+06	2921038	2.88033e+06	3.06671e+06	3.18677e+06	3.89604e+06	3.32309e+06	2.47372e+06	2.38311e+06	2.97193e+06	751611	3.89872e+06	3.96358e+06	4.12624e+06	4.34434e+06	2636697	3.83322e+06	3.36781e+06	2905684	43166.5	81669.8	36393.2	114047	60836.1	51900.6	17449.4	12777.7	44100.5	35148	64312.6	0	43842.3	54232.9	9533.38	15228.5	58849	50772.6	99627.4	72264.3	68417.1	22701	38954.7
8dd958672fc7d28daf26585d001c80700fd9e6b9	740.544	209.108	2.90312e+06	2.93117e+06	3.16737e+06	2.77761e+06	3.20143e+06	2781379	2.74731e+06	2.81528e+06	3.15432e+06	3.07594e+06	3376109	3198920	2.48163e+06	2389598	2.84129e+06	642209	3405579	3.55811e+06	3.60971e+06	3.75907e+06	2.23627e+06	3.31946e+06	3.40187e+06	2.83822e+06	59796.6	106065	51793.7	157010	78155	68490.2	27585.5	21921.7	74555.1	55610.1	80819.6	0	63675.9	102758	14637.5	23847.7	74394.6	65087.2	123213	94896.1	82754.8	31060.3	52865.4
8a949ca199aacdf6e092088f641981c2f1a4bb07	593.551	209.938	2243089	2553199	2.37888e+06	1.86362e+06	2584078	2.29669e+06	2.19465e+06	2.08395e+06	1.77667e+06	2.20481e+06	3.27973e+06	2313448	1.48869e+06	1.61948e+06	2.17531e+06	699123	3412027	3.14123e+06	3.47266e+06	3.46186e+06	1.79867e+06	2782795	1954701	2.03183e+06	21591	42820.8	17593.8	60660.2	33473.9	28290.7	8087.25	4720.74	13768.6	14115.8	43310.2	0	20365.9	31680.3	5825.59	5602.1	34446.6	30789.2	57862.8	46033.2	39740.9	16305.4	23137.9
ff19c83339d8c7f0500ab0a90cd3033f3fed4c06	782.591	209.717	1.79633e+06	1.90478e+06	1.80926e+06	1.47739e+06	2.02305e+06	1.7098e+06	1.76662e+06	1.58835e+06	1.37823e+06	1.62126e+06	2554149	1.8889e+06	1.24618e+06	1.20295e+06	1.68117e+06	486104	2.56514e+06	2.602e+06	2.79883e+06	2.7086e+06	1.89256e+06	2.34036e+06	1.68206e+06	1.59428e+06	14229.2	25201.6	11226.8	43236.6	22469.6	18813.9	4995.44	2335.66	11942.3	8331.47	25211.4	0	14321	18734.3	4113.83	5449.03	22280.4	19405.2	41075.6	30343.1	26405	8876.04	13848.1
5b91fb3869c84a2edff2b5123dd0125f2429ad8f	579.535	208.931	1508593	1.77513e+06	1.71379e+06	1.32804e+06	1.78401e+06	1.63249e+06	1.57172e+06	1.54308e+06	1455058	1.68506e+06	2.1956e+06	1.72992e+06	1215746	1.27788e+06	1.612e+06	429019	2256258	2247674	2.32987e+06	2.23575e+06	1.50587e+06	1.92873e+06	1587341	1.47573e+06	21832	46453.9	20022.3	57531.1	34482.6	28005.1	8500.65	5413.43	19577.4	14786.7	38190.6	0	21496.4	31983.5	4835.36	6445.09	30861	34292.5	56981	40433.7	40683.3	14111.2	20269.2
162c5fba2bea42d8c074a21818a6aa7264435cfc	537.488	209.134	1.68683e+06	1.92344e+06	1.85998e+06	1.66532e+06	1.85554e+06	1829536	1.65456e+06	1.73752e+06	1.95927e+06	1.99552e+06	1972306	2.07008e+06	1.51354e+06	1.64845e+06	1.80554e+06	448958	2.24659e+06	2.08983e+06	2.03867e+06	2204435	1.36844e+06	1.76862e+06	2.0133e+06	1836220	50271.3	81132.8	45319.5	113979	70695.3	65772.2	32119.2	23669.6	75716.6	54404.2	75310.9	0	68462.1	91474	16516.9	27905.5	60792	69661.1	88984.7	72102.8	74793.4	28861.4	49853.6
eba635a60119a6de8da72e85c799280c54fec43c	566.523	209.202	1.52005e+06	1.72377e+06	1702007	1.29425e+06	1.69064e+06	1.58879e+06	1.5155e+06	1.53681e+06	1.56925e+06	1.67948e+06	2.00101e+06	1.70123e+06	1.21307e+06	1.31299e+06	1.6262e+06	422267	2.06387e+06	2.08921e+06	2.03054e+06	2176568	1.38856e+06	1.80744e+06	1.61454e+06	1.49918e+06	25848.2	45854.4	23862.8	65037.8	40952.4	34140.7	11022.6	8329.87	25805.3	22370.3	42224.4	0	28709.4	40024.6	5761.03	9008.88	35991.8	32087.7	57207.7	43946.8	45645.3	15382.5	23926.3
7544d545a73848718e508a600585545b4ab41b8d	552.507	208.956	1.41669e+06	1.63504e+06	1.5857e+06	1.28065e+06	1.61063e+06	1.43766e+06	1.38456e+06	1489984	1.61045e+06	1.67334e+06	1.73827e+06	1.66187e+06	1.21209e+06	1.28871e+06	1.48013e+06	344434	1871617	1.82858e+06	1.80121e+06	1.87756e+06	1.22082e+06	1.50909e+06	1.57826e+06	1.46228e+06	32803.4	55031	30152.7	81906.4	48554.2	41608.4	18661.4	13714.9	45661.2	34450.5	44280.8	0	42822.9	56069.5	7357.37	14342.8	41404.2	40165.9	69998.4	52798.3	51452.5	18311.8	28090.7
e2809e503c0d0f3e724e9075ce1cf98713257b47	768.576	209.211	1.15915e+06	1274741	1.37467e+06	1.15797e+06	1.41315e+06	1.17903e+06	1.17999e+06	1.10948e+06	1.13043e+06	1.3157e+06	1.61666e+06	1.3049e+06	949027	932287	1.17678e+06	291196	1.5974e+06	1.72624e+06	1.72694e+06	1.75921e+06	1.14344e+06	1.57744e+06	1305702	1.1729e+06	14740.2	27387.7	13434.7	41322.3	21828.6	20137.6	5906.44	3527.3	13085.9	11944.5	24425.9	0	15309.8	19879.1	3161.41	5272.71	26425.5	20954.1	41691.1	28889.5	27089.7	9737.87	15122.8
e2fe0cfe684fc4efcc7052be987fba30fb79165c	755.564	209.011	1.18898e+06	1.28978e+06	1.33739e+06	1105257	1450633	1.25583e+06	1134507	1.20767e+06	1.1954e+06	1.22201e+06	1.62827e+06	1.34438e+06	1.05854e+06	960168	1.24996e+06	286643	1.55493e+06	1.71525e+06	1.65971e+06	1758084	1.08969e+06	1.55169e+06	1.37348e+06	1.15304e+06	18540.2	30801.3	15754.3	45860.9	23855.3	22278.6	7901.46	4883.14	18323.4	11933.9	28909.5	0	17869.4	22780.4	5200.67	7352.94	22491.3	21126	39113.9	29258.9	25505.3	9244.37	17501.9
9edfbc9ecba3731a26a5575cff6461a7560ee496	726.529	209.244	1.15701e+06	1.20401e+06	1.19453e+06	1092650	1.31579e+06	1.08831e+06	1.05287e+06	1.08891e+06	1.24875e+06	1.29248e+06	1.2724e+06	1.35204e+06	1.00606e+06	964414	1.13176e+06	251847	1.27135e+06	1.42364e+06	1399644	1.528e+06	845349	1.35439e+06	1.38636e+06	1.13944e+06	26129.8	44990.5	23750.2	64513.2	35442.4	31891	14744.4	15644.2	38757.1	25842.1	35633.3	0	32751.5	45893.5	7574.19	12830	26072.6	35912	46532.2	40978.4	35510.6	15963.5	24462.1
85e4cd4b022caa33a6b58070e3b8b9084fed89c1	741.547	209.092	1.06687e+06	1.16631e+06	1.25171e+06	1.05081e+06	1.30703e+06	1.09576e+06	1.08715e+06	1.02926e+06	1.23839e+06	1.17532e+06	1.36144e+06	1.24294e+06	1.01126e+06	945694	1.05908e+06	251146	1.36083e+06	1.42653e+06	1418189	1515317	908579	1.26143e+06	1.30587e+06	1.18074e+06	22434.8	39284.6	18588.5	62975.9	34161.5	27499.5	11332.7	8309.38	30846.2	20559.9	29631.4	0	30468.3	44514.5	5678.54	11896.9	29243.3	27840.6	46966.3	37071.8	33419.8	14250.4	19682.8
109f6bd3b6d8245c7e97ce54716125295d6126fc	737.533	209.105	1.09375e+06	1.15532e+06	1.14723e+06	974273	1.24376e+06	1.06618e+06	1073575	976687	1.02699e+06	1.14234e+06	1.44315e+06	1.23612e+06	849357	854195	1.05038e+06	235418	1.34785e+06	1.50216e+06	1.42347e+06	1498436	934814	1304003	1.11979e+06	989309	13520.4	25215.3	10425.5	36454.2	22442.9	17237.5	7126.32	3948.37	13503.5	10157.7	21055	0	13816.7	18467.6	3252.18	5730.04	17751.5	16685.5	30970.4	24164.3	19883.6	8119.63	13930.8
28e7f4c68c9384f0fa08c7c0051cbdef28ec5a8c	594.554	209.645	899821	959399	908002	709887	1.01269e+06	876442	845694	809352	694541	835645	1.34618e+06	887247	570653	610058	852791	271559	1.41712e+06	1.33881e+06	1.38495e+06	1.33743e+06	879317	1.07972e+06	807078	822069	8248.15	16518.5	6574	24631.7	14999.7	13007.7	2863.48	1655.6	5920.77	4801.16	15961.5	0	8394.32	14878.5	1917.07	3300.51	13722	12217.1	22416.7	22106.8	16702.9	6123.92	10361.4
8ee409470787e5e1d59a2aff0c9857745ac40343	723.518	208.899	1.03118e+06	1086188	1.12341e+06	962253	1.19341e+06	1.06695e+06	1010865	1.02508e+06	1.10488e+06	1.19065e+06	1.27059e+06	1.18522e+06	891885	913589	1.0534e+06	230333	1.28736e+06	1.28674e+06	1.30729e+06	1416473	844742	1116467	1.22588e+06	1.06976e+06	19350.2	32214.5	15770.7	47824.8	27718.9	24972	9166.29	8823.87	25990.4	16520.9	25545.7	0	22194	31452.6	4612.98	9055.12	25628.7	20804.6	39895	32197.7	29300	9679.94	17262.8
4197143bc2ea938b11bd90a4c69fc673c79f48bb	783.595	210.051	739509	828487	762727	668366	887486	776727	717246	707598	621354	733439	1110949	782373	520770	560119	750002	205155	1.06113e+06	1.11977e+06	1.19886e+06	1.214e+06	596826	1.01038e+06	668443	666570	5770.75	11019.5	5662.52	21705.8	10713	8182.27	2565.45	1396.37	4087.97	3953.28	11739.9	0	5855.92	7691.76	1540.53	2334.85	12250.8	9616.7	17450.5	13395	12338.3	3641	7027.89
f1c2ff8a56be19dc33bbd8951139df2e66f38d26	523.473	209.238	773320	984809	934557	822790	914449	880838	786917	874710	1.02202e+06	1.10159e+06	947578	1.05379e+06	729474	815254	923845	229626	1.04118e+06	1.07275e+06	1.02406e+06	1.02674e+06	630908	830574	1.00363e+06	914528	67979.6	113604	65715.9	184407	96144.3	92156.3	44314.5	38106.5	105300	71949.6	107022	0	91128.8	140273	22152.3	31789.3	84047.8	77542.1	131272	114200	97344.4	38456.3	63656.5
090df9f547dbda837a152c232064df3992e244d6	580.539	208.986	561987	619935	637780	498429	670017	639881	550931	557599	538141	620833	842115	656030	428050	458203	617353	167620	837300	853242	846636	889161	578118	746608	590248	557542	8745.86	18747.3	6660.41	24198.6	12657.6	12482.5	4078.56	0	7719.82	6563.27	13877.6	0	7545.36	9979.43	0	2135.29	14966.7	10871.1	22407.3	15558.1	12688.2	5305.62	8952.71
c9f79e14c3040f959e386a8de654376a8a92eb3e	765.565	209.235	556582	617445	569356	439049	599691	551221	551788	477056	385667	479989	783743	562636	400578	391672	537392	155914	784655	793912	867616	853615	555247	693932	515630	502878	5434.02	7766.4	3687.96	14507	6593.92	5799.85	0	0	2762.09	2141.62	7455.16	0	4308.37	5996.59	2045.36	0	7598.07	5790.96	12589.4	9266.5	7938.36	3346.69	4080.38
56e19a250ac8e9d2043ce88e64bea993c211dd8e	538.491	209.195	589343	669291	627788	553070	682804	619890	574552	601973	656480	751652	690861	698392	522328	576650	595171	156394	725652	738248	774196	764073	461372	619302	695897	613729	17716	25894.8	16162.4	39202.8	26564.5	22161.3	12136.3	9901.27	26940.6	19605.3	27294.2	0	25195.7	30157.4	6785.77	10684.3	24448.4	23477.9	31199	29028.4	24051.6	12186.5	16212.1
9b575ba09a18d7cd5c7c871f4ca3521f0e72df2c	769.579	209.176	488304	506301	539401	445437	585613	493939	480159	459692	476853	484083	695195	530063	380311	364822	490720	127461	667825	738976	731730	721513	481405	652023	533960	445742	6054.54	12428.5	7171.27	16553.8	11042.7	7649.45	3075.52	1868.75	6591.67	4560	10503.6	0	6737.34	8712.67	1757.86	0	9772.05	9858.46	17198.3	12796.2	11500.5	3976.4	6302.21
c1f1d7e950e706d7ad7e0ba8edefdce133a5050e	712.513	209.124	533612	566872	599896	532310	613194	563093	516964	552542	605972	590729	608721	672276	493774	471198	556608	135606	608748	662361	673887	676370	381776	566876	668514	573315	33903.3	58499.4	31607.3	94361.6	56179	40846.6	21685	19600.5	56846.4	39123	48914	0	50193.8	66401.6	10840.3	18362.1	42454.8	36090	67397.9	55519.8	54665.3	18033.8	34203.2
b18b42c4de954db846aef15c3c74d6e91560f164	738.537	210.7	472008	434442	470060	423116	525650	428926	416254	397777	401972	438848	581552	430909	344036	346873	418563	93245.5	566924	590237	561369	612698	371816	496962	465468	405575	5802.66	10853.5	5172.93	15902.7	7030.36	6897.94	2927.04	1866.7	6973.35	4282.73	8634.24	0	6564.17	7872.28	5166.36	3630.29	8504.82	5916.17	13847.9	10738.9	10677.5	3307.49	5146.31
3834a2e59cd4179c9075bfbc883692c946982aea	751.55	208.897	400668	383938	423064	345543	475808	412735	385188	372230	357213	423451	587954	456169	305108	315323	374310	99132.8	524523	542554	547110	580922	400492	487374	387587	375004	5260.17	7877.19	4928.55	13325.5	6210.9	5219.26	1863.87	0	4122.29	3817.86	7361.67	0	4198.11	6178.01	0	1784.92	6383.66	5622.63	12139.7	9027.76	8711.74	2295.85	4624.08
ac467264290e35f0ecbda9c8a6804f461797e616	709.502	209.133	449462	493807	498230	427554	528246	446140	436662	424799	477884	467267	509130	521661	372451	382230	455632	92474.1	550171	575048	543936	562549	350016	450499	473558	464752	8861.4	14256.2	7996.26	24611.7	12697.8	10440.4	4642.68	6149.63	13568.4	10601.8	15008.5	0	11152.4	16445	4951.55	4847.59	11662.7	9938.49	18611.1	15823.9	15398.2	4367.48	8657.13
834d964b3e27ba2761d83375041e403d81f390fc	727.532	209.219	421620	422939	464212	416235	516280	432774	394673	420111	480705	502308	489692	493843	397300	348902	443928	104547	487916	574348	535314	552715	324963	499758	561746	475152	10890	17658.5	7848.04	26473.6	13921.8	12769.7	6138.81	6911.91	15073.9	10665.4	14356.8	0	12463.6	19290.3	3458.26	6251.7	12268.8	12469.4	21061.1	13476.6	13486.7	6181.61	11172.2
96483f42d70d709e7190502a423a33319f501288	724.521	209.062	430244	453759	448940	407299	462818	421564	386149	401842	417363	440065	518412	481876	363293	371590	402864	88952.6	528131	521652	528866	513335	322822	450278	418963	399559	7979.49	13267.6	6547.36	21597.5	11195.4	9512.98	4391.69	3126.42	11360.7	7040.37	10305.9	0	8786.33	12762.4	0	2875.57	10772	8865.57	17473.3	15552.7	11659.5	5285.9	7056.62
d74779cbbbfe5b4cc255890e03201b31f48bfbfc	567.525	208.636	290258	291753	260637	251631	285657	298170	272386	286913	310170	299584	369131	309569	217701	233202	278781	68099.9	379602	391981	417494	384073	255494	332221	327613	279329	3674.28	9351.44	2306.09	11357.8	0	5360.58	0	0	5795.8	3338.94	6718.02	0	0	0	0	0	5990.48	0	10449.1	6709.78	5568.84	0	0
c0a291a72768220fdb784cea058fcc60ffba71ed	766.568	209.396	244475	251459	277490	197455	286070	237540	227100	215641	184869	236281	342746	247951	172063	190281	237758	63004.3	336748	366501	407139	388728	251119	316370	211270	220436	1632.2	3900.75	1562.56	5908.94	4143.41	3031.33	0	0	0	0	3558.01	0	1897.39	2641.56	0	0	3417.95	3470.94	5894.95	3958.69	4342.12	1206.51	2419.74
90a9846dab1e734a02f5c3c9242289a653c9438e	756.567	209.362	278516	320397	314719	276340	321178	288286	274347	256241	286514	295526	391951	333500	219235	212496	289771	66691.9	361825	385866	390032	384364	246388	347220	314232	302151	5551.95	7134.15	4168.28	11990.9	5943.46	5097.93	2049.31	1599.83	5349.54	3442.79	6634.55	0	4558.55	5869.79	0	1955.72	5256.78	5349.11	13463	7405.64	6069.67	2852.73	3880.45
ac4103993f986b874afe5d64cf40bc3c00060d19	524.476	209.309	318096	356314	299319	271666	290517	288480	275171	297093	334178	340404	319437	350940	254903	265948	313581	76977.7	354440	370789	349380	347419	197728	258015	334034	309484	23362.2	41806.2	20855	56604.5	29708	27778	14595.2	11163.2	35964.8	23165.6	33048.9	0	30120.9	47474.6	7968.61	11907.2	27381.5	26875.4	42428.9	35062.7	33187.4	12086	21372
de4ef87f15091098dfdc73909cac3b3062e7d9c1	553.51	209.2	265950	297190	261047	251245	277234	263125	227448	251105	280940	288099	331930	313444	225651	231831	257326	62354	331163	344765	311078	341015	235890	273923	297047	263679	7825.25	9882.82	5577.18	16830.9	7866.8	7943.79	2787.9	2325.81	8670.8	5615.47	9021.29	0	9056.34	11338.7	0	2514.22	7330.92	6446.89	12918.3	9775.35	11440.1	3940.78	5937.81
df0327781fccf1d179e48b45ac5423ae8c4f6b91	742.55	208.928	242324	270232	255098	227442	298322	267218	227063	247514	270707	259558	311238	298555	218990	224942	258427	58375.5	316840	320748	323586	322918	185229	273963	291951	256204	5263.88	9903.12	5579.7	13020.1	9002.33	8089.58	3187.54	1961.33	8160.52	5534.72	7293.23	0	5980.97	11180.8	0	2278.86	7159.34	6530.04	12312.3	9629.67	9768.95	3223.58	4915.31
9856840c2a03f8dede7766901fdcaf0a3c8c8493	784.598	209.903	187139	208134	188238	144707	199600	179092	182908	168357	142831	191234	278606	171411	114343	131521	167797	47215.1	254070	301896	280760	289250	180565	252697	166095	200229	1769.63	3104.8	0	4097.29	2913.63	1683.98	0	0	0	1219.7	2532.71	0	1575.68	2260.95	0	0	2774.63	2543.98	4456.33	2456.44	2328.29	1184.31	1904.98
66b04ece66b4514324610b9b4728b64a7b989f77	695.487	209.354	230622	227179	267700	194527	251969	235497	222641	221782	266666	257039	257097	292812	206445	218616	232412	60030.8	245728	273448	260246	265736	148070	204769	254962	255051	12446.8	23553.1	11228.9	39559.9	19317.6	15966.7	8403.97	7313.44	18841.7	13529	19095.5	0	18474.7	26491.4	5282.85	7685.67	14720.4	13039	25770.2	25327.8	19048.4	6422.55	13279.5
b1f5eee50e921d0eeb6c4e873c7310842ab60b84	509.457	209.792	219973	244483	237653	216760	249764	235347	233853	239207	290607	278975	251813	280818	197308	220524	257122	88586.5	255132	272922	266752	259054	164002	209411	271535	261377	15635.3	19719.4	14224.7	30734.8	22352.2	19555.7	12489	11296.7	19914.6	16708	19123	0	26389.5	31485.8	11383.5	14184.8	15721.8	16031.2	21157	20609.5	20132.8	11214.8	16330.1
63ee7685b8092f90519df03456057c8589c1bf8a	586.504	209.983	145523	185189	251414	287184	185466	188014	225687	286200	268136	243798	168318	242386	179015	213276	199624	187470	105295	138314	238328	214198	91266.7	128533	124927	210500	60431.8	54622.9	58950.8	87417.7	94453.4	75448	54135.3	45109.2	56258.1	62563	49467.2	0	92970.6	135079	62031.5	67586.9	46813	61032	56457.6	53507.1	88313.6	50194.8	71958
b992939ca3bde1c119d09671d7dd4601cbddc6c3	595.557	209.51	160867	211521	166675	145577	207234	174159	149274	152059	139853	171018	261264	168686	113683	128675	191450	47801.4	277328	252533	256660	249440	185441	210886	153583	163870	1202.56	2967	0	3659.4	0	2058.58	0	0	0	0	3149.69	0	0	0	0	0	2726.42	1964.56	3912.6	2813.15	2614.83	0	1863.02
04ac6673a0b3c5bcd5e52a56c7d9ae1e0aec8691	713.517	209.22	214772	236394	240567	202661	229194	216528	198271	206306	245224	219812	218529	248900	173101	182884	215151	54448.9	235995	261643	256335	273780	153872	210429	251555	226026	13195.1	21892.9	13558	38876.8	18531.8	18896.8	9122.17	8128.69	19672.7	13315	18908.8	0	19654.8	25490.1	4821.88	9063.95	17381.2	16821.5	28749.9	23190.8	22751.3	6354.66	12507.1
3056a579c0f1ecdd11da755908a3bea7640ae46c	614.536	209.879	141709	189492	264795	247927	180185	174700	200856	245031	263880	236255	146470	218382	162194	198169	190624	151410	119041	124550	247985	223833	93820.1	148176	84518.2	188214	42798.3	43991.1	42718.8	65899.3	74876.5	59552.4	37309.3	29491.5	39572.4	48071.2	43063.5	0	75910.1	103932	33197.2	42728.3	36947.9	49255.1	49881.7	43594.6	66281.9	40660.9	52216
3226c3adc87e3988d2057451d5f91ade48d4350d	752.552	209.212	158402	168004	192000	154708	194650	162466	133977	172169	145402	172426	229035	177870	113313	130295	178772	45956.3	224337	249384	232492	252761	153376	219849	192740	160114	2593.2	4802.51	1730.87	6583.35	0	0	0	0	0	0	3787.3	0	1955.09	0	0	0	2274.32	0	6848.88	5348.04	4895.91	1740.78	2626.2
a8c6e7a67902c32874ab0a5baf0e6d64b5b36fc7	710.506	209.375	189166	187716	172895	173805	218768	168502	166516	170611	188213	219962	215532	212821	151487	156327	183828	43779.9	209769	213595	245838	222598	135188	185780	209641	190391	3724.63	7992.82	3273.09	8849.96	4662.74	3926.74	2093.84	2103.33	6408.93	4478.68	5508.35	0	4823.74	6260.67	1591.03	2400.36	4798.22	3953.17	6959.31	5227.51	4946.78	1753.73	3176.6
7684fdd72b4bc06657a4d45ef42b9710d534f9a3	423.42	212.548	149228	170754	226233	224952	161046	171479	196498	241051	235187	190763	140728	179664	165736	178092	172677	179287	119011	116193	228058	168391	69874.7	138674	97215.4	176317	58154.3	51027.8	50929.1	82726.4	108601	80687.6	49545.4	39068	51169.2	66997.3	61290.5	0	98436.3	134389	50957.6	62137.4	54101.3	62773.9	71857.2	64450.5	82366.2	54142.2	63511.9
40134ccb7850d0237391a3153eed815b63e71c77	642.567	209.698	117744	160417	228244	185420	155636	142519	173974	201862	218577	197443	143706	197505	152283	156234	149990	119579	96439.3	135796	228306	232740	90708.6	139043	63224	174809	31990.4	32090.2	28859.7	50483.5	53223.2	39676.2	22098.7	19134.1	24891.7	28687	31082.2	0	52720.8	69429.7	15151	23763.9	26190.8	40280.2	37009.1	33171.5	54280.1	28092.4	38708.2
1097da60247056c597060aa856889a5c4b359c74	565.558	209.169	148367	145659	126616	111475	139708	143728	127999	118751	132856	131854	178617	159815	104459	111025	153236	36559	201046	185154	176022	171155	144609	165210	140622	124480	3000.02	4620.12	2929.41	6646.5	4060.73	3945.23	2088.01	0	2721.19	2414.27	4687.76	0	3689.86	3650.95	0	0	3001.21	3717.25	7770.29	4108.43	4496.38	1702.76	3113.37
fa02d7235cf15ea5d89ea6b1745c88ccdf825bf2	581.542	209.301	118976	121143	114281	105302	138619	126552	105866	111740	109649	119728	160975	127434	88418.4	102355	130466	29945.7	160096	185001	174950	176968	117306	136681	109914	124692	0	3746.62	0	4586.84	3598.48	2847.47	0	0	0	0	2357.36	0	2258.94	3079.14	0	0	2577.15	2308.77	3676.43	2836.86	3338.24	0	1640.71
9d5d2068ebd00d156b183c89516fbc83f765a37b	770.582	209.244	118511	121616	153678	102117	146989	124796	113903	113903	105446	118810	171604	124958	87963.1	111215	122637	32272.1	166666	168064	178529	184943	116706	167181	127834	137561	1757.77	3125.45	2070.45	5264.47	2555.67	1961.11	0	0	1582.97	0	1810.44	0	2370.44	2193.4	0	0	3097.51	2356.1	4877.38	2804.16	3453.05	1312.56	2186.75
64d08641be8455d12bc9a056cebc18009e41515c	670.598	210.245	88900.1	135133	182922	154909	123597	100351	131488	162385	164725	153047	115176	134587	113002	121806	125632	98884.3	83129.6	110399	176373	175930	76066.3	120072	44912.9	107085	18650.7	16868.1	16823.5	28332	35623.3	25798.6	11282.2	8369.17	12260.5	14135.8	19285.7	0	27426.3	40953	6690.58	10566	22170	26622.6	24701.9	22491.8	36372.6	18504.6	22647.4
056c540492914d714a58eab106f396b56c0dfbf1	698.498	209.81	117661	140429	139637	119377	162177	137493	124060	139858	156051	166635	143849	162292	104056	111336	133295	40591.4	145499	151843	150084	152372	84728.5	121415	175042	144679	3898.03	7610.15	3923.63	10338.5	6857.79	4756.13	2661.53	3328.31	6461.23	4767.15	5535.1	0	5722.82	8265	2494.28	3189.79	5968.66	4486.94	9032.95	6014.82	5776.2	2236.13	5008.23
b81d3a7ff6215012c50bc754302833bb6d892807	607.566	209.824	95676.7	88627	90198.5	70786.9	102098	98789.9	83227.3	84085.5	57993	83046.2	141039	82678.9	57116.1	66819.1	88565.7	28723.2	131190	144376	171736	151673	97447.8	112563	68784.7	80306.3	0	2018.86	0	2670.19	0	0	0	0	0	0	0	0	0	0	0	0	1796.02	2109.54	3282.06	2249.16	2282.19	1133.98	0
90dfa26c5bc889190b0dde5764743159f90ec859	451.451	212.065	89274.4	98392.3	164109	126676	98291.3	111143	117512	147920	168422	116714	92156.1	118130	107111	122996	100899	97460.9	79265.6	83651.4	129635	122824	47125.4	100865	49166	105711	27793.4	28624.7	25561.3	40351.3	49614	45242.2	23605.2	14670.6	21361.7	25124.9	33510.5	0	44478.8	63384.5	17316	25228.8	27535.8	33746.7	35960	29508.1	43056.3	29110.2	30840
0c17918e8086f803c86dcfc565a3d03b69d54b5d	700.573	208.794	62798	82422.8	139992	126149	94691.5	104586	105022	166361	146119	125628	86397.1	107446	97578.6	114060	95610.5	92828.7	52238.4	65205.3	112474	108800	48709.3	67531.1	52915.4	130610	21065	21537.4	20571.7	34079.6	30329.1	29423.8	21406.7	15608.6	21374.7	18994.3	19638.5	0	35232.6	43766.2	22622.7	22831.2	16770.6	23051.3	21183.5	19703.1	34653.4	21300.5	23377.1
7421170e5af95baeddd318c8f87005f4d82110ff	593.59	209.577	89445	113405	105612	89460.9	110987	108764	98811.7	93146.5	77413.2	102928	145785	106410	76927.4	81650.9	107229	33339.6	137720	148167	163828	144141	101757	143440	84593.7	93209.9	0	2576.55	0	2954.92	0	0	0	0	0	0	0	0	0	0	0	0	0	1366.15	3123.18	2163.49	0	0	0
f37cbeed9017a15f2a40334ac0738b7eca4a6b60	739.539	211.418	111394	107565	108457	93762.6	113781	105081	90915.1	98879.7	107335	100935	129034	113533	93720.4	90355.9	98226	22522.8	130924	132419	138736	146731	104682	137646	120195	101975	1394.22	2715.85	1476.26	3447.23	2075.43	1529.82	0	0	1703.89	0	2759.36	0	1856.79	0	2584.94	0	1586.48	2630.06	3257.85	1549.65	2108.14	0	2463.4
028c67e053cb20346e2da4b95ea47b620cecc075	672.541	208.963	62132.6	90763.5	113978	133109	91390.4	88498.4	112238	146654	137321	98724.6	89715.8	120585	72560.5	93557.5	99915.3	101659	48490.4	69313.8	118252	106241	45718	67949.1	72136.5	113954	24811.9	21736	22960.5	35121.9	37868.1	31523	23980.1	22104.3	23930.4	22626.1	18280.4	0	38719	50061	33292.6	32783.1	20274.5	25096.7	24681.4	19604.5	33452.5	21705	30018.3
7345b48a006c632be856f744f97118d3552f6a46	759.516	207.651	98112.2	96867.7	143099	123863	103683	103209	109531	83046.3	85448	119999	98731.4	113905	112162	112479	88778	74478.9	112660	99484.1	120635	110446	60807.3	122505	92180	87251	12308.3	22228.9	11025.8	37145.7	19621.8	18954.3	6687.37	3416.88	14350.6	10289	20402.8	0	15562.2	17538.8	3192.46	4023.93	19748.8	15526.4	33732.1	25358.3	20653	7184.55	12465
925debf157abb3f7d83fa5a79e71e0d9548e7fc5	725.524	209.213	102365	92428.7	102276	88519.7	102919	102500	99218.1	93143.4	106901	100001	121810	119486	90027.5	83060.5	119564	25983.1	116911	136969	125335	139158	84362.1	105526	114751	87464.3	2057.93	3269.21	0	4161.26	2647.11	1836.44	0	0	2123.58	2443.11	2865.16	0	1970.88	2534.35	0	0	1947.17	2047.56	4073.01	2503.32	2471.97	0	2636.35
c7ce9ffe8549529c7638cda0e8d01685974b8db9	796.607	209.746	60799.5	89232.3	86673.3	68840.4	96169.7	81662	82062.9	76381.4	57796.9	67925.7	123395	76055.6	48786.8	57539	74909.4	21700.6	130233	123555	137591	127340	66138.1	108596	66305	75033.7	970.77	1106.88	0	2732.26	0	0	0	0	0	0	1092.98	0	0	0	0	0	1883.25	1104.21	2235.28	1495.33	0	0	0
4a4ae928216a6311af5c52614289699981474613	728.535	209.278	100464	103855	109407	92863	112996	106389	87415.1	95026.7	100285	111354	116450	111519	88245.6	72043.3	100530	26104.6	121919	134913	129892	121228	74717.3	97405.8	109032	108007	2377.84	4533.74	1957.86	6859.24	2767.97	2597.25	1170.47	1167.97	4255.41	2103.94	3141.47	0	3080.11	3794.17	0	2327.05	3286.78	3488.69	4774.04	3100.48	4187.06	1632.66	2542.92
af83a89a20f430dda64ed1ac18a2978c64a78cca	472.437	212.695	77742.9	93177.9	130236	117402	79834.2	88719.6	80113.7	117054	126961	93786.5	68253.2	96476.7	94210.2	99256.7	88829.2	80914.7	59908.6	62764.5	115137	107617	37751.1	69022.1	52958.2	90861.6	34001.1	32892.5	30922.7	48055.9	58218.2	39226.4	27430.4	28076.1	36342.9	34762.7	32188	0	53795.4	66890.2	35578.3	30408.1	30624.1	38423.5	37559.5	31432.5	50176.4	30303.9	35117
f8760c57d5131c924a345a321b3833685bb346d4	728.604	209.07	68127.1	96486.9	126633	113110	82349.8	78494.3	89769.3	125392	121533	111110	97144.8	118093	75230.9	93190	93480.7	71430.3	60096.6	69605.8	122904	107911	58972.6	77834.5	41873.5	99539.5	17096.4	15529.1	15869.9	27595.5	28796.7	23854.4	15840.4	11628.4	13815.2	18645	17958.7	0	28972.2	36409.4	14403.3	17215.2	14680.9	20196	19429.3	16375.6	26760.8	16428.1	21319.9
2c271f2b4f9cf5cdd8b58b314507832e94e76fb5	479.483	212.768	67116.7	73089.2	113004	90827.2	76019.8	80760	80846.7	107326	106498	87795.8	78813.3	78514.2	71192.1	95671.2	81920.4	80492.8	58134.2	74231.5	125423	108613	44517.7	78699.6	30650	66575.9	16232.3	12049	13362.3	21948.3	35551.8	18810	8830.76	6522.84	10059.5	13667.9	18752.5	0	25736.6	33678.7	5849.81	10271.3	18546.5	22392.6	18373.6	18821.8	23950.1	17003.3	16108
06a4218f8b4be47836b099f1e7a831cd5e8edb68	698.63	211.292	58474	82595.4	111915	94287.4	81252.6	73559.4	81264.7	100570	111551	97806.5	87730.6	100538	65769.8	88567.9	102158	79133.6	73231.9	80193.2	123681	114822	59658	82539.7	17526.9	70181	8608.71	7983.73	7646.3	15628.3	18092.3	12699.3	4297.01	2289.74	5486.24	7686.28	11125	0	14870.8	18310.7	3167.98	4898.48	11213.4	15785	15227.3	13012.7	18813.9	12828.9	8734.18
a5a33743df2b77b17045bac56eb1d7b75529dacc	756.636	209.091	58097.8	74321.2	110772	86119.3	68961.3	67294.8	95314.9	107232	122843	98384.9	78807	96970.4	62432.4	85113.4	80756.2	56313.2	48174.1	61116.4	113031	105103	44782.5	59291	36962	80042.5	13707.1	11679.5	11751.2	20417.9	23506.5	19077.9	10761	6047.56	10602.4	10321	13320.7	0	18770.6	29078.7	8668.43	8680.25	10968.9	14976	16355.7	12889	26108.1	13625.1	16433.3
43a0e4437cb50d5b3198042c090ec56e1a459880	751.513	208.381	79758.9	90958.1	91198	101321	107373	81629.9	86616.6	97312.9	98730.2	94554.6	102213	119420	78693.3	89006.9	98504	30214.8	105331	118556	108532	104563	63011.5	100154	119029	99413	0	0	0	2521.55	1770.73	1580.32	0	0	0	0	1610.62	0	0	0	0	0	1568.23	0	2135.49	0	0	0	0
2f6053a745bb4461b25f55a6efe84b0d4ca90b87	500.468	212.577	67789.8	78100	105577	114653	72575.8	73573.3	82971.2	93092	117896	85527.9	65782.3	81607.1	73957.3	86411.4	75877.4	50223.8	59515.1	63407.7	107767	93274	35180.2	54983.4	43126.5	65074.1	23407.4	24040.9	23746.6	40231.1	43381.8	28023	16927.7	16288.7	25134	27268.8	25553.6	0	38264.2	45996.5	20123.3	23246.6	21521.1	26809.1	29137.1	23619.2	39592.3	23424.6	24051.3
85cd068a1dcb5237e3f835e205ba5a630f22e343	696.49	209.715	87028.8	90230.4	99473.7	87887.2	109791	91921.7	92680.2	90183.9	95943.2	97095.9	96107.8	111562	83309.7	74774.1	101666	27760.9	97455.1	114596	114466	113363	55725.8	90496.5	104958	97509.8	5681.6	8850.97	4494.8	14193	8678.91	7009.52	3361.24	2684.73	9559.51	5053.67	8761.27	0	8171.77	11594.7	1281.02	2957.71	5677.18	4969.65	10848.2	9683.7	8019.9	2896.97	5598.78
7df91715ebe722bbb490de515d509cc02616600c	759.516	212.762	86305.4	83388.9	88216.7	78864.4	87139.1	84916.6	90980.5	71638	95901.7	84654.3	84493.3	89175.3	87442.9	93349.9	108749	74478.9	112660	87724	79911	98635	91693.5	75553.2	87517.2	71845	12308.3	22228.9	11025.8	37145.7	19621.8	18954.3	6687.37	3416.88	14350.6	10289	20402.8	0	15562.2	17538.8	3192.46	4023.93	19748.8	15526.4	33732.1	25358.3	20653	7184.55	12465
0c344ac820ea1bb315292beb85c3c11794b8dc75	483.441	212.338	59856.9	65208.9	91442.1	98778.3	72598.9	72256.4	77678	110912	89981.5	85202	63818.3	77191.7	62816.9	73883.4	71992.7	65201.7	46236.5	54081.6	84389.2	71950.2	25071	52913.3	44029.4	67844	19841.6	18146.1	19176.1	30897.5	38899.4	27057.8	19009.7	14009.1	18762.9	20924.8	21011.6	0	32844	45828.3	17541.2	22890.9	19695.9	25905.1	26196.4	23864.2	32064.6	20384.3	23146.2
72d3edf5c1ca912ae0f967a2daee81ccffe9e21c	745.499	207.025	88676.5	93110.8	110629	91627.8	82672.7	88334.3	97272.5	82549.6	93219.8	109015	85654.9	99199	101213	105813	75415.2	67477.4	81057.9	80951.9	88452	90187.6	69338.1	101996	79080.2	77780.4	17404.6	33453.9	15022.5	46376.5	23640.2	23234.6	9407.23	6862.56	22765.5	16793.5	25968.8	0	22013.7	30549.9	4784.51	7900.3	24210.8	21560.7	37798.2	31234.2	27185.1	8356.18	16844.5
654966120a7e2d980b3718901b6375d72d918386	510.461	209.929	82002.1	86021.5	81635.2	67242.5	81112.3	79316.1	93599.5	88328.9	105803	93836.6	96275.4	110094	67654	73238.7	82207.6	32251.4	95419.6	103871	95202.5	84943.3	65832.6	72205.5	89028.7	88588	4827.73	7021.92	5238.28	11293.9	5869.29	6854.99	4525.69	3482.8	6455.31	5082.77	6045.67	0	7318.8	9328.12	4257.68	4940.87	5267.93	5788.74	6363.57	4889.62	7045.23	4181.93	4776.03
69cf7af00e937388bd7a1f10419fab92de9c5d46	643.571	210.36	53556	58623.8	107171	88732.7	69836.9	69002.4	62705.9	82871.6	88925.5	88693.2	62729.1	83645.1	63352.4	73236.5	63353.6	46844.5	43971.3	43819.6	92050.2	83354.2	43729.9	63792.5	30225.6	61370.5	12156.6	13031.3	11280	21460.4	21968.9	16573	8521.2	5921.7	8824.03	11277.7	13447.7	0	18016.9	28949.6	7553.09	12709.4	11602.9	15557.9	15093.1	14503.3	18941.9	12664.1	14335.1
310bc6a3fa104dcdef0b289333bbd038a172f921	615.54	209.929	58277.2	79309.5	105660	103602	65484.8	73574.2	83064	104243	101753	97202	58189.5	88309.6	66310.8	68200.6	81842.8	56514.3	48135.4	46109	92070.9	88743.7	34742.5	44713.8	36250.6	84052.5	18491.3	18021.6	15170.8	25561.6	33155.9	19489.4	14597.7	12132.9	15202.6	16467.2	17122.6	0	28446.3	38049	13128.6	16768.9	13087.3	20967.4	17996.9	15822.4	28669.7	15575.9	19584
c9148b44379588858c1431c76cb8e5528d168073	587.508	210.424	61985.7	68171.7	97500.6	87739.1	68188.1	67917.9	86074.1	103651	97533.5	92464.6	59727.6	93496.2	60943.9	80739.7	80360.6	66559.6	37640	49454	100674	83685.5	32116.1	62645.5	51334.6	69002.5	20833.9	19493.8	19240.5	29522.9	33404.8	25715.6	17172.8	16464.3	22728.1	22932	18177.6	0	35030.5	46984.7	21167.7	23945.5	16714.4	19622.7	21961.1	18183.8	29151.9	17715.6	23678.5
61c5895d1c27742a8f9395377ccf9f026a84b303	779.543	207.909	73513.7	69249.7	81106.4	71405	70093.7	65246.2	65835.3	88438.3	73131.5	72135.3	81798.6	79763.1	61372.1	52617.4	74827.4	19431.9	90663.3	103116	94423.1	95131.9	43791.5	69375.1	90813.3	85875.7	0	0	0	0	0	0	0	0	0	0	0	0	0	0	0	0	0	0	0	0	0	0	0
3415abd39e682c85d5e5d100146e66af441c65f6	579.574	209.475	60781.6	78324.1	65458.3	54169.4	75304.6	65661.2	63975.7	72777.9	64189.2	79362.7	100186	68444.4	46228.4	51660.1	79197.9	23676.5	101950	102067	97417.5	101948	61244.5	90694.7	63948.5	73609.7	0	1534.79	0	2779.98	1877.63	1526.03	0	0	1326.4	0	2501.46	0	0	1855.25	0	0	1732.94	1932.57	2794.31	2070.02	1315.59	0	0
49323e8e3cc435614e7dd88b9c5ec86af4496298	767.571	209.631	61906.5	69036.5	61978.8	58528.7	87700.3	61922.6	69440.9	53198	44056.1	58436.7	96739.6	68486.8	42169.3	47939.4	57066.3	15477.2	83916.9	87230.9	101602	96144.1	62505	97142.4	54504.1	63561.5	0	0	0	1722.89	0	0	0	0	0	0	1370.12	0	0	0	0	0	0	0	1356.3	0	0	0	0
2e927a34222a71c82eeb622fefa6ec965d685455	455.41	212.747	55727.2	66186.4	87333.3	91775.6	75628.7	75165.9	68668.9	86523.9	97384.1	68579.7	62597.9	72909.7	67133.2	78913.4	72992.4	70667.3	45780.9	49830	85822.4	77038.8	29714.6	68701.8	53844.4	68541.7	20748.1	21089.1	20226.6	35218.4	39387.2	28790.6	24043.3	18552.5	23582.3	27016.2	25195.7	0	37085.2	54739.9	29565.4	32070.3	20074.7	24797.1	26142.4	20134.3	29894.1	21484.5	25917.7
2fd0946eb6413cb9327855d89c8ef86ef82d3c2b	787.547	208.426	61501.9	60772.9	76679.2	69957.6	76338.1	63029.2	53801.2	49828.8	46780.7	77977.5	69725	59844.8	67112.8	58286.8	67706.8	49609.6	79189.8	80230.3	92433.8	97379.6	74454.6	91938.2	47673.8	50750.5	4406.85	7985.36	3158.38	12879	6206.23	5617.76	1525.28	0	3162.52	2461.18	9007.29	0	3793.26	5193	0	0	7102.01	5686.01	12461.9	9700.96	7944.6	3021.48	3701.24
45f2a4b80ce5234eaa28a06c55fe3ae08a31d829	784.667	209.288	42342.7	56707.2	85383	73337.6	58314	50709.6	80716.3	85530.6	96971.4	84310	81755.7	57621.4	52482.7	54414.6	63670.3	54140.1	51490.4	70522.5	89578.7	94511.6	44807	52597.1	17680.9	62533.6	10981.5	7524.64	8147.48	12635	15186.7	12961.2	4737.85	3249.51	5748.07	6602.57	9242.03	0	14017.5	16784	2863.37	4872.03	9223.15	11794.6	12103.2	10104.2	14900.6	8866.41	10738.4
6bcbb91348018bf4bc7af9d15e9bb0e5c86d11e2	528.499	212.472	59596.4	67109.8	81543	69753.6	59991.2	49384.6	56707.4	74491.7	71924.5	55056.7	47899.5	59958.6	62327.3	67150.2	56923.1	42226.5	43972.7	60727.5	96070.4	73518.2	25500.4	42675.7	21851.1	48495.8	14188.8	12089.1	15133.1	23602	25306.7	17981	8706.84	8864.72	11397.8	13152.2	14625.8	0	23075.4	31782	6626.06	10849.8	13804	19458	20251.3	16192.7	25953.1	14204.8	15280.6
d4c6af62dc41eea506d8f1d1fc6b750f76901640	511.473	212.328	50234.9	55982.6	77286.7	65785.6	52182.9	60769.4	68773.6	86530.7	77317.2	64808.6	50236.1	62980.3	51226.8	62467.9	56370	45870.4	33656.8	45538.9	95849.6	70098.5	27752.9	51085.1	28416.7	52842.3	11917.7	11502.7	11046.7	19091.6	27404.9	17429.6	10654	6107.89	9842.04	14727.6	13022.1	0	20345.4	29599.5	7478.53	10847.4	12929.9	16295.5	15192.9	16409.7	19943.2	13706.6	14873.1
de99bc1cf2d4d3ae8577838efb97fdd84c8e95a2	591.535	209.895	59341	53802.1	55767.3	38574.4	59325.5	56733.3	41503.9	49735.4	57072.8	49596.6	71376.9	55373.9	42111.2	47222.3	47885.2	14942.9	75406	73331.9	91149.1	69349.4	49624.2	69888.3	49614.4	49294.6	2329.49	3924.31	1900.86	6378.63	3380.11	3446.7	0	0	1898.62	2101.87	2891.73	0	2682.72	3635.16	0	0	2613.04	2837.91	4789.99	4049.94	3438.13	1280.97	1749.02
c47722098b3ed51fc6bf068a62af6b8112c6c065	726.66	211.802	37222.8	51463.9	76092	56973.2	55300	48810.5	53602.1	57407.8	62080.7	68921.3	56300.1	59484	43225.7	51342.5	57996.1	68597.4	43111.2	54303.3	89508.4	85416.8	39555.3	58692	5632.7	43056.6	3365.8	4051.38	3014.06	5199.81	8938.02	7070.3	0	0	0	1914.32	5413.88	0	5459.21	8342.95	0	1499.96	6391.01	6446.04	8979.21	5926.15	7810.48	5482.8	4365.16
1fb78476c22fab777e89fd9685f6079b278941b8	569.478	210.169	49530.6	51750.1	87878.5	85559.2	55928.3	54956.4	59618.6	84427	83797.5	63489.1	55301.6	64037.9	54924.2	57645.7	61012	65155.9	30140.1	39034.9	68046.8	66999	31933	48712.4	47002.5	72117	17317.4	14753.2	16988.2	27344.4	28763	24709.6	14885.4	13564.9	17292.8	18266.4	15358.7	0	25491.2	38710	19075.9	19832.5	14299.9	17716.7	17452.1	17027.6	23322.6	16371.7	18660.5
7a906d3d4615606f33883251489c387270af5712	566.561	209.246	53748.1	69677.4	47873.7	48778.3	68004	58122.9	55349.5	52831.3	59333.9	57893	74310.8	60776	46109	51722.1	54074	16151.8	75074	71409.2	68022.9	87831.2	53875.5	67759	58713.4	52962.6	0	0	0	2499.61	0	0	0	0	0	0	1708.29	0	0	0	0	0	0	1341.11	2100.44	2214.31	1911.56	0	0
b7e721f0b5e240549c36e1bf2aae4cba26aaca71	671.602	210.402	50074.4	52403.7	87489	63492.2	51461.6	55108.7	54916.9	65599.4	75692.8	58435	47646.1	66917	48935.9	61507	51557	38435.3	34723.8	48712.6	83283.1	69462.5	27614.5	56425.8	16747.7	50744.7	9856.17	7696.45	6941.9	11788.7	15882.8	12821.8	4734.99	3248.27	6257.87	5266.6	9343.2	0	13222.1	17940	3460.93	5164.19	9138.52	10666.8	11724.4	9758.04	15400.3	8290.67	9535.96
323b7cc269dfb8e22c3e8c7a153e100b89cae1ef	812.698	209.953	34069.2	53514	84008.7	54515.7	55459.3	34785	58760	62749.8	70152.1	55708.8	53732	44332	39544.8	40773.1	43336.3	51227.4	43264.9	56237.8	78500.6	73952.6	41198.8	55712.8	15903.4	42720.9	4968.52	3403.37	4395.36	8461.92	10025.2	8149.72	2465.83	1437	2783.04	3495.92	5160.59	0	6027.26	12474.9	0	2123.36	6047.41	8647.92	7108.45	7619.76	11898.7	5568.1	6020.86
0872d2695ba073c688fa145adcb9987eafaaa29b	681.471	209.896	53280.2	53530.3	59025.4	60603.9	75381.8	53667.6	59673.1	58166.4	69231.3	63701.6	61779.1	81572.3	50327.1	47001.9	65023	17691.8	77190.9	77788.6	75073.8	69182.3	36754	66703.5	69701.7	75103.5	0	2779.38	0	4769.81	2244.61	2572.27	0	0	3725.88	2050.04	2453.9	0	2692.99	3323.69	0	0	2261.32	2118.52	2960.73	2872.81	2330.9	0	1342
9da150373e5b952f94fa09a278cf35e363bd84b1	597.509	209.733	43379	59848.4	70791.3	64049.6	62681.3	52087.5	66410.3	75936	81390.3	62684.7	46756	58062.1	46665.3	58083.8	56927.6	43749	31386	49048.1	80502.2	63856.3	30362.2	44026.4	28077.4	54440.6	10686.8	13071.9	12397.9	17882	22632.2	17391.8	11841.7	8491.47	11211.8	11639.8	14060.4	0	19769.6	28932.4	9634.41	12735	10143.7	15330.9	14601.2	13012.3	19094.8	13022.1	12706.1
5b1b254ad7e5fc61d0c1f595cb98031b12d28eb4	714.519	209.387	43360.4	48248.3	44329.1	45449.1	51103.6	54659.1	46065.5	68003.1	54522	58176.1	65046.5	58395.4	42946.2	36935.6	52251.4	12166.5	52805.4	62923.9	76801.3	69617.2	42003.3	48187.8	63505.1	45220.1	3243.53	7183.73	2964.67	9059.45	5813.65	5195.66	1862.5	1741.77	5381.47	4738.54	4748.56	0	4029.99	7300.12	0	2322.9	4409.76	3482.95	7144.16	5596.84	4755.43	2130.23	3244.92
88d6aec01c3db32d1d9e9fd9f1f4aa42c7207ab6	594.594	210.344	53855.6	49151	41772.4	35207.9	48161.3	43276.8	40741.2	43966.7	34971.3	40616.9	60891.5	46283.5	39259.4	32754	43129.1	14050.2	75273.1	58222.9	71456.3	73913	39858.4	62921.3	36328.5	45300.2	0	0	0	0	0	0	0	0	0	0	0	0	0	0	0	0	0	0	1781.61	0	0	0	0
36498d6209f6fe4973305ad9fca695d7dfb7781a	757.57	208.452	54042.5	57948.4	47324.4	48993.5	64373	47608.3	49430.7	46753.4	52670	61164.6	74604.5	56202.4	42760.7	42013.7	52693.7	11944.5	66510.3	69342	65694.4	65224	53413.5	58459.3	57018	45576.7	0	1763.78	0	2077.54	0	0	0	0	0	0	0	0	0	0	0	0	0	0	2290.19	0	1205.98	0	0
07b2f84a2cf388509dd38aeb180d2659fd6f71db	424.423	212.79	36463.5	49441.2	72370.9	72403.8	48807.4	47439	61255.6	70781.8	71870.9	63236.6	45149.8	64097.1	44195.4	73595.2	49227.7	43881.2	32421.1	37550.7	65075.6	54679.8	5718.28	39380.7	31202.1	46666.2	16426.3	14757.9	14618.1	21376.3	28181.8	22227.5	14278.8	12229.1	16909.2	15123.1	16304.1	0	27257.5	38580.3	15723	17836.4	14035.2	19875.8	18243.1	16411.5	25350.9	15549.1	18224.2
d2ef6cc20239ee23e968ddc5966d41c36a4a8056	525.479	209.621	43479.1	55531.9	58331.1	51637.3	53550.8	52848.1	55405.2	54509	56054.6	55691.2	61386.7	70062.2	47998.6	45244.8	59200.5	15592.7	61776.6	59261.8	67123.2	67608.3	36876.9	48654.4	70647.8	56913.1	3569	7081.62	4035.49	8196.66	5798.91	4607.2	2262.59	2617.16	6059.02	3776.15	5772.77	0	5600.67	7717.36	0	2082.61	4370.81	3923.35	8627.45	5309.39	5669.21	2375.92	3762.83
565948648a8889cb25d264075a030c3884c81629	797.61	209.819	36683	42186.1	38388.9	41060.8	43448.4	36804	37959.7	34799.4	27457.2	30950.3	60226.8	39879.4	24606.2	25653	34780.6	14636.2	62135.7	70423.5	59549.2	62603.8	28998.4	50845.3	37146.9	37163.6	0	0	0	0	0	0	0	0	0	0	1019.14	0	0	0	0	0	0	0	0	0	0	0	0
b09420b138c0d966ffa78f4f1814a74defcaf16b	563.504	209.361	49034.9	47106.3	46001.2	46222	48183.1	46852.4	52364.4	50969.2	51155.1	49883.8	56513.9	48028.7	41409.1	37585.9	48319.5	12260.3	56626.1	67778.5	70126.7	65666.4	42383.6	52661.5	52871.9	46444.2	3994.53	4832.51	2636.29	8417.44	4933.03	3121.11	2427.2	1188.18	4276.94	2815.51	6350	0	4144.77	6024.21	0	2525.4	3710.8	3083.94	6521.51	4788.23	4382.75	1951.89	3171.94
96951ba94c28a1d49e3c5efcff9c320b579c73cf	608.57	210.331	37514.7	41555.7	41189.5	33099.6	45113.8	41479.7	41625.4	38527.4	26534.1	39073.5	62845.7	34519.6	24270.4	29281.1	35923.5	13657.3	70074.3	67254.1	66063.7	64531.3	42317.8	52261.3	32485	34178.7	0	0	0	1997.53	0	0	0	0	0	0	0	0	0	0	0	0	0	0	1192.52	0	0	0	0
04f6c640774134388a20d45df2907efe908cce5a	757.639	209.246	26414.3	31100.9	69603.7	45196.3	35998.8	40628.7	42133.5	56102.6	62651.2	40452.3	38318.9	44690.5	35689	40916.1	37395.3	28654.2	28783.9	26191.1	64177.3	59153.8	21701.8	38152.7	19450.5	39680	6737.12	5750.93	5170.44	11346.6	9917.57	10087.4	4728.43	3813.2	5773.09	5219.72	6836.36	0	10177.7	13573.8	2807.48	5224.58	5683.56	8642.15	8446.95	5850.38	9277.64	6198.49	6890.39
5ce25d8130601916b7c3a40a5c05b44caa931a1c	729.607	209.105	34324.7	38257.5	61680.7	50711.2	46558.9	35138.4	51215.5	68755	62155.3	47161.2	44175.4	44994.3	37590.7	40415.9	37590.6	28257.8	30390.1	30871.5	52235.8	42329.5	28865.8	35456.6	20398.3	54102.4	8909.59	7216.43	8235.81	11248.5	15434.3	10280.3	7146.81	5126.79	8279.83	9670.19	7402.34	0	12700.2	15875.9	6104.08	6701.41	5813.31	10161.7	7736.9	6722.95	11862.2	7435.24	7514.92
e59976126d8f4cbe123ab6a2aaf5f21cca5c8e01	699.501	209.736	52095.7	56576.1	53094.4	53095.8	53584.2	47808.1	44254.7	46511.1	62916.2	66863.5	58329.1	63291.3	44775.8	48196.5	60312.4	15047.7	57446.5	60647.7	61921.9	58722.7	34709.1	60264.8	68414.4	49140	1735.02	3120.7	1147.54	4425.55	2461.4	2027.48	1104.84	1322.07	2502.37	2020.85	2185.88	0	2412.34	3582.82	0	0	1826.66	1894.42	3210.7	2943.5	2768.81	1189.16	1294.21
7b57670a2a8a9a8083387744c6728489b4776c6e	743.553	209.307	52205.4	57356.1	51254.3	48281.2	56923.1	46450.7	36573.6	47350.8	49891.4	49319.6	60146.5	51865.2	37686.3	39999.4	54075.8	9404.1	56735.3	64514.2	63878.8	67795.9	41138.2	51796.3	48126.9	41506.2	0	2380.38	0	2074.77	1665.48	1397.22	0	0	1565.91	0	0	0	0	0	0	0	1429.06	1437.02	1964.98	1872.92	1402.71	0	0
95a2ad5c36a2a567aca8856b96b09a729af6948f	625.541	210.447	32412.5	38538.7	65586	62403	47114.3	43491.2	50798.2	67314.5	57150.8	58950.6	39037.6	48861.3	46849.4	53201.1	42563.3	39962.6	28526.3	34298.1	56684.1	54073	19190.2	37078.2	17281.8	48277.6	8772.21	7898.86	8061.96	12566.9	15512.2	12206.8	7363.3	3811.21	6602.96	7308.06	8004.39	0	14810.3	20340	5836.97	9113.08	7890.62	9922.04	10108.2	8761.74	14967	10109.4	10878.7
286319d1b5df9f69dc6a1dadf74a2af53ca24468	481.426	211.121	29896.2	40606	43266.6	48829.7	34630.9	37933.6	39620.9	63175.5	57261.1	48790.1	36401.8	43707.4	40988.1	40980.9	10965.6	39160.5	29926.1	26145.1	48935.3	40923.1	22042.8	29416.6	41949.4	45486.7	11532.8	9750.17	10177	17756.4	15890.8	15081.7	11068	10476	10783.4	11910.6	11183	0	19108.5	23571.6	15603.4	14523.2	9822	9724.66	10907.5	10972.6	13484.2	9992.11	11957.4
233ee3e3169c0b39efdf07af7bbb6827c0f8ffb8	495.441	210.174	34195.8	47033.9	42824.1	38871.5	45903.2	35846.7	42345.4	49526.1	51944	48000.6	44138.5	61110.9	34609.9	43249.2	39434.4	14714.5	52158.9	58714.7	48232.5	47800.4	39721	32525.5	55637.3	49788.1	3949.56	8025.26	4151.42	11014.6	6807.72	7376.86	4385.61	3630.94	7303.08	5731.19	6811.14	0	8651.75	11160.6	3617.96	4226.08	6807.76	4675.33	7488.38	8014.78	6682.02	3250.08	5072.76
a688cb000813dde7a7f0f857093cd75bef741130	568.528	209.262	42619.9	39299.5	38938.7	34949.1	40733.2	38127.2	38418.5	42257.3	39243.7	45693.5	58894.1	39268.9	32403	32993.5	38471.8	11613	48159.3	57345.9	61103.3	59796.4	37601.8	46448.4	41484.9	42233.8	0	0	0	0	0	0	0	0	0	0	0	0	0	0	0	0	0	0	0	0	0	0	0
8ab0c68f3b6d57d0e16244affdf8c2a1802a68ac	556.53	212.617	28811.2	35428.9	56451.3	45581.7	34542.9	30329.2	34323.1	47778.3	45978.8	36075.2	32684.9	41269.1	37852.3	36705.7	38952.9	28050.9	30258	35703.8	60613.9	57291.7	21895.9	39379.4	20953.3	31286.6	7359.78	5818.31	7557.51	11671	13615.9	9678.33	5543.82	3587.41	4972.75	7207.81	7069.91	0	13042.8	14662.9	2179.29	5283.95	7448.41	10659.6	9428.68	8495.27	12863.4	7722.34	7745.33
7572661795fd95a77db0e5db338ee9000bf19938	653.572	210.338	27085.9	39624.2	53067.4	32470.9	39987.8	30930.2	38971.1	58865.9	53805.1	47997.9	36963.1	37379.8	36239.3	36827.5	35933.1	28579.7	21654.7	33924.3	43707.2	40504.3	24429.5	31276.5	12228.9	30374.4	4661.69	4268	4168.44	7936.61	11426.7	7701.91	3096.54	1573.22	4701.16	3882.36	5590.49	0	7147.69	12335.6	1670.47	2991.41	5514.52	6563.66	8177.59	5776.57	11651.7	6519.54	5784.82
51900fd2cda6ceb877a3f2ecab9a062cf061a9a9	760.519	207.23	38951	39509.4	48267.5	44385.2	47840.2	50019.2	43947.2	44337.5	39450	57831.9	38264.3	48319.9	44556	51841.3	53055.2	35737.7	45208.5	46277.6	50180.7	46821.5	44000.1	53446.7	40642.8	35351.7	7095.94	11477.8	4692.37	16828.4	7934.3	8827.95	3366.05	2256.23	6353.3	4589.52	11027.2	0	6178.02	7663.09	2348.17	3278.11	7718.09	6652.54	14534.4	9315.19	9044.57	3582.3	5769.65
1b1bae00a43c4a9d53c8023c2d0ab3377d72e6b0	773.531	207.596	39524.4	38079.9	56297.1	46207.8	47445.8	46873.1	47528.5	35962.9	37275.2	48381.5	40608	38916.4	42728.7	44070.1	28892.8	31031.9	47184.9	54006	57687.2	52284.3	44079.4	56880.5	33164	35969.9	5133.81	9197.49	4557.77	14237.2	7205.8	5936.62	2385.96	0	4155.64	3360.5	8042.35	0	4365.21	7127.34	0	0	7842.24	6319.13	13672	9916.22	9132.22	2859.98	4342.27
700aa3465b1e844c7b41f05f75d20c1cab2e3deb	711.509	209.24	51121.1	42910.3	43142.7	41207.8	45093.4	50601.6	40839.5	34939.5	40900.5	43463	49495.4	51602.5	34320.6	35696.5	44848.1	10816.7	46410.7	56481	57246.9	52840.6	26350.9	43590.1	49572.2	43136	1048.05	0	0	2048.69	0	0	0	0	1335.35	0	1252.23	0	0	0	0	0	0	0	1751.62	1233.22	0	0	0
fb4946ab70a97bdaa877ffe955a21ad056ccf679	452.455	212.14	31835.1	33943.7	46708.6	53297.9	30335.4	33941.1	31549.2	49391.8	53471	38294.3	28740.4	35945	30190.4	39136.4	31984.2	32026.9	25210.2	28713.9	44605.4	36787.3	14503.3	24033.5	11846.7	31896.2	9144.67	8126.4	9672.14	12011	15420.5	11570.8	6589.31	4845.34	7654.59	7848.47	9854.79	0	14696.7	22695.9	5134.46	7159.33	7971.88	9726.87	12596.7	10785.6	13982.8	8821.87	9233.55
5ce31ced3b26cb73c639368aacefcd5af0600db5	554.514	210.032	39911.8	38922.5	46506.1	37084.9	42192.9	38433.1	35885.7	36036.7	43671.3	46680	45618.9	45213.5	29286	34340.2	38143.7	11018.8	44462.7	40655	43920	49732.2	25820.9	42584.8	40128	44085	1420.75	3407.58	1949.88	2716.45	2814.6	1914.79	0	0	1999.91	0	1936.98	0	1614.92	2100.47	0	0	1804.65	2016.86	2330.99	2007.75	2858.28	1025.8	1615.99
b91cbce1ae2c1b7e049ed2717fcb7f122ad15b74	746.503	207.334	39024.8	38552	46552.7	43360.7	39450.9	39018.8	43637.9	34111.6	44738.6	41338.4	34372.2	47951.9	41154	47159.7	28246.6	30855.7	33810.3	34918.5	42778.7	39427.8	33088.2	42958.4	44830.9	39524.1	8948.92	12139.3	6751.11	20294.1	11011.2	10101.4	4456.27	3675.59	11421.1	5550.48	10173.4	0	9199.42	12169.7	2478.31	3554.42	10379.6	9777.33	16380.2	12063.2	11754.1	4485.59	7185.11
cb2949474ecaf63087f8ac6b1ae5705079cd917b	480.486	212.453	24686.5	28712.4	46913.4	37631.8	25829.6	28835.5	28829.9	36242.3	41064.7	30884.1	29111.1	28564.1	29281.8	27591.2	30008.5	28833	21025	28997.3	45452.1	31875.8	15452.4	30363.2	9487.27	25983.8	5633.85	3955.06	5195.53	7586.33	12794.7	5561.99	3417.17	1879.07	3814.81	4527.33	5839.64	0	8566	13167.2	2807.08	4293	5166.23	7127.79	6925.34	6006.43	9063.17	6076.41	5056.88
331957c0677016f6031f666aa60afe7f10ea0cf3	405.409	212.125	24864.4	35197.9	39338	37257.3	31421.8	31477	33552.8	44512.4	43407.5	44545.9	22884.5	34307.9	26676.9	39338.3	41451	28989	22329.5	20146.1	42070.9	35080.6	17003.1	21406.5	17475.5	38063.1	10081	8073.23	9716.99	13427	17714.1	13104.5	8492.67	6958.07	8684.56	11227	10328.9	0	16587.9	22037.6	9871.35	13331.1	9633.52	10789.8	12277.9	9875.32	13824.2	10493.8	11039.4
53162dd674d89cc5edd434db99bea650ff56a443	731.484	208.969	31614.7	38392.5	38483.7	36004.9	38298.4	31486.5	37063.5	32385.2	40774	44130.1	38461.3	39470.8	43616.6	42438	34889.3	32229.5	32071.1	31477.6	34317	34276.4	34135.1	30270	42329.4	35042.1	8720.31	15698.8	7100.35	20651.5	11730.5	11349.9	5829	4057.05	13550.8	9951.64	11254.4	0	11820.5	14244.5	2656.55	4631.34	12051.4	10934.3	15984.2	11797.5	11475.5	5068.03	8011.99
725aeaecf5d7399a8bd6080e91f887b2eb5a32c5	501.471	212.141	20874.5	29692.6	33548.9	34362.5	24826.8	24246.8	27539.1	32860.9	36456.7	25188.7	28526.2	27278.3	25361.6	30659.1	26931.9	18646.9	22758.7	19495.4	43732.5	34956.7	13979.6	17030.9	15624.6	20072.9	9418.71	6686.67	7037.93	10915.3	11592.8	10157.9	5618.13	5823.71	7356.43	7875.61	7455.3	0	12485.4	16984.5	5868.94	7010.72	7679.81	9374.7	8900.62	8457.63	12168	6576.67	9977.46
69dd2c16235e4dcbc274443aaf04cd2e013bec9c	453.261	219.342	18160.7	32353.1	20202.8	26033.5	20615.8	20123.9	19990	28877.1	16933.6	21438.4	34171.1	29443.9	20000	16034.9	25795.3	9183.46	42547.4	42961.5	31213.4	34785.5	26189.1	20973.5	28635.7	35971.5	2396.31	2914.49	2291.94	4344.29	2330.34	3062.07	2187.3	4008.09	3907.34	2814.44	2613.31	0	5912.79	5390.31	6226.47	4903.85	2602.49	1777.63	3213.05	2486.99	3410.22	1911.23	2113.24
3b498c1122207034aa6ca9d1d9797c8f6eb6d979	433.441	212.557	18004.2	22281.7	37190.7	41272.1	24544.1	27445.6	20333.8	33709.5	35539.9	24401	23643.1	27204.9	25910.7	33115.9	20097.9	22892.2	17315.6	17225.8	29563.7	27007.7	14513.1	21019.9	11487.1	25497.6	7285.55	5233.82	5176.56	10340.8	10580.9	7504.29	4130.29	3572.63	5811.66	7041.23	5903.38	0	10431.1	13697	4179.93	5001.12	6029.72	6377.5	6909.41	5758.36	9873.93	6106.26	7412.66
1868ea1383f83fe4da53963a0541368e86b2fa9c	484.445	212.652	19899.5	18142.1	33589.3	35687.7	21343.6	22408.1	23239.3	31990	37029.3	23049.6	20656	30511.9	21141	27451.1	25408.9	22948.5	17975.1	16880.8	28677.6	29953.1	15188.3	23260.1	15436.6	22587.6	5879.58	5364.56	5642.75	9331.79	13066.8	9385.01	6344.04	3936.46	6190.38	7373.52	6830.71	0	11345.3	12175.7	4975.68	6499.08	6679.56	7599.41	7218.4	6359.96	9914.61	6200.05	7386.34
08ba697a01214b949ff05ebf678823202fc5d256	449.436	210.148	12470.3	16937.6	25069.1	22745.6	17442.1	19262.9	16721.7	21642.5	23491.9	16215.2	17020.1	19315.2	13813.2	20552.7	20032.7	14974.2	13404.5	12936.9	22128.4	23028.9	10409.6	10723	15232.1	25900.7	6088.88	5024	4390.3	9001.19	9015.38	8291.47	4927.75	4016.83	6013.94	5205.06	4996.7	0	8992.04	10649.9	6296.01	5861.86	5131.17	5955.03	5580.72	4246.55	8477.57	5638.85	6401.14
7b23b05e8b3af05e9017a7b88cd4a0750ca96517	235.119	490.559	2.60093e+06	1.47268e+06	2261493	2.50272e+06	1.32167e+06	1.72379e+06	2.121e+06	1.49779e+06	1.26733e+06	1.06949e+06	1.5346e+06	1.41331e+06	1.26519e+06	1322446	1.24643e+06	1.45568e+06	1.37708e+06	1.45191e+06	1.48425e+06	1.56115e+06	1.18025e+06	1401351	3.01771e+06	1.8497e+06	2.03819e+06	2598207	2.06202e+06	3.19035e+06	2321759	2439478	3042928	2.08226e+06	3.25937e+06	1.84776e+06	2.23509e+06	10345	2.74114e+06	3.43917e+06	5512653	4547384	2.14703e+06	2.01367e+06	2375943	2.0595e+06	2806665	2133115	2734812
a5650b374fdf41d1f01825db440e24820fde1d23	236.122	490.755	306554	177710	270178	284930	147999	204004	251012	181886	142967	123950	175329	171634	150509	153021	144165	173713	164190	171178	171822	187220	132368	163262	357783	216707	240818	312403	239029	364453	267468	288343	356877	247561	388159	220336	278827	1294.73	312275	409110	638028	532373	249328	230501	278527	246539	337948	245772	331334
458c5b3bd92066dd0a4490ab9b0471fbde63f609	195.077	487.076	206438	113084	176851	211471	85636.5	120393	189515	115185	84354.8	78997.8	108568	117243	85752.1	102663	93377.9	119444	122699	121895	104366	107268	78865.2	101122	278099	152887	164544	233970	168619	291590	184976	213880	294372	171575	254828	140003	194172	681.66	227048	257207	534662	435127	175428	162023	207089	186270	235620	180634	240118
83d4aefb8474cc9aaa6d0ba08069a59b6e866358	234.085	497.591	248332	139287	204975	216012	128861	159825	290381	219839	89709	106938	152338	152689	131769	144590	131478	155870	163823	159607	130034	229872	125910	141754	256154	173274	198539	280046	219429	328117	243102	253371	315514	252269	315192	198151	255659	2833.59	294534	356938	430454	398597	273485	216411	281327	247795	291655	230087	300612
101b590a4685eb1e6cdb08912eaa6f084b4c08be	257.101	490.329	126590	69578.1	106108	111014	52794.4	64633.5	86182.6	85964.2	60138	54662.9	62926.4	79071.2	62524.4	55722.1	59355.8	68601.8	60109.6	65248.2	66165	69456.8	41539.9	44826.5	127944	89703.7	69651.6	92554.4	67690.4	122652	79026	85750.6	110838	74019.1	114352	58449.1	76117.5	0	102240	119660	177271	159080	73517.3	71598.5	87754.3	82796	98241.5	71301.6	97389.6
d42c76e743bbd6a9c9be782a6ff5b603b651e783	308.172	489.273	20473.3	8771.6	22238.3	22978.3	5304.91	8555.3	16074.7	9605.32	5150.99	2958.15	8445.3	4730.51	5964.96	6331.02	5483.91	6803.97	8846.73	7661.38	8648.06	10668.9	4090.64	6299.22	30325.8	13471.6	21414.8	35964.2	24072.8	44400.4	28226.7	30635.9	40758	26625.3	42971.8	21090.4	26924.2	0	33774.4	42152.2	85293.8	67091.6	27852.2	20875.2	26558.6	28092.7	34246.8	27371.1	34310.5
a1e74d82fe92e87bb6609cc4e7fb07f3dcebab36	328.139	498.986	35799.3	24451.2	28634.3	40934.4	31326	42042.3	49460.4	34442.1	22374.9	23369.6	27370.8	29388.4	24828.9	29433.5	27328.6	35128.7	23311.3	28430.2	23226.6	24504.7	23976.1	27837.6	58792.6	38790.5	22705.9	36275.9	21389.3	52839.2	37165.2	33736.1	40542.7	29565.5	48697	27439.3	32380.4	0	37203	66655.8	84435.1	53306.3	29597.5	21606.3	39864.4	32275.3	34645.4	17710.6	32936.8
85d07ac4ecdf8400323f6900709a4fa49dc107f5	236.116	484.813	29892.4	18538.8	26349	33199.4	16080.3	24328.9	29055.9	54599.1	13189.2	11331.8	18527	18405.4	15623.2	15996.4	16030.3	18003.3	15771	17895.2	16573.6	20677.8	15343.5	17612.4	35641.8	20742.1	25082.3	34866.5	26714.8	41610.1	28826.1	28884	35612.7	28904.3	58334.9	22394.8	27010	0	33881	41658.1	80870.7	62250.1	27835.7	25438	29318.8	28439.6	39974.2	27975.5	38691.2
31f97e082688bcd0d1337ab335422808fb8fd643	186.076	497.03	33479.1	25692.1	28934.3	34096.4	19631.5	25884.6	34107.9	25706	21521.2	19776.7	25627.3	23568.7	19238.7	26650.5	21929.5	24364.5	22051.8	30158.3	24480	21025.2	18890.7	22637.1	47365.9	30412.3	23258.8	32788.1	24142.1	38158.3	29901.7	25825.3	34999.7	24511.5	38064.6	21214.2	23064.4	0	31948.7	40045.2	70883.2	55069.1	26190.6	20957.8	26819.6	23185.4	29855.2	21318.6	31744.1
4dd96f20b148e1a4140346380fd12496a9ad1780	196.08	486.79	17729.8	9470.2	14432.6	17594.3	9327.43	10219.2	15273.3	9131.04	7291.08	6674.13	9307.83	8520.54	7535.52	7467.26	8301.58	10747.7	8761.78	12130.9	8796.61	10396.5	9021.4	7057.37	23932.7	13732.4	13699.8	22050.2	14654	24469.1	17967.6	18734	24780.3	13740.6	22409.5	13687.5	16044.4	0	19239.7	20790.1	45467.7	36594.3	15616.4	12589.6	15649.1	15520.3	20031.3	15889.7	19014.3
1470ae4aa6c4e84c121c5c028d8e7450497f5390	204.087	497.151	14402.1	8462.89	12791.1	12924.1	7379.69	9269.46	13527.8	8910.73	7721.98	6651.77	9012.07	6856.29	7684.69	8355.68	7536.33	7341.47	7323.36	9642.22	9841.09	8456.82	8879.8	8507.76	18588.7	10067	8695.7	12670.2	10478.4	14378.8	10969.9	10740.2	15210.9	9411.94	14972.1	9057.36	10841.1	0	12526.9	14852.7	27101.5	18809.1	10238.1	8427.99	11746.4	7791.02	11418.6	8561.88	13279.5
d64cbf9041f92fe65de6c052aed9e772661b0387	273.075	490.572	18881.3	11046.3	16629.1	16148.9	11271.5	8354.73	14095.6	11482.1	11608.4	9701.71	8569.09	11916.8	10400.7	9390.88	8960.06	7569.14	11173.3	13704.1	10088.5	9585.77	7694.53	7677.99	20568.7	13742	13248.5	17192.2	14786.5	19755	15691.7	16186.3	20108.2	13497.6	20341.6	13472.2	14637.7	0	17304.3	21362.1	23247.3	21605.2	15176.9	13859.6	16069.9	13082	16701.5	14622.3	17017.7
d6d0ea1dfbc5c24a124e92ba5d6dab31b108be39	365.193	480.153	5180.04	4898.37	4822.24	6309.34	1538.35	3725.03	7353.64	3243.65	0	0	3196.53	1274.38	1348.21	1656.09	0	2957.39	1705.64	2525.19	2007.25	2853.36	0	1659.84	9584.32	8620.18	7178.78	10811.4	6826.69	10442	7909.23	9333.4	12107.8	6819.88	11987.1	6297.99	6903.42	0	9971.21	15095.2	18078.4	16936.6	7310.47	8643.92	8510.4	7499.95	9353.89	8007.65	10944
fdfb99458d671f445a0fccf5f8521c1d26b82e46	258.104	490.438	11520.5	6530.65	9938.77	14368.6	6592.6	7408.15	10500.1	9716.41	5886.89	6737.72	6583.58	8416.41	6384.31	6158.7	6128.83	6469.81	6239.45	6374.02	6083.22	7205.16	4833.49	5297.1	13445.3	9092.08	6424.24	8229.77	6922.12	11236.3	8659.29	9532.42	11095.7	7045.06	11600.4	5657.23	8226.74	0	9969.15	12502.5	17998.4	15312.4	8913.55	6191.71	9212.06	7418.43	9947.4	6670.46	8832.04
8c0775dcb1819e8ef3316e559d4915b4fb1696f3	256.067	487.026	7875.35	4267.42	6805.47	7759.93	3327.3	3982.58	5544.82	5172.33	4463.42	2947.61	3731.63	4338.09	4880.94	3515.21	3705.18	4061.84	4803.26	3433.91	4397.84	3722.5	2540.35	3064.49	8559.9	5037.18	5570.12	8602.61	7472.66	8888.02	7351.29	7642	9224.04	6536.24	8445.66	5331.52	6460.31	0	7175.96	10156.7	14557.6	13343.8	7181.54	6903.73	6630.59	6935.99	8461.1	6109.39	8165.11
5ebc50e62ba1f493057f7f1288ff19dcfe63cfc2	309.175	490.975	2859.92	1583.5	2657.01	3891.17	0	1647.47	2771.12	1372.45	0	0	1090.26	0	0	0	0	1798.02	0	1752.71	0	1353.51	0	0	4804.9	2198.57	3635.77	4862.88	3300.4	8967.87	3799.19	4122.59	6066.17	3462.15	6521.38	3728.18	4884.56	0	4752.01	5766.76	12431.3	9693.73	4126.28	3376.37	4158.42	3901.37	5402.5	3004.57	6854.41
4e12f0f0f9bb5497bbec842faf8af242707aff62	330.154	493.749	4918.9	1916.58	4336.99	4551.29	1620.51	2439.66	4114.07	2425.32	0	1294.65	2430.61	1559.04	1550.15	1247.11	1664.9	1896.13	1829.73	2095.7	2106.45	1932.05	0	1665.9	5685.44	2673.92	4089.23	5477.22	4765.85	6368.61	4769.05	5057.36	6572.5	3791.68	7158.03	4389.06	4603.21	0	4821.53	7238.08	10829.8	8924.36	4425.23	4341.33	6017	4979.58	5957.32	3806.42	6500.47
4cc25d8e426915606d6f1ce30b0b9574d8d5df08	130.065	560.404	3.98345e+06	2621813	3.27166e+06	4445332	3375496	4524881	5362093	2929888	1171067	2.64044e+06	2.46708e+06	3.0524e+06	2.42431e+06	2.72265e+06	2554691	3.81748e+06	2.74732e+06	3.18958e+06	2710408	1.31157e+06	2.76264e+06	1.30092e+06	5234051	3393342	1.43978e+06	2.35593e+06	1.54627e+06	2.78185e+06	2.06833e+06	1.76166e+06	2753130	1.76686e+06	2.48195e+06	1.44468e+06	1717496	43809.8	2560224	3.11471e+06	5041256	3974510	1.8631e+06	1.60477e+06	1.9341e+06	1.70983e+06	2.01798e+06	1.6978e+06	2.22417e+06
af381067bc7091991cf77d71abd858e29515d6f5	84.1604	560.326	560531	355764	428484	610037	458466	598412	727100	410630	148795	360249	347972	419418	353613	408181	373185	515044	395228	452377	371795	171081	135014	452125	679009	476360	213643	345657	230669	380544	304517	269138	392414	266394	336452	200375	240981	18031.1	357322	431830	709997	536199	273710	230599	285068	237411	292460	247492	318996
6b2f4077f7f36f12c66edaee3fd2d210eaf05e3e	131.068	559.25	209661	132396	174490	228966	177997	243577	275949	148350	112140	135587	121450	150142	124532	143420	130017	175309	140898	169162	149414	148694	148021	168832	261573	180900	74234.6	125315	85496.7	142524	106382	95969.2	153808	99500.8	134245	77148.8	95825.2	2310.02	143794	163492	278543	216536	104151	81463.6	105299	92244.9	108369	85572.9	118444
a6f66e5a29d2eb519cfb873e2534c8d95021635a	294.155	553.798	138085	90470.9	103101	149311	107904	141278	144986	108847	73934.2	77259.7	92883.6	117306	92771.8	84368.2	102109	134860	84327.1	106998	100671	88276.4	75585.4	90134.3	187138	171198	62604.7	99752.3	59112.9	130255	85797.7	82576.7	104969	70080.2	105833	61974	78454.2	721.947	100474	140242	204336	144627	74315.7	60336.5	89706	67921	88734.2	48647.6	79457.9
4ad75c29522472e385e7a442d9532efa53f3f482	276.144	554.286	56620.8	39578.9	41643.1	60808.5	46458.2	55739.4	58646.4	48503.3	33518.8	37742.7	41832.8	47106.6	37734.2	40490.7	41063	55196.9	43238.3	52227.6	45066.7	39219.2	34726	40167.2	78679.9	66058.9	24287.6	38230.4	24315.6	56255.4	34637.7	38183.8	48538.2	31442.7	49487.8	25150.2	30915.3	324.782	41032.4	56524.8	88912.4	58600	33691.4	24832.3	41048.7	34900.1	35220.7	20957.6	36080.4
41185dbc447d31d1efcd03641671c9774b3de860	312.111	573.194	28658.5	19667.9	28030.5	29556.3	29805.1	34534.5	45139.4	23363.5	20304.1	19536	24984.2	27603.8	27431	23531.3	26216	27921.2	22467.4	26054.1	23282	27424.5	19683.5	29891.8	41419.7	33216.8	16206.4	22751.6	15763.9	33799.4	20521.7	21348	24547.5	15253.2	27986.3	18970.9	19891.1	382.983	30927.9	36204.4	48081.8	31538.3	20182.6	12817.9	22957	19230.2	23040.1	14911.9	19815.8
da971fabc882a88a098120005a9e2eafe80645c3	132.069	559.478	18144.7	13198.1	18365.1	25695.3	19161.5	20710.1	24489.1	16291.4	14023.3	14491.1	13059.4	17292.2	12620.5	16930.2	13622	16233.1	14049.8	16601.6	12883.5	13767.4	15793.7	16754.7	27516.1	18537.5	8562.87	11718.7	7976.96	14356.5	9899.3	10427	15800.3	8341.42	12846.3	6946.84	7827.92	220.412	11967	14016.9	27888.3	21274.4	9200.87	7694.14	9444.12	7630.71	10690.3	9323.88	11425.6
2ea9f12b2b4ff2f057e52452583f703320a96eca	295.158	554.321	14443.8	10957	14221.9	17703.8	13116.6	14060.3	16962.4	15108.7	10021.8	8753.08	11389.8	17212.8	9310.23	10670.7	11790.5	14098.6	11397.7	11887.1	10970.3	11433.2	11464.2	10330.4	18455.9	18149.2	7136.96	11481.4	7091.83	16460.2	8492.88	8647.93	11169.2	7734.85	13047.1	6977.09	8284.16	0	12039.5	14520.5	20044.2	15078.8	9565.59	6498.71	11259.4	8238.41	10378.1	6071.23	8056.6
1346ee188f8cf8517ca2d8437b9a9560fe3f9125	174.014	558.853	16850.1	11746.7	13893	12632	14944.9	18532.5	19619.7	11902.7	8586.64	10188.1	9871	12418.3	11763.3	11865	10490.6	11507.3	9955.27	11177.2	11944.5	12978.9	11984.8	13237	19421.4	16145.5	7672.88	10906.4	8616.14	10824.9	8624.67	8663.16	12303.9	7540.99	9411.18	6822.39	8962.37	215.805	8923.39	13241.9	13341.5	14164	8940.46	7891.96	8418.14	7092.89	8407.42	8147.97	9939.59
8a6ebbde8ef1bd2f46fc88853dc1f586e4bb2a9b	131.062	560.08	14485.4	7149.03	9365.84	13725	8219.93	11973.4	13813.4	8947.71	5722.56	8842.84	9104.7	10135.1	7517.89	8692.96	7111.97	13379.7	7703.02	8579.91	8097.97	7867.68	5719.46	9561.12	13678.7	13850.5	4016.91	6770.23	4536.05	7876.06	5645.81	5143.11	8067.21	4871.61	7655.46	4389.94	4132.35	0	7097.87	7775.23	14416	12526.3	4879.2	4499.77	5270.11	4802.89	5219.9	4640.8	6716.59
39749bd356f3910f8df26f42c70a72c58d6003f8	150.058	656.033	2.87695e+06	2805175	3.07456e+06	2.73484e+06	2.35552e+06	2.51248e+06	3.22583e+06	2.64339e+06	3.09504e+06	2.78697e+06	2.62485e+06	2.87554e+06	2.6254e+06	2.86907e+06	2942539	2.46404e+06	2496364	2724164	3.30579e+06	2.91839e+06	2.86448e+06	2.5898e+06	2.67928e+06	2.48741e+06	2484450	2.92283e+06	2.79738e+06	3360668	2.76232e+06	3.14952e+06	3.65586e+06	2.72031e+06	3634938	2.02777e+06	2.21982e+06	1.35918e+06	3.21202e+06	3276835	4940525	3.91386e+06	3.08788e+06	2.46367e+06	3.12864e+06	2.65714e+06	3.15659e+06	2.88635e+06	3.15187e+06
39fd8b676b83c4391e1b66c10e2ae661e5c1064d	133.047	655.922	595100	551195	634718	581200	503378	550780	658434	581768	648988	634415	511986	642854	563425	574611	668494	522061	499177	503953	718424	586767	633819	560038	596108	579215	545506	621079	652369	756142	628526	683182	802690	585060	826894	408643	488557	311967	706252	729645	1.11409e+06	871764	706204	539178	674223	627666	669118	620669	741577
a2af1748cf38dd3c5b67a86a96ff1e0dbd17a2ea	104.137	656.034	418027	432912	483045	400145	334385	410498	495147	430869	458480	450013	353752	464082	359990	395147	475455	362206	378432	402339	501742	417404	447352	392416	442325	389504	396933	452517	470170	548216	464168	534703	591276	435263	595897	303224	345859	261834	462554	495910	812342	644229	479762	375283	469264	459916	487673	447952	519185
36aa524f8c256a05496eeae69df5429d7c3fa408	244.129	657.493	172604	121908	153096	165750	152639	211778	193030	169241	161562	130806	139985	268472	138759	134090	145892	206942	135184	166740	151895	165710	156991	144956	216531	184060	166966	207444	204786	184265	176276	208086	293084	192735	274865	122553	148742	48681.1	199914	210039	426309	344131	227146	169030	170291	143377	189571	216790	222383
fbc0f2c0a2183ec840a595ad5b352ac0e68a8433	152.054	655.997	91533.4	103530	116411	112497	98556.6	87615.3	133360	81489.5	120666	107464	118399	104151	83182.6	106346	108374	96563.5	85311.2	98776.9	114449	101898	113506	115205	93814.1	92347.8	99303.4	110996	100835	134110	114528	109270	145859	98459.8	133639	87526.3	91181.4	53861.5	111836	147711	210347	165520	127439	101877	117710	89959.9	107034	98929.6	116641
55ad7937dbf9eb97f3d3651d441fc597e1977e7a	151.062	656.069	122053	111626	127454	119523	102988	112924	140106	126428	128203	132610	124689	130857	116817	139176	137143	131253	103071	111397	139722	128548	130843	114992	114668	125136	120550	136247	131990	164534	117212	133823	190685	111674	171682	90907.7	100779	65517.2	132443	176642	200339	192448	128669	107524	132171	107393	126517	141663	153228
c13d38c1af88f8f9c9aafb1b76e0157e702b4a1e	134.06	748.17	4.76046e+06	4.31882e+06	4.01195e+06	4.201e+06	4.18535e+06	4816109	4861234	4.64817e+06	3.88314e+06	3967067	4.27719e+06	4.2774e+06	4.14904e+06	4397319	4.18017e+06	4232006	3.53508e+06	4.89255e+06	4304557	4267917	4.155e+06	4075661	4.89752e+06	3.36697e+06	195017	347675	186944	503740	303567	311590	315487	208601	413896	243195	243338	95577.7	329927	607431	692356	353417	275257	179343	299756	270058	225273	100557	245404
b85bd7662b886dd00011fd6c3bad7372239c7b13	88.1507	748.282	978407	896151	834750	828461	842191	1025164	979169	958331	810324	862404	898589	892202	814789	905756	839940	854345	741141	1.00429e+06	885437	898614	840878	872162	1.02243e+06	701932	41144.8	74789.9	40128.7	107652	64531	68635.6	69911.5	39481.1	82738.1	53874.7	54966.5	17660.8	71058	124057	155398	80358.3	53672.1	33983.3	62879.7	59181.3	47379.8	20382.9	50978
9e23f8e204f01fc144eafc702ca0a6d5804171cc	156.027	748.484	538215	578284	518557	467509	615534	577553	540761	547105	559676	563242	573517	474155	600123	617151	554540	479674	492434	518094	566655	564689	649470	609757	519646	687762	49144	103384	47378.2	165062	86134.2	96076.9	97598.4	38747.1	125507	70581	73547.5	14649.8	108525	202350	208628	105118	75886.1	44396.8	100253	84653.4	52871.7	21343.6	65531.1
a547898dd31aef73420e45f27b7fb0e50a7ca3c7	116.088	748.234	642808	582149	543845	574267	584561	640534	682921	652184	528210	553381	605338	604094	583263	613903	583131	557104	509967	645473	639802	591373	592318	587331	674398	486567	25353.6	44272.9	24575.6	66687.4	39818.4	41650.4	38631.8	25970.1	52740.5	33268.3	32555	11163.8	42667.1	75810.4	94574.5	46093.3	38908.7	22895.3	44414.5	35096.9	31765.1	11799.3	33216.2
4c51392c5326373dfe2ee6b05734c2ebb5780a71	74.0601	748.173	344395	305858	334134	302490	318259	379761	346557	356057	306448	332543	331430	319255	299597	324673	302816	293760	273252	389557	327224	334518	321670	332136	375806	282665	15246.7	21395.5	11042.6	32279.8	15852.4	18765.4	19103.4	11938.3	26090.7	16752.1	17600.6	5708.32	22335.7	40079.3	43313.9	20200	18390.1	9490.28	19729.2	17887.8	14118.6	5825.34	13525.1
af98389bc35d5cbf13d2ffe0b51f5836f44ee06b	135.064	748.139	221058	176316	174850	178964	171019	213205	209994	166298	157863	153214	172551	180789	163225	168795	152194	168608	145512	202809	171891	182214	170809	176298	198092	141966	7077.58	11791.9	6508.26	16093.8	11048.4	10415.2	9990.31	7382.39	13857.3	10518.8	7815.17	3713.84	10219	17732.8	25933.9	11180.2	9136.86	5768.63	10334.4	9665.54	7537.71	3207.94	8527.12
22ff9e1e248a83cdea70134211ef728bf9e447de	318.166	745.297	155920	162578	157548	138308	121614	124231	132039	198425	184382	147868	203933	158876	140540	164190	140522	124699	143427	217199	180244	160732	132350	141866	168224	116946	1376.22	2289.79	913.566	3869.07	2143.52	1934.64	1959.36	1652.95	2309.68	2488.6	1947.9	911.814	2629.53	4018.52	6585.95	3395.83	2947.62	1100.09	1951.09	1716.73	1450.06	1120.26	1712.12
9203242e17d01c7227a7e7fcc9fe258c75b6b731	178.009	747.852	59977.4	70458.2	55994.8	45065.9	63112	56087.1	61709.1	54712.5	50756	54273.7	59530.5	61154.8	66865.2	63582.9	62005.9	47326.4	51716.1	48468	62223.1	58058.2	58106.7	60476.6	50565	126185	24563.3	29192.2	18782.9	39464.3	33318.2	33019.7	27723.8	14822.5	31662.5	29338.2	25861.8	8831.08	31895.7	38389.8	41265.4	31908.2	25417.1	19827.2	30508.1	25357.1	17862.7	11981.1	24837.3
e95fd3d6a618c87054bf5a84b405d9a9770e3ab1	205.118	743.868	86533.8	74154.4	91628.9	90171.9	86489.7	90068.8	98100.5	87080.4	86653.8	89220.6	92659.1	108302	97592.2	99808.7	95182	78679.9	78555.1	88025	106114	106674	96265.6	97963.4	111221	94752.8	5007.96	8654.69	4846.45	12158.5	8662.02	7203.45	9858.21	6258.25	11417	6235.52	6032.16	2893.31	9119.1	16030.4	23276	15916.2	8387.52	5827.76	8209.23	6668.76	9363.42	5160.9	9198.84
7f9608af7b9f298f9e0310af414b7d419afa65bf	191.103	754.797	68033.5	56890.1	70619.5	68618.7	61720.3	74661	75323.9	68029.3	67583.5	58703.5	69938.3	79738.7	65062.8	67667.2	56805.5	64682.7	60063.3	63923.3	83220.3	70398.1	72264.8	72734	67652.6	63161.8	5198.12	12418.7	4574.23	16549.5	7168.07	9768.45	9623.84	5033.05	12623.7	6388.49	6504.64	2113.97	7296.8	17560.2	26638	9683.99	6615.66	4484.4	7869.27	6975.66	7612.15	3493.82	6224.02
3de4207c0a417778b5fbfa04e4674542001ca880	117.12	746.549	69160.5	72834.8	80829.8	59157.1	71374.8	63876.6	59859.5	83028.3	80604.6	61872.3	73550.8	80264.2	64978.7	75288	56673.6	71351.8	52380.4	79401.9	70222.2	63914.4	71396.7	67686.2	65543.6	63218.9	1811.61	3618.7	2099.21	3649.99	2324.72	2415.24	3255	2322.13	3191.53	2604.54	1905.03	1860.94	2617.6	3523.16	4754.59	4572.04	1779.2	2253.25	2510.19	1947.53	1939.34	1387.21	2210.82
fc5dc679674ec6e9d4fa0ef740d81f1d8ccc4ea7	176.128	745.193	44190	43730.2	53153.3	49496.9	49511.7	57497	47440.6	54844.7	58815.8	45752	54502.3	58196.6	53315	56994.2	46274.1	52011.1	43575	48393.7	64082.6	48511.5	50174.7	63018.1	46922.5	46436.1	6301.05	8926.98	4395.29	15141.4	10367.2	8611.52	9795.13	4666.84	11472.9	6959.35	6343.21	3372.6	9263.49	19743.5	21240.1	9187.79	8684.11	3921.01	8752.66	6202.68	6657.53	2708.52	5372.53
5846ea76e5c2e7bc2ccfc7cbfa01517923f13c11	333.028	747.604	25296.3	24864.1	22327.7	13923	25157.9	25910.7	27280.7	24677.2	24548.9	27085	25772.6	23938.4	29754.2	28826.4	27905.9	14040.9	20313.4	19711.5	26624.9	25394.6	27505.5	28974.3	22116.9	51691.5	5343.59	7170.71	4943.97	12588.3	8671.05	9166.69	6533.83	2277.34	8611.63	7405.09	7234.85	653.7	10034.8	12815.6	15429.7	8291.24	6377.95	3666.44	8293.11	6991.22	4759.94	1563.56	6364.54
dd0294da893fe0aaa334bcdef5ba10c802c23355	178.108	744.778	36283.1	30594.7	46000.2	43693.7	36561.7	44939.2	43136.1	39616.6	41755.6	32009.1	39376.3	48749.5	37148	35633	34309.3	41800.9	36968.1	42403.5	49274.3	36723.7	40028.1	39009.4	35106.3	45839.6	4081.51	8415.09	4396.21	12101.4	8413.01	9385.2	8631.11	4584.05	8940.35	5791.11	5670.56	2898.45	7022.3	14725.8	16373.2	7188.02	7033.06	3843.82	8194.55	5766.71	6010.09	1956.26	5557.08
5b081e354dd7a6cca61b35ade830a85a352c9b05	172.001	748.783	27901.5	28503.8	25562.8	24173.6	29973.7	25490.3	24192.5	33456.9	32184.9	32015.9	28821.6	28367.7	33901.8	39436.2	37169.5	21998.5	26869.4	24730.8	32129	28692.6	36584.3	28700	23143.5	19842.6	2252.92	6378.2	1868.96	11367.1	3803.38	5216.57	5784.71	1649	8001.35	3645.75	4981.1	0	5467.54	12860.4	12628	5706.09	3421.21	1381.14	5224.4	6188.08	2565.8	910.336	2431.91
f38add2394bf9b98b1fe286ef8fce258c16c5fa3	136.049	748.155	28865.6	28508.2	27119.2	27131	30130.3	34399.5	32219.8	32658.4	31280.4	30621.1	30869.2	31900.8	31767.7	29460	24281.1	32622.1	22675.2	29587.3	26746.2	28716.9	35352.6	28671.7	38050.1	23572.6	1628.71	1783.74	1380.89	3692.3	2062.33	2226.16	1880.12	1544.89	2588.11	1537.16	1833.62	527.537	2176.49	2773.44	4533.7	2551.97	1825.94	823.516	1773.47	1729.73	1389.42	630.377	1509.66
77a7af68f5ef3c5872a98a7b466c890e86fd25aa	239.139	742.465	27949.5	26752.8	30974.7	30393.5	27569.8	33235.8	34238.6	19241.1	29780.1	24028.6	26505.6	37219.6	33681.7	27636.3	30707.2	30205.4	24449.6	24878.6	33169.9	29862.7	30308.1	28749.1	30354.9	27151.8	6029.5	7028.64	5629.96	9084.42	7306.35	7299.74	7714.3	6144.11	8076.14	6166.71	6539.96	3949.3	7640.44	8753.48	11856.3	9442.9	6518.16	5940.82	6735.63	6267.38	7568.01	6339.34	8939.25
0e7262b001c461b3637c7c386da5bcae14d6c04a	157.061	746.769	28059	32383.6	26471.2	24458.6	24404.1	35828.5	25857.7	27031.7	32991.2	18925.6	20468.7	21811.7	28121.5	20125	26966.2	35991.8	21948.8	33018.2	25495.6	32032.5	29384.7	28103	26143.3	21460.3	1507.48	2557.06	1188.28	2893.07	1762.67	2146.65	1849.13	1140.22	2326.93	2764.61	1377.36	539	1450.66	3385.4	4640.58	2158.08	2034.93	1362.83	1805.95	1343.14	1376.14	733.02	1510.05
8422d9588a4e85e881ec3dc7e4c882162c057c12	205.082	749.467	22437	19322.1	26154.3	21080.3	24532.8	31070	23669.6	24003.3	22295.2	24142.8	20892.4	26961.2	25328.2	21843.4	23008.9	21512.6	19329.8	21712.1	22316.1	22689.7	26405.1	22578.3	30713.4	16988.1	0	0	0	4206.13	0	0	4232.28	0	3340.03	0	0	0	0	5360.19	7858.77	5661.51	0	0	0	0	0	0	3815.54
a36082e1437174a0f4951c1b8e27fdcf1e96b1a4	89.1553	747.584	26409.7	18694.6	23107.1	15948.7	20821.4	23597.1	24406.1	22514.6	17569.5	23564.3	21365.4	22096.5	20616.6	21805.7	21938.8	18855.5	17579	25478.3	26337.2	27833.3	18293.5	21291.9	24918.7	21387.4	1046.79	1866.68	978.275	2162.61	1725.63	1437.34	1432.2	952.087	1664.09	956.465	952.717	623.097	1601.3	2470.88	2684.7	2011.89	1077.33	786.02	1215.43	2033.69	1399.27	463.597	1399.57
7d2fb2ca545f4cbf5fbfcb8fa1871ae13083d941	319.169	748.213	21048.7	19984	18293.4	19419.5	17343.8	16732.5	16785.9	27103	20357.6	24095	26479.4	24327.3	20543.3	20149.1	17129.4	15220.8	18419.8	27010.8	19176.4	19974.8	20617.6	15553.4	22692.1	15670.9	0	0	0	0	0	0	0	0	0	0	0	0	0	0	0	0	0	0	0	0	0	0	0
97c32e2c94ede1170164ec6c47a377708660a23c	117.091	747.762	21960.2	20803.4	16305.9	21088.6	19061.3	19995.8	26236.8	24242.1	19972.2	20897.9	19067	16622.8	18601.8	19386.3	17505.4	23005.3	19063.2	24444	19370.7	20490.1	23781.7	19690.7	22601.1	13628.5	739.835	1704.56	934.061	2547.86	1287.69	1481	1342	1303.96	1797.75	1191.72	1298.54	0	1597.1	2698.01	2817.36	1815.95	1066.27	0	1522.38	1039.88	960.175	0	1361.33
6ab532d01bbe9df798b99ef1905721281757f0ab	278.106	750.299	14720.7	18450.1	14083.6	18028.3	16448.8	16988.8	15142.5	19866.3	12099.2	20691.9	17067.4	18222.6	16496.1	16953.5	18299.6	20405.7	18655.4	25946.3	15482.5	18379.5	15226.6	14371.1	14122.9	23440.5	0	0	0	0	0	0	0	0	0	0	0	0	0	0	0	0	0	0	0	0	0	0	0
16c31adf7a705b3f9d891ce3e66bea6e5b59ed0b	157.03	742.562	23311.6	25327.5	17546.7	16161.8	23386.5	20019	22082.6	16945.8	24944.8	17593.5	17715.2	22965.7	22305.2	21753	19010.8	15972.3	17268.1	16967.5	18560.2	20372.2	23108.2	20528.9	20523.3	24853.7	1749.57	3090.68	1566.08	6022.37	6024.12	4139.48	3077.85	1121.26	7249.65	4381.43	2407.52	0	5341.05	5332.16	12506.8	4653.64	2463.74	1493.59	2463.28	2694.28	5435.34	0	4000.47
96568c348019940767f711b6c8ee01099aa4ea8a	135.057	748.569	15727.9	12766	13819.5	12561.2	14957.1	14684.5	15204.6	13460.7	13828.1	13799.1	11097.1	17427.1	13140.6	11569.4	11864.2	12990.7	11507.4	12644	11120.3	12448.9	14307.7	12941.6	16592	13125.9	0	1159.49	0	1152.35	1124.42	1120.55	0	0	1092.91	695.542	0	0	943.379	1543.19	1650.77	0	0	0	0	0	824.353	0	0
857f48db045db2ca1f87756b5fa21b542e0533b7	427.39	440.206	25218.7	22206.2	15553.6	25869.7	168232	112114	22021.9	25070.9	15820.7	24141	40565.6	15653.4	405595	63264.9	59165.6	15545.5	22846.6	27519.2	16317	10573.6	4.76673e+06	1.15555e+06	197683	25749.4	21847	31927.9	16666.6	18664.1	28364.6	33991.6	39423.1	33777.7	47614.1	42774.8	32865.1	0	27793	18127.3	16486.4	31999.2	21192.3	26425.1	34507.1	24356.1	31687.3	31747.4	36393.1
a155131e8b3f3bc2932d1ae6174a79f90c942e58	130.101	695.443	3.48762e+06	2.93985e+06	4.09907e+06	3588251	3160219	2.79898e+06	3.047e+06	3.63314e+06	4291955	3349592	4.2951e+06	3811549	3.2114e+06	3.66309e+06	2.72599e+06	3.46909e+06	3.64905e+06	3.86024e+06	4.09282e+06	3.62944e+06	3.27123e+06	3001656	2927861	3.24304e+06	106339	110040	92207	139844	98120.5	110886	126934	129936	173337	111718	99594.3	98816.3	136793	155708	268996	177971	125023	119407	105722	90909.9	110316	81189	112980
ca06ee6f5aac9bb5ed9b4d42eb7cbddfeed08ea7	217.155	692.146	744935	753926	953300	870883	799818	811132	921043	919488	944920	831369	925612	954984	820716	778269	745605	917290	864469	964361	1.05125e+06	866873	752495	709100	835166	878726	11638.7	16930.9	10044.8	23349.7	14018.8	16993	14858.2	10620.2	23271.5	13695.8	10541.3	6523.49	18475	30379.1	37320.4	16118	12129.9	9022.99	16230.2	13972.7	11431.4	4754.09	9765.87
84058d9ba9e5ec0bfb0ff1a3a25689d23a041e6d	178.071	691.511	418235	302524	406281	440311	514970	596151	757384	370274	401264	391195	352501	563521	446887	473434	469364	598285	372681	356345	419361	401891	388488	451865	450990	549092	64899.5	127642	54703	176540	101577	120543	111251	71698.4	135423	86350.6	97908.2	36739.4	88789.3	218588	268980	109454	85586.9	56061.6	115916	92463.7	77039.5	28983.9	78013.2
d54e014e2635b810d02d188eaddcf4d1aac4f743	230.114	683.647	296748	261460	304496	330898	304364	367744	377949	357642	326314	304427	334416	417684	337803	327979	275476	389089	311424	349050	340520	305290	300417	287052	352479	350199	58914.8	108614	74253.8	132882	82994.8	85687	144361	71989	116469	49077.7	85502	34125.2	105049	164088	253320	177387	89505.6	64896.2	82651.9	71468.7	93625.5	65721.7	106776
0b16afc6147b9158b964bf12e235f14143452a46	84.1968	696.563	341954	293741	368252	324639	293672	288664	289254	374504	407973	348356	400458	371272	330490	335072	264725	370362	328563	381207	379841	341639	316556	266270	294955	316626	11310.4	12856.8	8768.69	14306.5	10618.2	10340.9	13282.1	13203.5	16899.5	10734.3	10017.3	8824.37	13821.2	18141.5	23011.9	18379.1	11016.4	11755.1	11801.9	10356.4	13274.8	7652.84	11481.6
dbc8e3805d81ef9e68a5862b9f714f9b841b2129	205.1	680	261907	218573	286719	248326	266088	239860	85688.5	298572	264421	238182	107227	351258	245728	97544.2	218132	266206	252033	269810	284682	243307	214119	180329	70669.8	233522	0	0	0	0	0	0	0	0	0	0	0	0	0	0	0	0	0	0	0	0	0	0	0
7df9b7a93381cdcc3ddbcdccf6e5c1b04fa5117f	176.056	692.294	182758	136945	170832	199553	222496	285418	298156	159549	181646	166800	152479	210483	185752	225228	194419	281236	164586	164047	160723	159836	187925	196798	172780	225310	5910.58	10475.7	5674.34	10107.2	9639.96	8216.58	12089.5	8907.62	10869.9	7958.75	7856.13	4228.42	8611.51	12778	18028.6	11885	7438.74	7125.06	7325.9	7543.42	7143.6	5517.53	8637.3
eef2f294a4b5b83ffd7bc21480df2bd79acc849c	131.105	695.293	209823	188362	267589	227437	196770	189659	184866	236131	284677	208439	279100	241724	202767	225597	168896	230635	233254	252578	262319	234105	213397	192451	189112	207364	5835.92	5955.55	5764.44	6020.48	5467.79	5138.1	7251.53	6558.31	8533.71	7150.92	4300.02	5646.92	6969.63	6741.14	15298.4	9883.46	5757.05	5809.03	5733.2	4238.8	5184.93	3963.56	5495.17
7de9f5a8c76a02420587cd3390beb63ca24eaff6	333.064	695.77	101135	92393	102456	104612	118476	124848	125077	128243	124334	98670.3	125065	128244	123156	112792	100363	160272	104402	227688	140709	103298	85272.8	106450	111751	124467	7498.92	13736.4	8740.05	22075.4	11512.7	10674.6	14601.3	13528.2	17501.3	10720	9433.16	5155.34	14973.8	21441	24435.1	11811.1	11281	5105.57	12415.9	8429.45	12174	2365.16	6732.52
a42d6b96b2e4d895c0e58830df1842e78f4d7efd	143.118	701.179	84182.1	80062.5	91475.3	77643.1	86054.6	116048	92638.6	90627.5	105270	90538.2	90816	108973	86182	70632.1	78997.3	98252.2	76077.6	114874	91455.9	90874.7	94380.8	80887.7	91901.6	91891.5	3694.6	5041.6	4382.6	6730.75	5995.06	5483.87	6095.36	4263.76	7013.36	4619.91	4028.5	2361.72	6078.14	7513.64	11533.7	7357.45	4316.9	2715.23	6189.23	5014.7	4611.03	1991.07	4280.95
ec959c9c3a9ebb7cf90c9a224477e97306ddb018	307.15	691.708	67288.5	34084	62734.1	69991.4	39297.1	49214.6	67441.1	55574.3	38679.5	27625.5	46907.4	42889.6	35315.3	37735	39763.2	50866.9	30091.8	39633	53218.7	43756.2	33283.2	33161.6	103656	49735.6	0	0	0	3610.17	1374.66	0	2617.7	1424.35	3831.39	1928.3	0	0	2194.31	3787.78	6966.49	3185.23	2080.24	1599.46	2522.72	0	0	0	0
631ad0db66d6498c0439e2494e80a1631811f956	218.158	692.368	69333.1	66755	88464.1	76014.7	76864	77229.5	80783.5	83860.8	89574.7	80703.2	87930.4	84380.4	68026	72782.9	68622.3	76428.2	69717.5	91647.2	97920.7	80511.6	74627.8	71287.4	74819.6	77486	1558.6	2140.6	0	2693.44	1705.22	1403.97	1133.32	1691.82	2045.94	2060.25	1246.58	0	1562.34	2643.67	4339.06	1426.3	0	0	1990.12	1537.18	0	0	1388.07
2a29a88a58faafa72e05ec53bd1e665943cd45b6	304.151	694.106	43304.4	36752.1	48852	38581.8	47777.2	43168.3	47783.3	48120.1	47065.2	47414.6	46248.3	62228.8	47810.1	41235.7	35235.8	48251.3	45131.6	52480.2	50072.3	44356.5	41281.9	42744.4	45689.6	42420.3	0	0	0	0	0	0	0	0	0	0	0	0	0	0	8194.2	4747.66	0	0	0	0	0	0	0
3b4414af695695f9925dc9968ea0da7fcbca6893	228.098	687.942	37387.6	35703.9	37920.9	43771	51665.5	40294.6	60685.9	37147.4	34340	41525.7	49565.1	49058.2	41753	37999.9	42254.2	59138.8	40041.1	43013.2	40056.5	30150.3	40885.7	43823.4	43204.4	43170.3	1349.32	2416.8	1332.2	2903.48	2201.76	2111.18	2525.07	1879.73	2856.38	1564.24	1867.04	1024.25	2295.75	2546.82	4363.52	2929.38	2132.19	1511.28	2304.57	1884.14	2123.96	1582.36	2549.74
6a4fbc0e2237ff218b37d2afae09e83861830520	129.096	712.914	51857.7	46732.8	43957.1	40847.2	44763.2	49340.9	48487.5	58155	43247.1	40713	44143.5	46554.4	40977.9	37543.5	36772.8	50464.5	44452.4	56113.2	53580.3	55426.6	50440	50057.9	38505.1	45257.2	1431.44	2474.38	2531.11	4297.67	4381.76	2372.16	4276.46	2644.53	4263.54	2404.13	1625.02	1174.15	2752.4	3951.72	7330.06	3195.32	1841.07	1613.54	2014.37	2655.04	2086	1320.6	2019.12
75bf0b3bf519fc1d7e67360331085945ab35008f	145.061	693.582	44996.7	34609.9	37625.6	39113.6	41321.6	52462.5	46416.8	40858.3	40314.7	36294.6	40790.4	44640.1	33653.9	40588.4	43184.6	45628.4	32568.2	42226.9	55711.2	53172.7	40593.1	43028.7	38398.2	46703.4	2883.49	3610.5	2861.02	4698.66	2776.86	3514.91	4590.03	3396.51	3627.08	2162.64	2791.96	2148.57	3204.22	4098.75	7816.11	5255.72	3453.5	2687.73	2785.51	2946.62	2963.62	2689.97	3567.94
73d230483cf1f59cbc36db363f588e47e45d916c	229.119	693.459	38248.5	32719.5	54152.4	38293	42623.8	51887.5	47438.1	34518.9	50226.1	34628.3	45698.4	41950.8	43565.3	40670	37934	42754.1	44359.8	47062	49396.6	42229	41789.5	43249.3	42627.7	38856	7910.44	10281.8	6545.52	11659.6	7660.62	8191.96	11669.6	5532.58	10191.7	6720.31	7209.71	4121.12	9348.74	13379.3	15881.4	10550.3	9570.4	5022.76	8780.52	8152.12	8603.94	6326.18	9523.77
2cfd9e442116a946da573a2c69bafbf2a9a5a944	179.074	691.784	22897.1	18907.6	21501.3	21078.2	25208.7	30184.8	46636.6	20030.9	19595.2	19471.2	20265	30286.9	27617	24448.1	27025	36751.5	15689.8	20740.2	24064.5	18736.1	21615.4	24456	24920.6	26739.6	3942.71	7737.2	3257.41	8942.65	4662.83	5233.49	5309.88	3649.57	9231.18	4705.64	5211.54	1810.93	5279.49	12122.7	15371	6242.45	4838.77	2948.63	6291.56	4475.82	4396.6	1419.94	4850.6
e1c4cd2c7f9aec07cb36c66f6c15df94619e8b73	225.123	696.005	31341.5	29626.6	33838.6	31324.2	35938.8	39941.8	37757.8	37199.9	34290.7	36093.1	30123	45785	36182	34453.3	26947.4	35922.7	26442	38869.1	29799.9	29187.1	29951.3	27706.2	39057.4	35386.5	1233.03	0	0	1009.98	1238.33	830.531	0	0	1143.5	0	0	0	0	1491.42	2319.3	1028.11	0	0	0	0	853.579	0	0
062ba149a96aa43f2bfc71a8827c5ffbc9e1616b	202.119	689.964	33752.2	33295.1	37436.7	36388.4	38571.5	45219.5	42758.2	40585.3	38177.9	32868.4	36003.2	44413.9	30672.6	36048.3	32535.9	41681.9	30348.4	39926.6	44585.1	36278.9	30551.9	39137.5	42563.2	35839.6	6154.85	8907.47	5493.32	14634.1	8802.19	9759.5	9306.77	6653.82	10354	7400.73	9032.55	3673.84	9231.51	15048	20119.9	9113.52	8643.66	5859.88	9727.26	8000.51	7781.1	3069.56	7501.88
be351c9b3b0dd0e113ed0fc0858aa27bd05c6f0c	174.113	698.085	27763.4	30913.6	30694.1	27110.6	30035.9	37499.1	34254	33790.2	43526.4	31037.7	34795.5	38100.7	34106.4	26115.5	25828	32535.8	29518.4	37887.7	36800.7	30002.6	29210.2	24413.3	30956.2	36615.5	1517.49	2414.48	2224.2	3390.38	2149.15	2508.33	2406.91	2121.3	2989	2299.54	2847.28	1229.45	2366.77	3657.49	5049.37	3482.61	2767.43	2021.47	2605.31	2223.38	2349.91	1620.32	2569.94
7302493e67ef01a86b62d1a30a5291d8f0ef2a57	200.053	691.685	25785.1	16044.4	20615.6	24388.1	29867.4	38238.9	42747.8	20503.2	24899.2	23366.6	20784.4	28131.3	28629.9	30448.5	27766.7	27442.7	17093.6	19220.2	27575.7	25138.9	19254.3	25299.3	28726.3	30001.4	3750.6	6104.09	3591.57	11646.5	5702.03	6114.49	6675.24	3666.15	8273.46	5386.23	6063.96	2280.46	7458.05	15000.6	14832.8	8580.42	4102.33	2945.13	6946.77	6327.68	4346.53	1568.28	3992
24c9bf7a46e14119b627bedd87559a175f01e673	169.059	683.053	25941.8	31404	30491.2	24516.7	26550.4	26626.9	29531.7	33113.8	22699.1	23583.8	34890.2	35145.3	25203.4	23238.1	25252.3	25960.4	30203.1	32408.9	24528.7	37910.7	28586.1	33526.3	23434.2	36135.1	2111.35	2572.89	2702.35	4706.5	4396.88	3059.23	3350.96	1256.73	10007.2	1599.48	2899.68	999.41	3255.1	4642.37	9430.96	6826.81	2358.73	3956.22	7214.88	4900.49	4337.96	5168.07	5941.69
9a5754800e54e4dbd1b02790e93541ac6cf3e7a8	155.043	696.286	24935.4	20767	21112.7	20920.1	24954.8	26444.9	34220.2	20976.9	22889.8	20840.3	23681.8	19990.7	23729.5	30554.1	24804.5	20257.6	20731.6	22711	22223.9	21180.7	24332	29127.9	27268.7	22563.7	4814.67	7666.54	4322.21	9291.74	6833.16	7169.85	7700	5554.24	8864.17	5728.39	5464.15	9438.86	6170.38	10868.7	12120	13211	7758.44	6943.45	7276.13	5338.64	6154.94	5650.58	8005.65
7079e45288dcb9653ed5ac825057e0a456efa8b7	253.116	700.332	20172.7	25181	24190.2	23783.1	26475.7	32971.7	28141.2	25277.7	27985.2	25350	23948.7	25580.7	24339.4	23599.5	22445.7	19766.4	20034.5	22231.4	20979.7	21304.3	23916.3	24094.9	21493.7	25133.3	0	1929.34	1124.61	3443.9	2708.71	2421.13	2023.17	1268.62	2497.88	1860.98	1427.54	1310.45	2597.03	3347.64	5391.83	3429.71	1576.92	1164.57	1681.29	1954.19	1357.17	0	2028.41
056cc0cfa604e9d792d6c23a3cf3315db45d99a3	170.118	698.613	21769.1	22104.5	27460.3	22923.8	24051.3	28214.8	29852.2	25207.8	30149.9	25681.7	25260.6	32647.7	30277.3	23766.5	22430.6	22957.3	22307.1	28203.7	28828	26593.7	23633.6	23043.9	27979.2	26453	0	1082.84	0	1369.89	0	809.148	0	885.762	1271.04	903.176	0	0	1096.67	1735.04	1768.55	0	0	867.386	0	1309.68	0	0	0
2e9d7a9f5fe411c9a6abf4eb6d9682e05949b2be	132.081	691.394	20425.6	21210.4	21984.4	27074.7	25846.2	31393	28324.9	20219.1	24241.7	19803.7	22983.6	25865.3	23627.9	24184.5	23124.7	30736.2	19771.5	17946.4	22446.3	24118.5	22854.8	27925.6	24174.5	26063.9	6856.87	7978.47	6134.78	11882.4	7540.74	7734.19	9568.97	4302.42	10133.5	5111.52	5488.84	3390.35	7344.72	12654.1	17200.5	8445.39	5562.61	4779.41	7789.53	5814.7	6794.99	3647.14	7226.83
4387368e5fe197dab4390180485b157af80c10e7	152.068	695.435	21632	25396.6	28170.3	21274.9	19585.9	13311.1	14362.3	23419.5	22135	21373.6	30930.1	19924.6	23313.7	20852.9	16071	17720.5	22887.3	25807	24250	26553.6	21835.4	20735	16916.6	22965.5	0	1064.12	0	1453.87	0	0	1276.95	1256.69	2359.3	0	0	1718.88	1499.79	0	0	0	1658.8	0	0	1093.14	1351.92	0	0
51d3d7d3879589cfa675e7f832f623c779e86542	373.682	693.191	14814.4	19482.3	15505.7	16899.2	17341.6	20668.2	18906	17460	20983.8	21850.8	22087.9	21334.4	21961.3	19982.3	17180.1	20753.5	16096.5	20642.7	18311.9	21100.4	20292.8	17574.7	20964.6	22739.3	1632.63	4631.4	2060.77	4565.31	2293.3	2994.59	4035.4	1962.07	4074.06	2394.2	3413.41	1343.72	3826.11	6189.48	7199.89	4172.53	3387.64	2251.41	3842.14	2748.94	2558.91	0	3035.78
d97bdfed4c4ef6bc471b66574e4a117fc5dab3b9	214.127	701.001	20538.2	14554.9	14575.1	11344.4	15102.8	19086.5	16829.8	14514	21409	15632.2	12537.6	21108.6	16208.9	12898.4	11834.5	16197.5	14026	21645.2	14474	13316	14277.1	13608.1	13754.9	17773.3	0	0	0	0	0	0	0	0	0	0	0	0	1002.14	0	2889.73	0	0	0	0	0	0	0	0
dabc01cf56571c73058f375c605457315c34dbd0	220.082	678.797	16945.7	10371.9	13513.7	13820.3	13572.9	15321.4	15026.9	13983.4	12689	11860.8	13337.7	15260.2	11556.2	13669.7	12290.4	12823.8	12296.6	14535.4	14305.9	11170.9	10291.8	12701.4	14712.5	14496.4	3289.71	5675.91	3845.11	8729.73	5026.02	5290.67	6996.48	3106.48	6064.52	4393.01	4256.6	1188.02	5973.24	12106.1	17816.5	7013.88	4610.14	3016.19	5323.03	4344.48	5321.64	2027.71	3978.32
86c5996b687aa55928d8c6310bdf6d6ccd8c5a6c	85.2015	696.65	11417	11599.6	13637.3	12105.1	13139.2	14734.4	12601.5	15633.9	15981.9	12319.7	17113.7	15943.4	14471.4	13975.2	11292.9	11705.2	12445.6	16077.2	15555.1	16538.5	11791.5	8687.14	12003.2	12706.6	0	0	0	0	755.071	0	0	0	0	0	0	0	0	0	0	0	671.234	0	0	0	0	0	0
c01733d0fc597708bbaad7a67d0dfcbbce3e591d	177.059	695.344	11611.2	8560.78	9253.64	11573.1	11841.9	15444.8	16686.5	9426.28	9701.12	8554.99	8667.43	12982.9	12095.8	11197.1	9519.06	17018.4	10091.2	7851.32	10596	9057.88	9899.33	12824.5	8950.89	13702.2	0	0	0	0	0	0	0	0	0	0	0	0	0	0	1370.01	0	0	0	0	0	0	0	0
07de1b82a1bf382993de1e76c30b61b7d69af05d	131.097	699.294	12323.6	11909.2	14414.6	12843.5	14107.3	13525.1	13620.5	13139.9	13777.9	12020.4	15328.6	16961.2	14441	13703.6	14637.2	11637.9	14888.5	14503.4	16657.7	16464.6	12653.3	12546.4	13844.4	12121.7	1575.45	1613.14	1800.07	1987.05	1308.16	1571.69	1870.61	1354.13	2078.55	1878.5	1190.88	1562.41	2245.23	2169.95	4414.75	2130.84	1506.18	1320.93	1596.42	1249.66	1949.04	1558.83	1661.17
ccb237fc995290b7089c797d808dafefbc4d0904	132.106	695.727	11268.3	9430.47	12936	11682.6	9814.97	12298.3	9924.17	11200.9	12965.9	12324.1	12795.8	13641.3	12630.7	12919.3	8971.43	12215.9	14073	11850.9	14854.5	14541.1	11257.9	8991.94	10744.9	8407.17	0	0	0	0	0	0	0	0	0	0	0	0	0	0	0	0	0	0	0	0	0	0	0
6da06c58a68cf856466fec36081b12761b418c97	202.071	673.993	7464.42	4999.71	7722.07	5635.3	7729	7954.25	7671.61	8383.26	5390.18	5928.92	7071.83	7247.27	7024.78	6570.31	5657.66	8677.18	6385.06	9184.36	6201.22	7117.92	6062.56	7208.01	8751.8	7803.46	1019.82	1290.5	962.401	2090.7	1380.62	1359.79	2161.65	997.961	1927.34	982.563	1671.47	0	1752.37	2459.99	5420.53	3504.58	1257.45	1206.19	1746.06	1274.28	1707.29	0	1199.41
93ec4d339c206610dea18a46fc5a3e9f3a121409	226.18	255.217	666849	442771	669102	668849	599308	758830	2528442	3.07488e+06	1.19954e+06	602994	2.59703e+06	681208	606681	806301	650754	4.21676e+06	386392	386157	625498	645489	651854	823991	1.84201e+06	2.87632e+06	248445	324607	362848	301605	397086	403052	528857	348286	278637	476292	340297	0	399848	494627	723153	788956	249715	323074	342890	195683	223911	270374	392363
fea25d2471e35726a0310bf2866ef7de3e097592	244.191	255.25	504295	325856	519701	546717	502225	552690	2.04792e+06	2.5281e+06	892814	473900	2.12471e+06	517716	461777	618141	533518	3.82642e+06	301694	311136	577436	533281	591764	659723	1.53007e+06	2.24411e+06	194344	251755	252149	208747	286055	307958	422624	295865	213638	402134	243216	0	300521	392953	571630	643318	186558	238873	230781	154487	163971	194360	306047
5f030cafab278511b56ee7afc23cee4da9bf1383	227.184	255.216	71148.9	53511.5	70181	73777.9	69415.5	82781.2	329917	421557	162900	69164.7	355816	77810	62816.6	93788.8	90534.6	591196	47553.6	44000.5	79821.1	68771.1	80677.5	99770	248404	392514	31961.1	36508.3	42000	35388	48128.8	44321.3	67147.5	38197.6	33686	57326.9	37623.4	0	42204.1	58960.8	87883.1	105998	30637.8	37571.7	45314.4	25782.9	26966.5	30905.3	49646.2
d298585efcb4f51f660cd08c36d3bbc7f7cf3e67	193.159	258.001	33269.1	36482.6	47664.3	51942.4	37649.7	46142.4	56016.8	74723.7	45717.8	45948.7	66624.7	49346.1	32383.3	32850.2	13761.6	111298	46717	11587.1	68647.6	58305.9	51309.5	37637.3	48252.8	60194.8	18633	21541.5	22714.6	16865.1	22122.1	19326.4	22634.9	27123	20900.8	34164.9	22432.1	0	39647.4	39834.3	36223.2	22389.6	16233.9	27803.8	17870.9	15895.2	16911.3	15238.8	18172.6
ebee4cc29cc7d1c1b8cd40691f4ce6a272a941a1	211.169	259.249	39331	38271.1	49910.9	56077	41334.4	51810.8	64554.1	81789.2	55084.8	54746.2	76382.8	45939.1	39473.5	42312.2	8582.51	109012	48501.6	47296.3	82650.6	55924.7	47553.7	37396.5	55836	68956.8	22620.5	24052.8	23024.6	20723.2	29787.1	26219	21605.9	31410.6	20978.5	36826.6	27000.1	0	46295.1	40470	41013.8	28543.4	17329.8	31485.2	24623.7	18803.7	18043.8	22184.3	20598.3
bc379e173ef7d273a499e4fcb2445416ccb7077e	229.18	258.638	26120.7	30309	33644.5	41847.5	25890.6	30614.2	46616.7	55769.8	29789.2	33384.5	49108.8	34116.4	28484.2	25381.8	33780	85717	37315.1	30209.1	50701.9	44938.6	36674.4	37434.1	27624.6	43474.5	14184	16339.6	15525.6	15425.5	19496	17868.7	18613.2	21737.2	16974.5	25133.1	20525.9	0	29272.9	28723	24863.5	20654.9	17562.8	20929	15424.3	11672.1	16128.2	13088	15300.6
ebc59bc6972dd0775dd9948568dd4044a2cfaade	258.207	250.237	19521	17874.2	20224.8	30014.1	16602.8	32153.1	40709.2	35513.5	21240.8	21021.1	29038.5	27527.4	21153.8	23604.4	24241.1	84946.3	14744.6	13564.3	17435.2	17859.5	17147.1	13522.5	26773.8	25191.1	14221.4	15331	11317.9	16960	18203.7	20889.1	18172.7	16548.5	15491.3	20192.3	14481.5	0	18515	25136	26131.4	23859.6	12254.6	18615.9	14026.3	18003.5	16618	12281.9	16848.2
cc52cbf80280702b2cf0ea8d6cda263f0182e73a	208.17	242.005	22576.4	18635.9	35767.5	20102.5	24451.3	23053.8	63915.2	63239.9	36730.4	28235.9	59631.6	26328.5	25821.1	27280.2	25661.8	73214.5	16001.1	21819.2	27529	26024.9	25529.5	23606.3	36917.6	54224.8	12240.8	13961.1	12077	19950.2	20021.2	13559.9	15073	9272.41	11145.1	16863.2	20434.3	0	15660.7	23035.6	9508.28	19181.4	14925	22515.2	18476.8	15991.3	15409.4	13083.3	13934
5439295d88f002a6a6fce8446aa92970dab1dc1e	175.148	258.531	20845.7	28826.9	25892.2	33780.9	25293.2	10263	34694.4	45899.5	25947.5	31299.7	41282.3	29376.7	23089.5	23021	29698.2	67344	26760.8	29880.4	46491	37506.4	31756.5	25639.5	34470.6	40296.1	12199.7	15280.5	13516.1	11954.1	18415.1	12755.1	13701.3	19648.8	16010.1	21994.5	14596	0	25780.5	24345.3	20857	16678.7	9968.27	22731.6	14133.8	10466.4	12406.3	10536.9	12710.3
75f52659aa335c338d39225c23717d02fbe9f69d	198.185	248.683	35534.1	26638.4	28346.3	28540.4	26084.8	30445	56769.5	50807.6	32696.5	29048.8	46298.9	26484.6	24858.4	29930.4	5266.73	56461.2	33871.7	25426.9	26490.7	32698.9	34954.9	30474.9	30815.3	47094	16944.9	16958.1	15412.9	16327.5	21099.9	15893	20483.3	11054	12902.2	18993.7	17873.7	0	17141	21620.9	22986.5	15031.8	16702.5	22950.2	25400.1	19860	20768.1	15550.7	17403.1
7a871a757d21d803548c7386ede7915e16a5bf81	245.175	242.076	11720.2	25907	19466.4	28105.3	20618.7	14748.3	29633	33662.7	19645.2	21155.7	34891.4	16700.6	20899.8	18164.5	16613.8	54103.7	13575.7	15900.4	23377.3	34733.1	15377.1	15630.3	20850.1	30609.4	7456.02	10350.5	7801.34	10287.9	15594.3	10938.2	8840.21	13621.3	11210.3	16423.2	10956.7	0	20941.7	21787.6	11894.1	9454.44	10375.2	14527.6	12050.9	11763.7	13546.3	9557.36	10260.7
e5175b0cb16252d38ddfc3565f5747dc0bde0cc0	155.107	256.916	18202.4	20157.2	22944.2	23024.9	21803.1	25016.2	25679.3	42939.7	23305	25186.9	33939.4	24887.6	25266.9	30284.6	22195.5	47627.3	19017.6	19610.1	32649.6	28387.3	24740.8	20853.8	32592.3	28467	19765	18849.8	19501.8	15342.9	26717.1	16245.6	18328.3	26980	16050.7	23674.3	15632.4	0	19843.9	21789.4	19880.2	21376	9360.22	23866.2	14890.1	13628.4	16984.7	16029.7	15438.3
640316db1d2fe6e77ae4db7027312ce4ecd2810c	189.124	700.982	3.09515e+06	2.96253e+06	3430538	3.00567e+06	3287356	3875023	3.40038e+06	3.60337e+06	3.89239e+06	3.34539e+06	3.07108e+06	3.77433e+06	3338665	2.87492e+06	2724172	3.48166e+06	2.82295e+06	3.86242e+06	3204243	3066437	3197143	2.96349e+06	3.2751e+06	3.32417e+06	130336	214345	131778	266929	215525	194499	194768	144809	249582	153195	172395	92618.1	210068	323856	488147	262275	175695	112477	212537	189165	173533	83248.5	155555
bf7d3433810a1c124e4c6b727066550112d7f8e9	245.15	702.439	1.02706e+06	1.21992e+06	1.22413e+06	1091942	1.29403e+06	1.35477e+06	1.33412e+06	1.38754e+06	1.52169e+06	1.26152e+06	1.25968e+06	1.50054e+06	1.17987e+06	1100560	1.09861e+06	1.48821e+06	1.07306e+06	1.38505e+06	1.27566e+06	1.13223e+06	1.04623e+06	987391	1.41663e+06	1.33574e+06	64310.9	106159	63857.1	166024	103310	97716.5	103570	55224.6	130044	90315.6	79706.8	37134.4	106729	186872	276491	113069	79964.8	44076.3	110994	87582.7	73623.6	23275.3	61397.8
83e9d816a267b852c06ae01060a5d8ed324027f8	126.12	700.676	332004	328296	373817	329489	331801	430045	374897	389895	398506	362737	347054	410818	355882	312313	283463	419218	306512	400306	347782	336438	363679	326301	342295	387144	12673.8	22087.4	11320.9	26199.4	19024.8	16821.2	18810.5	13421.1	24976.3	16134.9	16174.5	7458.99	20684.4	28778.9	40368.5	22322	16837.9	10130.9	20711.1	17029.2	16105.1	7695.08	15613.4
2cacba7db131aa6a7148edc0a2ceedf1c4e3a1d0	190.127	700.784	264064	240254	281849	251230	279590	331482	301188	303881	341811	275250	280644	325461	289133	258429	237053	305243	243702	345796	283993	256123	260798	258265	264675	287163	9900.88	14858.4	9196.14	22735.3	15818.1	11588.5	15165.4	9307.68	16744.2	10876.1	12958.6	6885.28	13012.5	24318.9	33922.3	16231.1	13040.4	7368.96	15059.5	14219.8	11370.4	5455.93	10683.4
778555dd97766cd0f98c77cc00a3b015788cc84d	211.105	700.873	214964	232242	218402	202485	223945	264841	222149	230600	256404	232670	244003	210090	227479	181866	193962	181816	199873	273992	207078	230902	237176	215460	197678	258802	7697.04	16269.5	7035.66	19482.8	16440.2	16282.5	15521.7	9820.64	21028.2	13493.2	11932.7	12441.3	18596.7	21319.1	31241.8	18615.6	15103.7	8404.49	16942.9	14262.9	12599.7	7641.16	13251
90c289cd266e4903922fbab175750bc70b0a4f26	213.123	700.673	143202	138871	174264	134978	168355	201899	179037	169218	172484	159438	149008	180873	156792	159056	149465	180991	144444	174444	151429	147540	158405	141577	157428	169660	6307.78	11758.9	7481.21	15461.9	11401.7	9757.93	10293	8238	13717.5	8589.61	8215.91	5453.69	10934.4	17542.7	25759.5	14776.5	8718.43	6261.14	10357.8	9973.9	9784.44	6229.6	10185.7
32e6d3d61056b926a5a1a23291c7feffff02ea75	246.153	702.475	112682	140208	131464	117409	142157	146272	135411	142850	168681	127088	122133	169467	125650	110723	116318	153383	118589	145517	136767	136221	107674	100206	145563	150712	7216.1	9880.43	6290.79	14342.8	9931.58	9395.19	10005.8	5814.28	11312.2	8196.72	7649.5	3549.87	10644.4	17384.6	22874.6	12026.7	9081.75	4266.69	10069.6	7908.09	6640.58	2165.64	5341.07
f9e079a83183db82027f19bbaf508db0800faf08	322.055	704.044	87874.5	86637	92401.4	63514.6	86363.6	80002.4	86411.4	96917.5	98589.9	96707.5	53232.4	104738	116830	116329	115604	91023.6	106420	78269.4	65965	87973.3	86585.4	48140.2	52925.6	97378.9	0	0	0	0	0	0	0	0	0	0	0	0	0	0	0	0	0	0	0	0	0	0	0
346459ebb1917b1f54153fa91e1c10e03e171da7	190.013	704.338	52274.1	51676.5	49892.2	44665.7	52101	54283.3	45343.2	64570.6	65297.7	62186.8	25986.3	62626.6	79407.1	67713.6	65846.7	58827.5	45866.2	44916.9	35122.8	53689.6	47097.6	31005	25380.4	64565.1	20486.2	19736.1	31612.3	27085.4	30725	27934.8	35089.7	27362.3	18352.1	17608.8	32937.7	13688.6	26859.7	31660.8	31730.7	36425.7	28231.3	18891.8	23340.4	19309.9	27019.6	35296.9	36533.5
84bd41d15c38cdebe02d4ae84d31ccc07a0e3609	241.116	705.766	20134	25872	27858.7	22825.4	24073.7	28603.2	31446.2	21443.5	21983.8	23870	26807.1	21011.1	25503.4	29513	27948.6	19792.9	24248.9	24140.6	18762.2	26056.5	24265.1	29849	28683.8	32050	0	2438.54	0	5051.52	1596.37	2249.88	2073.83	0	2627.37	0	2535.43	1604.63	2073.95	2511.56	3631.27	0	2524.1	1354.67	2527.5	1859.53	1379.47	0	0
6bdc94cc1d9e84c798a3ad94855d7c843ff69c30	127.124	700.702	22582	23100.7	23230.1	20345.1	22927.9	26792.2	23087.3	25689.1	24043.5	20908.2	22680.7	26619	22409.8	17676.4	19174	24297.8	17014.4	21996.4	21386.7	21698.7	23430.7	20243.7	21690.1	22960.9	0	1126.29	0	2176.67	0	0	0	1458.44	0	0	0	0	1618.26	1874.45	3466.64	0	0	0	0	0	0	0	0
08ae16ba0223906aff298f0f369b82f3088494e1	235.111	703.074	13065.7	16026.5	13264.2	11728.8	15293	16167.1	14855.1	21028.5	20645.9	13631.9	16192.6	25294.8	14024.8	12587.4	15726	18534.9	14168.3	18184.8	13116.6	18683.9	15031	11914.2	16786.5	16221.2	0	0	0	0	0	0	0	0	0	0	0	0	0	0	0	0	0	0	0	0	0	0	0
774f23c5d8e6fe79497b91b057ddda7c74b39438	192.16	314.904	1.08463e+06	1.01969e+06	588685	839000	604079	807344	795648	1.9487e+06	3.67435e+06	2.73062e+06	2.23284e+06	2.52654e+06	2194578	2.18049e+06	2.49805e+06	2.387e+06	1.99206e+06	3.45555e+06	2.47694e+06	2.24834e+06	2.16034e+06	2.23567e+06	1.67642e+06	637798	1334424	1.48156e+06	1.50632e+06	1529092	1.52797e+06	1.42817e+06	2.04186e+06	1.88502e+06	1.77026e+06	1.76602e+06	1.35805e+06	1878.52	1800751	1716838	2938913	3491665	1.16987e+06	1.38773e+06	1.2418e+06	1.25867e+06	1.34745e+06	1.19378e+06	1.42113e+06
e2e23f42ef58dac344a36be7b273ed0cb6ea301a	174.149	305.652	62020.8	68930.4	47619.4	54706.4	40811	56688.6	54560	125521	377598	193438	145411	214810	161498	173061	231005	177837	155274	212915	220404	216084	193380	233331	106987	40335.3	74270.6	77456.2	91897.2	96597.9	103847	89572	138091	144384	95307	125798	79152.4	245.879	111865	109481	158513	251546	59517.8	69137	71750.4	79581.3	75193.1	68635.5	91208.8
117a587850c89634733ab62669728878a2d39202	193.163	319.584	107010	89209.6	51445.1	77068.1	56992	80982	70209	194897	355170	265881	163511	238006	206363	208439	208841	224401	198257	332377	241070	223614	207116	221778	161434	43117.7	130213	142730	149866	148903	151580	156543	198719	182545	173577	175778	128322	218.703	173005	175514	287124	326532	115747	128174	122744	125738	132088	124095	143831
bd2ad1533b3f1ee263b0acca2791ceba464c2026	181.026	334.283	5884.34	5556.15	5783.56	5046.58	4800.77	4976.42	4849.4	8831.58	20215.6	19363.1	11324.6	19861.2	15153	17613.6	13991.8	12431.3	11366.4	19873.1	18756.4	14658	16012.8	20324.4	13879.9	3143.69	5460.67	5364.14	5112.9	5753.38	4281.6	5528.76	13086.8	6334.13	5350.8	5891.45	4050.35	0	6488.76	5307.47	9959.67	14503.9	4606.52	4694.61	6824.47	4913.55	3933.16	5186.68	6793.01
a02318b88404d9892e45fec4dac6915a1f98afab	114.119	579.938	1.68049e+06	981408	1.43576e+06	1.58273e+06	757213	884501	1.829e+06	849935	609391	532331	864991	690178	538221	679949	563714	689393	732212	810957	718027	823199	568918	727417	2.1946e+06	1273040	1.2401e+06	1.38661e+06	1.34937e+06	1.83111e+06	1.49835e+06	1.52169e+06	1.84309e+06	1.40524e+06	2.06832e+06	1.03001e+06	1.46304e+06	99413.3	1745789	1897876	3.46734e+06	2253545	1.39459e+06	1.16092e+06	1480995	1.36076e+06	1.60584e+06	1.42915e+06	1.61431e+06
1388b0670e53d52b9f4f624ca8962d2c35bf0834	139.05	586.22	317895	206443	263125	331110	150852	242979	368050	211111	124708	134168	231886	179555	189372	201813	172352	353310	157631	179880	191375	166714	120796	180796	649040	292898	376838	487148	350496	650996	496875	468320	536999	419297	692316	406226	433094	24945.3	536350	737399	925519	652877	415584	296729	467768	405544	489664	276925	437966
163db46ad6e6eb501678c982262e7daba73fc5b4	115.122	580.161	53764.6	34567.5	58455	64829	30152.6	33364.9	74704.2	33743.8	16796.9	17406.8	30857.3	22960.8	22786.8	18760.4	18584.2	24968	27753.8	31780.2	23948.1	33810.4	20180.8	27055.4	79776.8	47175.7	53850.8	60485.6	55725	80027.6	61815.5	67014.1	75737.5	59805.2	86551.4	42852	64352.5	4129.62	72945.5	75233.4	142063	94211.9	57574.9	51904.9	62481	57355.2	69361.2	62704.2	68102
b7185c92bef08065df265020637ee40acc2326d6	375.19	574.497	25399.7	8340.08	11145	18606.4	4768.97	8794.71	15805.7	7551.3	3081.17	0	6071.14	4528.11	0	4416.52	0	0	5422.06	7914.27	4797.14	6682.05	3665.55	4133.38	32992.9	16963.6	25403.8	23778.6	25582.3	42056.5	24681.2	26899.8	42286.6	25645.1	37712.6	19439.4	25556.9	330.611	32741.2	44264.9	75978.5	66738	28604	21838	28612.6	21480.8	33338.9	23135	29983.5
049cf59d6f558100ca4630f68c9092dec3881b93	140.054	585.911	16582.1	10578.6	14609	19720.7	7378.43	11643.5	17582.8	12110.8	8731.8	7870.63	15691.3	8678.5	11327.5	10908.2	8001.54	17568.3	8043.06	10737.8	9476.14	7542.17	5529.34	9105.56	33728.7	16097	20289.1	26679.9	21405.4	36643.7	27531.2	26628.4	28328.3	25590.5	40225.7	24328.7	21537.6	1441.41	30049.2	44077.9	56756.5	35625.2	22900.6	15962.2	25781.5	22779.2	27738.9	15495.7	24547.3
e6b68e2f6c303401bbe0430f91e5b3e6a8bee319	232.108	575.471	17726.2	9234.44	12573.3	19883.7	7421.03	11608.5	16723.8	9050.18	5735.02	4019.22	8964.82	4274.88	5980.51	8097.75	6004.49	6780.2	7907.66	10172.3	8474.36	9186.43	5281.12	9227.95	35717.9	13282.8	19265	21886.3	19450.7	33499.7	22522.3	20521.7	28963.7	20253.3	25387.4	18433.1	18008.6	608.544	26938.2	36087	45443.2	36367.3	23928.8	15998.1	22177.8	19301.1	23037.2	20531.7	22267.3
f19e5f5034e78494173af545e11e5c7cfb4b2bde	115.116	579.618	14558.1	8054.79	15269.3	16415.4	5124.4	8387.58	12724.2	6644.42	4158.42	4691.66	6478.57	6573.14	4737.6	6300.71	4855.62	5390.65	6171.98	7173.75	7752.82	6285.78	4126.37	6322.08	15946.9	11953.4	10807.9	11824.4	11126.2	18818.4	13446.6	11949.7	16945.1	12559.8	19236.9	7861.71	13397.6	909.097	14071.7	17530	34176.4	19707.6	13448.9	9892.43	11986.1	11921.2	12993.8	11891.1	14657.4
1560acb70aae851693a864cba9ccae80b12ba91f	280.091	588.82	10150.9	5659.24	8725.66	7577.26	4295.65	5285.02	8709.17	6021.63	3226.3	4398.36	4786.51	5762.39	3342.23	2545.78	3371.37	5729.38	3267.02	4525.54	4080.94	4962.56	3273.3	3896.56	16720.8	6076.1	8174.33	10579.6	7345.15	16476	10616.4	11256.5	14760.9	10032.5	16188.8	6556.64	9599.92	1177.11	12097.4	14999.1	27110.8	20955.6	11433.3	8178.03	10850.5	8111.23	9743.15	9194.95	14004.9
75649549d61d9fc554e2cd68be204967681d5aeb	310.669	582.398	21718.2	8037.79	18076.7	21763.3	4967.1	7239.75	11840.9	5831.69	4644.88	0	5660.15	5397.13	3731.21	6746.22	4299.52	7708.74	8925.35	8763.67	9028.18	10307.4	3202.28	5410.93	26355.5	10531	8848.06	10511.7	7581.91	14759.5	12638.8	9191.97	10208.5	9616.57	14513.1	7499.17	9476.94	0	12261.8	13659.6	24104.5	19657.5	8955.02	8162.01	11292.1	10007.5	14136.3	9685.77	10134
cca4f671925e63a8effe5d15a5ef7d1352fd44c6	399.145	824.521	2481639	2.7037e+06	2.5351e+06	2.66091e+06	2.44153e+06	3.00594e+06	2.85757e+06	2.64534e+06	2299378	2.35745e+06	2.82504e+06	2.8332e+06	2704696	2431415	2.64942e+06	2.51689e+06	2393600	2.46039e+06	2662684	2810533	2.52426e+06	2.81265e+06	3338331	3059078	120894	222068	94762	310626	187248	220641	245700	159120	275065	199076	172413	78203.2	237351	361500	422004	253465	186893	135794	255125	204702	169747	75618.8	142335
f589a07eaf56f6a978b7ea1462d64e9b942ccfb3	400.148	824.668	409492	438559	417938	424482	399671	489812	469928	423359	376515	366741	458575	447228	433664	405970	436062	414002	383237	404017	422158	438717	389642	442078	554190	497951	14661.3	24078.1	11763.9	37161.1	22430.9	26337.6	29594.4	21168.8	34783.7	24979.1	20790.3	8981.63	26840.4	48589.6	58533.3	31048.2	21943.3	16365	31723.5	24732.6	21086.2	9755.52	19024.8
c9bf817e520530337f5de73cc8af68949204de41	118.115	826.52	305183	292612	283646	291209	293862	346866	286480	300856	284032	267388	338457	334688	262575	261944	267142	302756	283431	322844	334058	299564	269016	292121	354650	290219	8665.26	12879	8750.39	15706.7	11319.3	12224.4	13362.1	13828.7	15323.4	10431.6	9568.94	7545.86	12128.3	18791.8	27596	18745.6	10508.2	11295.3	11045.4	10552.7	13427.3	8394.11	13271.9
c3820f812dd1eb8846d1850e5e7b863f739f48cf	262.151	830.465	219932	208090	226265	219677	209622	246061	234306	255569	189304	222180	255913	255582	210768	216207	223932	212235	221078	219847	206428	211651	203051	189772	285615	206222	37792.6	74192.2	56214	84105.8	74680.8	80571.4	134775	93329	85991.3	50736.1	87578.2	37507.7	94653.4	81331.9	177403	195797	98933	103683	82708.5	76035.6	121033	133289	134004
db977f397d1c05ff99685b28bcd63e664b3e3abe	298.097	824.747	166232	170641	161127	160680	149164	172096	176822	160973	142166	136419	160395	160889	146158	144091	152672	155387	145258	147777	151517	158764	147512	174086	215496	179592	5612.31	10174.5	4197.82	14508.8	8798.77	9913.89	9330.35	6210.38	12075.9	7586.48	7046.57	3364.44	10201.1	15018.8	22340	11746.2	7699.74	4729.54	9675.56	8875.82	8201.22	3149.92	6400.19
ca1f88314a920ef8b0246a743c3f0045a0a85946	250.094	824.6	158622	167411	161372	155687	153079	176471	188989	148865	158089	156711	178801	163631	150908	146897	163581	145691	156115	149178	149797	151765	142707	166068	197719	179870	5636.35	11224.6	4797.06	14573	9176.1	12404.7	10183.2	8201.89	14409	10189	9254.68	4206.56	12203.1	17688.5	23500	12251.9	12642.8	7596.19	11994.8	10686	9248.91	4270.61	8112.87
5988d3678308745a24f785ae1fa1089aeff03f76	401.14	824.713	99459.9	110293	103896	99583	104573	123892	122247	113745	95578	96659.6	113214	120558	108376	101497	115704	105443	97089	111180	117820	108480	103326	115637	141724	132445	3332.68	6929.85	3310.83	8702.45	7118.59	6391.83	7971.3	5078.64	8321.41	6837.37	5216.56	2730.45	6657.51	12188.3	13309.2	8470.12	5707.36	4514.13	8660.21	6700.58	5513.62	2358.63	4910.19
01c0c85f4b3e6ee937c1f5e1ea759a159bbdb858	180.087	827.788	104934	84504.7	100236	85768.7	73255.5	113910	105586	118047	87356.6	86597.3	95795.1	111212	88916.2	84990.5	78958.8	85769.3	80892.3	90628.3	100202	94550.5	83898.9	84247.8	130891	49115.6	3268.74	3803.4	2194.17	4910.04	3299.7	4249.71	4787.64	3410.07	5343.32	2687.92	3164.56	1088.47	4343.64	6387.07	12623.3	6675.25	4304.64	2854.76	3132.47	5137.35	3688.72	2463.81	3968.27
f43ea02f2555caf27d86f557b38bff7db3f11d0f	215.016	830.756	46882.4	27078.7	40703.1	32467.9	36129.3	57819.2	61561	49846.5	35628.6	40666.8	38413.6	54324.3	37941.4	32395.4	42732	22921.1	17430.9	20430.1	36222.8	23503.3	25313.6	30593.5	91706.3	40989.5	4673.77	8827.51	5299.06	13954.9	6176.13	8435.07	11626.2	3797.72	10268.9	5460.01	7894.62	3856.16	11095.4	16588.7	53198	21162.8	7285.58	5262.98	8258.02	6596.89	5277.63	5377.02	9171.05
681b075d95f57a7de91a707b7d6bc30fe6477b91	218.15	798.062	75789.9	53752.8	69716.3	54915.4	58145.7	73180.7	63020.3	62932.9	64609.6	65732.3	67207.7	65285.3	68300.1	86643.1	69346.5	48322.7	59933	67908.7	66020.2	74294.7	70672.5	82197.6	54262.3	65122.6	9059.13	14379.8	12503.8	21749.8	16605.3	17682.9	43892.3	29799.7	19565.9	11135.4	19941.4	5313.04	17426.1	23323.8	79295.4	73241.7	23395.2	27536.7	17621.4	16402.4	32771.6	44951.6	42189
0021fabf898de6750e302367a08d51b3a0ab98b4	305.146	838.884	71035.5	58973.4	70850	67548.3	66281.1	83204.9	57399.8	78831.6	70232.7	64482.2	71991.7	84292.4	57381.5	59295.2	54603.2	66619.9	65738.3	81451.2	74872.2	69338.6	66829.1	58966.5	82561.4	59756.5	1750.6	3894.37	1987.01	3874.89	2577.7	2614.34	3560.54	3086.76	3559.85	2634.22	2634.27	931.905	3691.47	3656.69	6917.39	5802.45	3441.68	2938.83	2531.69	2632.89	3399.27	2025.35	3247.55
4e1ed773ce120b41615e6a53210fb88b5e9e0a2c	399.122	823.803	59551.8	55860.9	60295.8	65797.8	58819.2	63691.8	51986.9	56879.6	57817.1	57370.2	64013.8	59529.7	58014.3	60845.9	56299.2	56657.4	57445.7	59465.2	53876.1	57567.1	57379.7	56050.9	68577.4	66823.5	2275.91	4316.87	2296.1	6456.84	4300.6	4386.04	4902.01	2577.57	5132.73	3627.33	3186.12	1360.4	4595.6	6436.16	7727.2	5272.58	3594.26	2614.18	5149.64	4944.86	3389.53	1369.88	2872.61
bac0a9d3b40590aa16d8932fe839fe69730b84c6	210.061	831.135	32929.2	20325.9	28095.5	26133	28017.8	39901	37685.3	28693.6	21101.5	26615.1	24418.5	34869	23710.6	20415.7	23804	22633.1	15258.5	22909.9	21963.2	21008	22018.4	25891.7	58184.4	20518.8	5219.85	9058.22	4507.31	11852.4	6572.24	7277.3	13640.7	5835.13	10263.5	5633.97	7296.58	3618.52	11347.6	12882.2	33425.9	18741.5	7311.39	5959.97	7996.71	6609.53	7206.76	5690.1	9163.43
8be079a055fe579d59d3e931e91d4975eb789535	255.134	824.965	25831.5	22601.7	27796.6	29640.4	20914.1	31092.5	30699.8	31072.7	23437.5	25460.7	26508	31864.9	27476.3	23482.3	22111.1	28765.4	19569.4	27640.6	24694.7	24250.6	20295.6	21392.2	37539	19808.3	1720.56	2865.49	1178.17	2738.59	1793.96	2025.73	2462.4	1962.9	3622.67	1373.56	2489.2	1514.44	1749.03	2823.6	4801.24	2757.72	2847.55	2914.99	1862.83	1367.5	2539.17	1734.87	1978.67
8dd63ec8eb390b75ee17aa8095abc85583df2550	263.155	830.218	22532.5	17894.3	19521.4	17887.4	16022.3	21870.7	19467.9	20810.5	15538.3	17868.9	22244.5	22745.2	16972.2	17548	17966.7	19280.7	17821.7	17921.3	15117.5	17922.5	18882.9	16227.3	26507.1	19304.8	2752.7	6058.93	4875.64	6636.6	6469.65	5921.04	12617.1	7332.48	6973.07	4259.5	6738.12	2601	7869.92	7762.95	15429.7	16559.3	7944.23	8162.26	6338.05	6515.95	9823.54	11905.6	11950.3
56f28a6beb2314e6aba63cb1e741e69a935c4d1c	136.062	824.756	20871	22065.4	23516.3	21267	19335.8	23104.9	22552.6	25803.1	20389.9	18422	22134.7	21367	23352.1	19670.1	21804	21196.4	20119.2	20245.3	18954.4	22233	18875.5	24194	25317.3	24113.5	2428.47	2627.54	2090.73	2867.62	2014.79	2831.57	2692.15	2119.04	2865.28	2631.41	3039.97	1920.39	2152.39	4964.92	4240.19	2913.54	2617.18	2109.03	2351.9	2505.11	2609.24	2078.71	2462.22
6e8206cf3cab451d704fa8d1782647ebb1fc33db	402.144	824.629	16203.4	17776.8	15571.2	13771.2	15132.6	19251.7	18671.7	16768.7	15903.1	14139.6	18299.3	17345.5	17709	15293.9	16135.5	15875.3	15298.6	14804.7	16862.6	18638.7	16210.6	17815.9	23216.3	17262.4	0	1316.69	0	1479.29	1114.61	1135.4	1209.31	0	1480.24	952.826	782.398	0	890.203	1545.5	2796.38	1379.18	1209.29	803.16	1139.9	1320.97	828.382	0	801.944
56b119842ef7f899e4e721b8571760d87b9b7bd2	289.151	825.709	14278.9	11493.4	13656.2	11022.7	10631.4	13861.4	15645.4	15540.9	12682.8	10455.7	10969.9	16833.5	12113.7	10028.4	13179.3	15778.4	8462	10139.8	12050	11777.7	10477.4	12220.9	22352.8	6729.95	0	2797.6	1022.47	3146.46	2236.62	2189.87	2617.71	1912.63	2940.88	1439.27	2444.02	0	2778.07	3557.2	11004.3	4664.5	2111.12	1492.26	2526.55	1900.98	2928.56	1680.28	3000.38
f39ea229ae9a4f38414dbf3d0f6e2ed64fbfafb0	299.101	824.79	15597.3	15243.9	17723.2	13737.4	15053.6	17814.4	17907.5	16500.8	14337.4	14549.8	15018.9	17955	15709.2	14654	17703.2	16117.7	16756.7	14447.9	16199.6	16171.3	15388.4	15084.1	20491.2	18324.6	0	1375.14	0	1823.42	1072.09	1312.95	1174	920.284	1423.76	1374.45	982.024	533.331	1026	1511.37	2418.25	1663.77	1181.92	1227.54	1380.12	1267.78	0	0	750.886
4aa95f6d47f54cdd2540bee2fe05384777f3c9f3	264.09	824.574	16014.1	13374.2	14951.9	12635.7	12958.3	18147.3	15533.5	13948	13496.7	12315.6	16134.8	17349.9	13810.5	12522.6	13579.9	13369.5	13206.8	13312.4	14744.4	14769.6	13608.2	14406.6	19099.4	19532.3	711.634	1100.27	540.393	1133.41	1034.89	1254.73	912.214	806.431	1982.83	1029.37	1173.68	0	1297.12	1828.15	2112.41	2096.46	1091.72	637.564	1400.89	1130.29	837.73	0	826.039
b1e567e67f7f2704217c4793f347e11c074d4a42	242.125	824.793	12295.7	10673.4	11429.4	14101.9	8671.39	11603.3	16121.9	11785.9	10142	9309.12	11675	12326.8	9348.41	10432.4	10348.9	11705.6	11346.2	11503.3	11772.1	12376.9	9901.43	12115.5	18790.6	11470.6	5051.87	5975.15	5178.28	8300.75	4704.02	5336.44	7639.32	6225.54	7814.71	4963.1	4837.63	3523.63	5754.38	9143.66	18256	11088.5	5777.53	4617.85	6602.12	4737	7497.04	4227.63	6694.87
184ad611e34747233584120737d5c9504062418a	251.097	824.301	13217.7	14912.2	16404.9	13871.1	13890.8	16833.9	15270.5	17020.3	13847.1	13509	15143	14215.2	14623	17442.5	15730.9	13830.7	13978	12262.8	14879	18127.7	14136.8	15468.9	17860.2	18082.6	0	1194.2	0	1491.8	1166.86	1434.39	1517.73	1205.06	1453.92	935.348	971.756	437.915	1620.57	1914.13	2233.23	1176.6	1023.72	855.449	1294.01	1285.64	1270.91	0	718.544
3b52bebe26870f03dfdc45bc9dcb1662ff928ba3	275.172	831.664	8337.11	11079	9567.28	9418.11	8037.41	12383.6	8418.53	11860.8	7698.54	10878.6	13875.6	14313.1	7358.16	7500.2	7744.44	7363.58	11704.1	12348.7	10547.7	13587.4	8316.84	14702.5	17611.8	4734.93	982.236	3550.43	1437.23	4076.02	2161.83	2596.49	3597.49	3204.96	2647.65	1666.89	2471.71	380.603	2805.4	2454.01	5683.53	11809.2	2413.97	3396.18	2133.43	2574.53	3130.6	5628.78	4222.83
eac222ac0bc5a37fdac4d6dec19ab3a509194e16	253.118	828.491	9813.35	8500.25	11121.9	8803.87	9628.8	15042.7	15066.1	12817.8	7542.91	9379.16	9790.77	12548.5	12070.2	10163.7	9560.05	9301.85	7941.04	8568.97	10558.9	10263.1	8682.01	8299.28	16233	6846.62	0	0	0	0	0	0	0	0	783.737	0	0	0	510.107	1087.64	1811.89	1351.21	0	0	0	0	0	0	0
73adc570d290af55f7cfc05ff878ed6f0abfe034	202.069	834.305	11630.7	12404.9	10318.2	8973.14	12372.4	12442.6	10547.7	12269.9	9884.96	13869.9	15098.2	14259.1	14408.8	11619.7	12416.4	9176.29	9174.53	9715.9	11611.9	9788.36	12984.1	10119.6	8418.02	11375.6	4215.38	6432.35	5120.81	5625.78	7193.18	6476.68	5437.65	5384.64	6170.81	6768.46	6359.03	1219.86	5869.38	5206.59	4495.34	5317.14	6826.16	6660.87	5867.17	7217.83	5380.06	7716.9	6917.12
ee7a67e731a0a06f50ca49764edf3ccfb2f33096	223.075	824.806	10203.9	7238.27	9509.7	8330.5	8935.44	10866.1	11834.4	10520.6	7344.44	8270.34	8272.98	12455.7	7481.87	6912.75	8031.89	7960.15	7761.26	8600.11	7785.69	7000.84	6947.07	6767.08	10956.3	4444.82	0	0	0	0	0	0	0	0	0	0	0	0	0	0	690.578	0	0	0	0	0	0	0	0
ee3746ecf3d007a3117d3ea7d4eed478b686f374	200.076	825.329	9402.41	5575.42	7815.38	7978.77	8691.6	8691.66	9452.76	9280	8789.53	6217.45	8392.85	7608.09	7987.49	6479.18	7304.24	8435.56	6352.27	6436.02	8111.61	8959.37	7694.74	8697.45	10966.9	8573.81	0	0	0	1319.3	0	0	0	0	0	0	0	0	0	1224.49	1367.59	0	0	0	0	0	0	0	0
af8c7f472900636b854a7d15d78c6d94283aa5ce	306.149	826.438	7891.32	5490.92	8221.34	6943.27	7155.65	8263.81	6882.17	8559.77	8581.94	7684.31	8472.35	9380.24	7507.55	6022.86	6032	5897.49	6901.31	7852.2	9488.7	8698.82	6898.84	6713.97	9986.02	6097.85	0	0	0	0	0	0	0	0	0	0	0	0	0	0	0	0	0	0	0	0	0	0	0
e5fe3f048c82368237e0c9a3a8ae87da07feddb8	119.106	826.512	7674.32	7711.64	7699.76	7511.3	9601.49	8348.01	8363.96	7942.58	7679.55	7780.58	9699.68	9669.5	6769.76	7360.83	7519.82	8646.04	7052.13	9159.85	9851.88	9106.77	5760.62	8071.74	7882.24	7021.84	0	0	0	0	0	0	0	0	0	0	0	0	0	0	0	0	0	0	0	0	0	0	0
110715af5edb1ed101c4aeb05827d1a3d2d4fa03	101.116	826.633	8601.33	8597.74	8134.58	8153.18	7992.72	7954.98	9518.59	8171.82	8786.01	6848.7	8777.37	8660.76	6945.04	7558.07	6857.32	7618.72	7365.79	8637.85	9632.58	8582.12	6965.99	7180.73	7190.4	5972.62	0	0	0	0	0	0	0	0	0	446.938	0	0	0	0	0	0	0	0	0	0	0	0	0
4f7b8de5f4ebb656d22bc24121fbb83bbda57ff4	303.167	822.529	7321.27	8219.37	7080.3	8788.54	6611.75	7629.53	7931.6	8412.14	8264.16	9202.2	9220.4	9381.03	7363.28	8105.42	6671.13	7984.43	7506.74	8906.28	9130.84	8564.67	7751.66	5487.32	9327.81	4873.24	0	0	0	0	0	0	0	0	0	0	0	0	0	887.159	1928.22	0	0	0	0	0	0	0	0
55672274b41b61a856792a276fb7379e1eaac6bf	72.1163	694.755	1.64093e+06	926964	1.53142e+06	1.70546e+06	1.04174e+06	1.18467e+06	1.71234e+06	1.06862e+06	993609	781962	1.13806e+06	944496	932106	1053306	906671	1192453	1.05316e+06	969914	999813	1.10396e+06	949408	1.06565e+06	2.02894e+06	1.34939e+06	1.15289e+06	1.52331e+06	1.15591e+06	1.82919e+06	1.27025e+06	1.38614e+06	1.71452e+06	1.17128e+06	1.79676e+06	978120	1.20066e+06	1.00373e+06	1527708	2.01198e+06	3.21327e+06	2269032	1.41001e+06	1.05479e+06	1.3569e+06	1.1828e+06	1.4499e+06	1.11902e+06	1.5639e+06
a1427cd2ffdf8bd0e8eebba0e79922ab1c168b92	73.1201	694.792	58451.7	32068.8	59301.4	58534.4	33943.5	41809	63054	35613.3	32144	23122.9	40901.6	35897.8	30999.5	31006.7	27836.4	37394.9	38674.7	33304.7	35161.2	38624.5	30398.1	37265.2	72924.6	56106.6	45631.1	62540.9	45712.9	84739.2	57288.9	61504.3	72023.3	48314.5	81042.3	41560.7	53004.9	43248.8	65811.4	87803.3	142656	108044	58969.6	49314.8	56528.4	52156.3	63880.2	44840.8	73617.7
49a746ec8482b80e89f23f80116aeca32c325cc8	231.623	715.387	10503.3	9583.38	4074.12	13934	0	0	8495.75	6807.11	0	0	0	0	0	0	0	0	0	0	0	0	0	0	19028.5	7972.89	15142.5	23920.2	17304.2	30125.8	21400.9	18554.8	31332.7	18729.8	25180.5	18556.8	17682.8	16384.7	29996.2	32111	62320.5	45051.2	24368.4	18470.1	18228.8	20358.7	25621.5	16189.9	26445.1
bad36d80d9c132a82fab1df7bbdb476d72bca8f2	149.027	701.42	17885.2	9368.57	12319.6	17231.5	4408.29	7210.9	10462.8	10572.1	4620.18	3682.59	8338.03	4638.34	4835.5	4929.17	5484.47	7278.08	6854.81	9419.71	5525.79	6126.48	4210.93	5198.44	26826.7	13374.3	13024.9	19957.5	16021.3	23613.9	17181.8	15889.2	26350.9	14751.8	22297	12683.9	13776	9749.67	19729.4	23228.4	55741	33739.3	18650.2	13944.2	19244.5	17680.6	18144.8	16202.5	21737.9
c51a2313866468776fef0b01bad461f2298fdee4	167.057	701.976	18214.7	6684.85	11555.1	15023.7	5829.08	9722.95	10581.9	8292.83	4041.21	4213.66	9130.26	0	6533.25	5337.2	3711.71	5759.77	7616.94	7299.61	11016.5	6114.15	3971.71	7621.27	25049.2	10891.8	10819.9	17422.6	13539.3	23555.7	18243.5	17060.8	24159.3	15473.7	24018.4	12560.2	12635.6	9533	18183.1	25818.9	50091.9	34639.4	16102.4	12524.3	17981.4	13804.5	19715.5	11457.8	18982.2
8c18b1eb4c8b348a0203add4a9d5202d0c415efc	204.009	700.281	14437.7	7504.15	13573	14047.9	3564.49	9787.5	11508.5	8262.64	5192.49	4311.01	11512.8	5230.84	5542.45	4658.07	6098.89	6183.62	8351.32	7185.55	7799.27	7226.3	6437.83	7326.28	21917.2	6638.2	10892.3	20888	10986.3	22873.5	17994.2	17699.4	24047.4	13133.8	23426.6	14399.8	14425.3	9542.41	19142.3	26564.4	37529.5	31288.4	16520.7	13995.7	18028.6	16666.1	16956.4	14363.7	17351.3
5e0c46989f508983aee4930ca42ed9d155c276e0	180.087	689.995	14922.7	8658.86	11371.2	13850.3	7188.65	10271.3	10113.4	15232.8	6678.09	8223.56	11043.1	6464.57	6086.2	6823.35	6029.27	10332.3	8168.4	7545.68	11974	9354.16	6290.19	8220.46	22650.3	11297.6	11914.5	16196.6	12109.6	22171.8	17279.1	14829.1	20802	11471.2	18739.4	8974.67	14094.5	6951.16	15118.9	21644.8	33501.4	22960.5	12743	14010.8	14521.3	13019.4	15379	12613.1	17767.5
fad18f2aada0f8c32ba6d8e4ee3a0e2bcad8a1ea	75.1557	701.466	11222.1	4323.31	8163	9768.16	2733.8	6159.38	5295.83	5153.51	2727.67	2701.93	3634.66	3871.75	3355.39	2977.84	3128.35	3752.52	4326.25	4213.36	4652.58	5647.47	0	2213.61	16723.9	6605.82	7458.9	12625.3	8961.55	16564.5	10881.4	12086.5	14175.2	9480.29	12363	7380.79	8443.46	6928.03	12595.7	17465.2	29949.3	21528.7	9893.87	7248.41	11759.3	9285.95	10134.9	8408.51	13969.8
f5bc02ac04e0ec28253b3592d9d7000e0e78b928	111.108	696.85	7061.78	3941.11	5228.92	5609.01	0	4192.93	6392.84	4413.53	2400.28	1907.12	5548.14	2265.76	2897.99	2840.6	2890.09	3887.45	3826.37	2555.36	3181.49	2489.68	2537.81	1836.71	9351.93	6384.33	5361.67	10274.1	6435.24	11591.6	8009.53	8775.17	11120	8594.95	10488.6	4860.73	7034.69	6963.16	9676.19	12946.7	22694.7	18671.3	8121.83	7520.53	9881.04	8748.2	10382.4	7513.06	9226.84
6f8aee642a54112ded811e77c6319380d3b3cac6	145.05	689.912	11654.7	8074.61	9753	10625.4	7454.01	8257.09	10083.8	9121.3	7396.55	7420.64	6398.46	8273.16	5484.91	8578.3	4935.56	7143.47	6970.04	6145.44	7808.51	6610.4	6190.6	7883.35	14535.8	9797.43	7135.77	7860.97	8782.68	11020	8187.56	8158.06	10490.3	7104.48	9387.29	5436.89	8186.34	4241.62	8461.21	12540.6	18865.1	13419.6	8102.39	7851.42	7315.35	8042.71	8715.31	8162.08	12511.9
d29d2baf99f072f587fbe3714ca6e0f575e14037	127.068	689.617	8647.27	6035.69	7427.43	11399.4	7918.26	7436.29	9514.5	8452.29	6059.75	6810.58	6222.74	6381.64	5911.74	5968.32	6761.08	7104.28	5054.76	6597.87	7302.64	7396.77	4596.91	6572.96	12740.3	6823.48	6588.1	7975.46	7228.57	9626.12	7625.33	7494.26	9575.43	6102.33	10274.7	4578.5	6709.54	5220.34	8323.01	11326.6	17968.6	10191.9	7830.59	7653.47	7356.7	6477.25	7137.32	7109.33	12666.1
c22ff37c000bf5654bf707a530724afb4b0b6eb1	132.092	780.319	1.75322e+06	1.26631e+06	1.71259e+06	1669105	1.43663e+06	1.56467e+06	1876062	1.19154e+06	1.33271e+06	1.25457e+06	1.30434e+06	1.5471e+06	1.27492e+06	1.20414e+06	1.41541e+06	1.43288e+06	1.24278e+06	1.18216e+06	1.40022e+06	1.76507e+06	1.08135e+06	1.34322e+06	2.22927e+06	1.57642e+06	854787	1464923	911820	1.57319e+06	997920	1022756	1.40542e+06	951978	1.48517e+06	804568	1.03866e+06	902438	1.22727e+06	1.5713e+06	3.14589e+06	2.1416e+06	942079	1.11384e+06	945522	1.20612e+06	1.31751e+06	1.00383e+06	1190484
4c0af98643b6da84c78125c4aebd7b53a3f52e95	133.095	780.179	70582.7	45989	64358.3	73675.8	56657.3	57571.2	68605.1	35787	46376.8	45710.8	50147	59789.3	40193.9	45033.1	36895.8	49935.3	49651	42974.1	44327.2	62548.3	32565.6	45921.8	70793	58220.8	33003.6	61243.4	34827.9	59403.5	38668.9	41797.1	56726	37419.6	60867.4	32351.2	40941.2	33520.7	45457.4	59931.1	133284	81339.8	34600.7	41779.7	34207.4	42821.6	43982.2	33843.3	47306.1
cd96f1cc0b2bc651dbbcba5c2dcf5fa9399d2f45	652.403	269.885	704422	262967	509160	692963	133790	269563	495804	330411	93961.1	55659.7	262526	109558	100532	98877.8	111641	135977	236990	257568	256885	243117	71015.8	189997	1.1459e+06	531101	792116	1.14627e+06	914409	1599826	1128644	1.15175e+06	1.52268e+06	1.05044e+06	1.51987e+06	704746	1.02244e+06	0	1.26923e+06	1.65068e+06	3.0776e+06	2.63125e+06	1.04691e+06	886769	1.09901e+06	885976	1.26963e+06	877234	1.27613e+06
2bf03bf44d7ee37c0fb35016f3d09e6f617f55c0	326.705	270.178	439641	207520	326712	458483	114747	183165	371583	219181	68556.7	51503.1	174458	92148	92248.1	93429.1	91341.5	128424	187402	193501	163326	163947	37612.2	116338	695200	367698	675730	929918	785121	1.0222e+06	890844	735635	1.0853e+06	793472	1.05576e+06	653968	721698	0	885146	1.12732e+06	1718343	1.59053e+06	795295	773123	755914	721324	953488	737943	961135
717c479d10e3830b8def76756c3a5a0a69f5812b	674.386	269.876	402134	210660	331555	389079	128282	269107	337609	231254	64222	64890.1	213136	115450	80214.9	87968.2	97642.3	131161	199335	203219	221145	208884	53902	175148	582118	308782	482246	548672	561785	743994	624788	578042	722265	541968	706270	427164	525986	0	652161	732823	1.11048e+06	1.14342e+06	555086	465950	567203	456136	623718	447492	628084
af096cdeec70b0b7e2fc434f2b69870b4aef71b8	327.207	270.178	139669	62337.7	102904	141429	37757.2	55965.5	112489	70226.6	22989.3	18096.8	66609	23632.3	26867.9	24817.6	26343.6	40463.1	58003.6	57517	38213.6	59066.9	14598.9	34058.7	234368	117781	226708	316652	247211	343518	296171	241889	366238	274349	378218	226119	243168	0	281360	380961	568691	520132	263983	259430	247958	234329	321417	259567	340042
b0e7ec12025b29bc739d9d822801c2b206ef9f65	627.351	271.744	63052.6	20835.5	39836.9	46684.9	14631.2	23633.6	46568.3	20770.6	8437.1	7139.97	28213.8	10429.6	9388.41	9818.6	10342.3	14583.5	20480.6	18957.9	19547.1	19826.2	10476.8	17483.2	93890.9	38132.4	84831.1	108242	81411	153112	96794.6	95514	160322	98460.6	137945	73652.9	84909.2	0	121190	137437	281329	226084	99332	70213.3	103739	82331.4	108573	74987	115851
7905c4f2c36089c2930f22b020af54d67e19e994	342.203	269.479	52880.8	21161.2	40067.5	52292.1	0	26422.5	37815.2	22028.1	9075.2	0	19240.8	10886.5	0	13793.4	9362.76	13991.2	22266.1	17874.3	18150.2	23864.4	0	0	78725	47063	61366.5	85334.8	72242.8	104115	88785.3	77419.8	112869	73170	110258	56315.7	70322.7	0	75366.5	116499	201727	190475	87912.3	65514.1	78793.7	67597.8	79672.4	71800.6	93799.9
2c500f296db433d83347498e9b927986e7637652	473.276	267.179	89704.9	49829.4	78474.6	81496.2	23604.4	36175.1	68418.5	40500.3	30968	24328.5	26024.1	23548.8	35952.1	51388.4	28311	56809.2	33741.8	33015.5	29840.9	35793.9	0	17566.9	114965	81788	77492.4	97617.8	84053.8	126593	77281.7	100831	112272	78273.2	103069	72184.1	81836.3	0	101395	128004	198346	163542	82231.1	72573.8	87604.2	75778.1	87028.7	68826.4	101194
[truncated: 2,978 more rows]
[truncated: 18 more columns]

## Sheet: Meatbolite Identification
ID	Mass	RT	Formula	DB	DBID	Name	PPM	Adduct	Identification	InChIKey
000134f8a0fa756328e260a9c5143f0127b603ca	302.233	237.932	C16H31NO4	hmdb	HMDB13288	Nonanoylcarnitine	-1.275326959181522	M+H	Annotated	MPSPNFAQQQMFLK-UHFFFAOYSA-N
[truncated: 24,243 more rows]

## Sheet: Plnk-biofilm sign (P<0.05)
ID	Mass	RT	logFC	CI.025	CI.975	AveExpr	t	P.Value	adj.P.Val	B
[truncated: 530 more rows]

## Sheet: Rt error
ID	mass	actual_rt	expected_rt	RT_error	names	formula	DBID	ppm	adduct	InChIKey
[truncated: 93 more rows]

## Sheet: Pathways
Name	ID	Number of compounds	Annotated	Identified	Coverage	P-B
[truncated: 228 more rows]
